# Supplementary material for: Sse1, Hsp110 chaperone of yeast, controls the cellular fate during endoplasmic reticulum stress
Source: G3 (Bethesda). 2024 Apr 5;14(6):jkae075. doi: 10.1093/g3journal/jkae075 (PMC11152076; doi:10.1093/g3journal/jkae075)
Supplement: jkae075_Supplementary_Data [file jkae075_supplementary_data.zip]

Archive with 10 entries (10 files):
- Figure_S1_G3-2024-404855.pdf
- Figure_S2_G3-2024-404855.pdf
- Figure_S3_G3-2024-404855.pdf
- Figure_S4_G3-2024-404855.pdf
- Figure_S5_G3-2024-404855.pdf
- Supplemental_Material_Text_G3-2024-404855.docx
- Table_S1_G3-2024-404855.docx
- Table_S2_G3-2024-404855.xlsx
- Table_S3_G3-2024-404855.xlsx
- Table_S4_G3-2024-404855.xlsx
