# Supplementary material for: Sse1, Hsp110 chaperone of yeast, controls the cellular fate during endoplasmic reticulum stress
Source: G3 (Bethesda). 2024 Apr 5;14(6):jkae075. doi: 10.1093/g3journal/jkae075 (PMC11152076; doi:10.1093/g3journal/jkae075)
Supplement: jkae075_Supplementary_Data [file jkae075_supplementary_data.zip › Table_S2_G3-2024-404855.xlsx]

## Sheet: Raw Z Values
Sorted for Wt-Tm						Sorted for sse1∆-Un						Sorted for sse1∆-Tm
Tracking ID	Wt-Un	Wt-Tm	sse1Δ-Un	sse1Δ-Tm		Tracking ID	Wt-Un	Wt-Tm	sse1Δ-Un	sse1Δ-Tm		Tracking ID	Wt-Un	Wt-Tm	sse1Δ-Un	sse1Δ-Tm
tR(CCG)L	-0.321443	4.79298	-0.321443	-0.321443		tR(CCU)J	-0.182574	-0.182574	5.29465	-0.182574		tK(UUU)G2	-0.221529	-0.221529	1.05344	5.14939
tP(UGG)M	-0.289616	4.64933	1.36877	-0.289616		Q0143	-0.182574	-0.182574	5.29465	-0.182574		YGR164W	-0.410874	1.00664	1.19511	4.57115
YNL319W	0.16718	4.55391	0.115693	1.21928		YBL002W	-0.499432	-0.328973	4.8449	1.20579		YOL013W-A	-0.314573	0.954021	2.16741	4.29318
YER188C-A	-0.352466	4.5343	0.00674295	0.256123		YDL227C	-0.500403	0.0642426	4.64928	0.922857		YBR207W	-0.602654	0.353802	1.03371	4.08806
YLL065W	-0.468561	4.3895	0.183927	2.28011		YNL327W	-0.658096	0.623137	4.36721	1.29459		YBR080C	-0.436341	1.17671	1.89388	3.98943
YDL114W	-0.223127	4.36688	-0.374238	0.074072		YBR089W	-0.63444	-0.107288	4.29197	1.34176		YBR235W	-0.151342	0.894094	0.384694	3.9404
YNR077C	-0.161152	4.36107	-0.114779	0.690002		YBR048W	0.213959	-0.211112	4.27326	2.52936		tE(UUC)M	-0.583967	0.47972	0.0733151	3.93156
tG(CCC)D	-0.330131	4.3244	-0.330131	-0.330131		YGR142W	-0.393471	0.347081	4.26274	2.54598		YBR038W	-0.731407	0.868634	2.53358	3.89747
YAL034C-B	-0.205655	4.28966	0.668831	1.52322		YBR088C	-0.651721	-0.0695201	4.23073	1.48952		YBR118W	0.713799	0.705914	-2.19828	3.87004
YEL010W	-0.651056	4.26912	0.191733	0.12603		YBR191W	0.304804	-0.242238	4.21997	2.51378		YBL047C	-0.684538	-0.223731	1.98006	3.8532
YDR209C	-0.7739	4.1896	0.588467	0.892802		YBR025C	-0.233202	-0.285276	4.19098	1.75398		YBR190W	-0.18954	1.02736	2.72957	3.83914
YFL063W	0.0223696	4.1605	-0.264486	0.335127		YBL003C	-0.644305	-0.549622	4.18975	1.01706		YDR345C	-0.374284	1.79707	1.83214	3.77464
YGL183C	0.0230205	4.06402	-0.270665	0.840497		YBR127C	-0.781828	-0.716998	4.17494	2.7135		YBR123C	-0.312462	0.829232	1.66638	3.76104
YBR056W-A	-0.48797	4.01288	-0.432425	0.87004		YBL032W	-0.214877	-0.276167	4.12823	2.83956		YBR281C	-0.315071	0.957072	2.07028	3.7479
YLL049W	-0.531783	3.97748	0.228879	0.547845		YBR084C-A	0.202034	-0.541089	4.08771	2.36939		tR(UCU)G2	0.385659	-0.454035	1.05139	3.71691
YJL035C	-0.496266	3.89743	-0.256677	1.33565		YBR101C	-0.290172	0.417551	4.05802	2.90006		YBR222C	-0.802063	1.28794	0.921339	3.68653
YMR187C	-0.00120026	3.86544	-0.381903	0.798508		YBL092W	0.185062	-0.27284	4.05802	2.57372		YBR170C	-0.7259	1.2336	1.71018	3.67924
YOR174W	-0.292643	3.85587	-0.120296	0.525947		YBR181C	0.450855	-0.412689	3.93193	2.47142		YPR080W	0.863358	0.65541	-2.3135	3.66192
YLR194C	-0.339493	3.84857	-0.279601	0.510499		YJL189W	0.676895	-0.266227	3.91068	0.882957		YBL104C	-0.160451	0.256746	1.53836	3.59417
YIL068W-A	0.0427741	3.84251	-0.129751	0.556145		YBL027W	0.327898	-0.538744	3.90982	2.12208		tR(UCU)J1	-0.836524	-0.44522	0.270627	3.5876
YLR134W	0.0965526	3.83524	-0.696161	0.808462		YLR448W	0.781777	-0.0105485	3.90537	1.54586		YOR314W	-0.869083	1.36506	0.957465	3.58216
YLR423C	-0.5735	3.82794	-0.41142	0.488707		YKL180W	1.08674	-0.048733	3.90195	1.33308		YBL079W	0.205358	0.875679	2.09147	3.57413
YBR045C	-0.447702	3.81253	-0.360004	1.48628		snR63	-0.345624	-1.42454	3.82816	0.227431		YBR058C	-0.0138727	0.621082	1.97734	3.56827
YNL043C	-0.323915	3.78291	-0.14712	0.395538		YLR372W	-0.486465	0.464243	3.82634	1.96955		tE(UUC)B	-0.663069	0.77707	0.867029	3.56718
YBR056C-B	-0.356957	3.76331	-0.404985	0.929769		YBR233W-A	-0.211798	0.0817949	3.80351	2.61969		YHR094C	-0.366028	2.15748	0.266446	3.55757
YPL088W	-0.379198	3.7564	-0.717531	0.705675		YMR242C	0.682161	-0.378735	3.80299	1.72644		YBR131W	-0.644177	0.788787	1.73124	3.55219
YMR315W	-0.572344	3.75612	-0.143516	0.856386		YDL084W	-0.327518	0.553807	3.80126	1.53034		YOR313C	-0.565923	1.56446	0.674583	3.52064
YNL044W	-0.269702	3.74559	-0.119336	0.391628		YNL145W	-0.329231	0.109767	3.79968	0.889595		YBR227C	-0.960193	0.474166	1.60613	3.50869
YGR168C	-0.277365	3.74398	-0.307763	0.248504		YBR158W	-0.888485	0.787017	3.78098	1.39287		YBR133C	-0.330133	1.2719	2.31572	3.50148
YKL001C	-0.400734	3.72602	-0.328665	0.568139		YBR185C	-0.402532	-0.41699	3.76701	1.39152		YBR276C	-0.60887	0.705278	1.80061	3.49083
YNL332W	-0.430546	3.72357	-0.756964	0.211518		YKL081W	0.11897	-0.493907	3.76533	1.69509		YBR162C	-0.745157	1.53339	1.92623	3.47625
YPL094C	-0.300896	3.71308	-0.209135	0.695646		YJL177W	0.780978	-0.291091	3.75984	1.44387		YBR283C	0.100441	0.0918061	3.5564	3.46563
YML094C-A	-0.359432	3.71085	-0.41748	-0.726938		YDL130W	-0.0544248	-0.264545	3.75652	1.8802		YBL098W	-0.480173	2.10302	2.0555	3.46072
YER087C-B	-0.620235	3.70213	1.47272	1.11858		YPL079W	0.636943	-0.182095	3.73931	1.89509		YBL089W	-0.820319	1.78181	1.53771	3.4542
YHR067W	-0.214113	3.69555	-0.433076	-0.0872411		YOR020C	-0.981924	1.02699	3.73911	1.15127		YBR084W	0.73508	-0.0580728	2.40715	3.44194
YNR010W	-0.928605	3.69359	0.0452055	0.372122		YGR148C	0.378543	0.240633	3.73911	2.17605		YBR274W	0.205909	-0.000185389	2.18351	3.4322
YGR039W	-0.34856	3.68039	-0.390183	0.204854		YPR102C	0.584676	-0.265993	3.7237	1.61054		YBL076C	0.306783	0.0950919	3.04515	3.4088
YNL078W	-0.436804	3.67325	0.250459	0.13944		YLR264C-A	0.853949	0.889418	3.70113	1.74661		YBR124W	-0.0903812	1.25883	1.28097	3.39489
YGR151C	-0.494608	3.6695	0.666624	1.07434		YGL076C	0.69618	-0.127415	3.69998	1.94265		YBR060C	0.00277327	0.226179	2.48154	3.38926
YGL177W	-0.202155	3.66476	-0.350774	0.869633		YER070W	-0.894008	-0.233615	3.69779	1.5776		YBR245C	-0.412177	0.816048	2.54995	3.37927
YPL052W	0.190829	3.65612	-0.886687	-0.0474723		YBR143C	0.769433	-0.512997	3.68561	2.43449		YBL022C	-0.964716	-0.0149512	2.55176	3.37593
YLR042C	-0.622211	3.6495	-0.235998	1.14617		YGR085C	0.611923	0.0824526	3.68503	1.68657		YBR216C	-0.360145	0.366132	2.5211	3.37372
YGR117C	-0.900219	3.63113	-0.3357	0.273952		YCL050C	-0.712255	1.02853	3.6781	1.26757		YBL097W	-0.285252	0.756024	3.10762	3.3697
YDR210W	-0.922074	3.62489	0.34015	0.56349		YBL035C	-0.525236	0.513548	3.66685	2.55196		YBL091C	-0.144449	-0.191401	2.76008	3.36687
YHR044C	-0.687312	3.62441	-0.480423	0.850991		YNL069C	0.719791	-0.473419	3.65999	1.7964		YBL008W	-0.325053	1.79423	1.1898	3.35902
YMR040W	-0.464718	3.61702	-0.793816	0.112178		YHR153C	-0.905021	-0.608873	3.64465	0.132383		YBR125C	0.11215	1.45033	1.75135	3.35225
YDR519W	-0.501806	3.61682	0.00697381	1.07538		YPL197C	0.727339	-0.25282	3.62383	1.83866		YBR094W	-0.85446	0.725341	1.45319	3.3516
YOL031C	-0.450339	3.6086	-0.0612503	1.50882		YPL198W	0.942324	-0.0672612	3.61821	1.98689		YBR160W	-0.68923	1.96422	1.6579	3.33465
YJL099W	-0.568772	3.5944	-0.5402	0.430245		YBL087C	0.70784	-0.833489	3.61812	2.34692		YBR059C	-1.21287	0.071397	1.52073	3.32942
YFL058W	-0.54841	3.57579	-1.00636	0.026474		YPL090C	0.599734	-0.572732	3.60347	2.12676		YOR248W	-0.58816	2.76748	1.38242	3.31636
YBR200W-A	-0.0742223	3.57057	-0.579402	0.752663		YCR034W	-0.351791	0.544126	3.60032	2.21378		YOR247W	-0.529001	2.5592	1.47534	3.30527
YLR136C	-0.59766	3.56195	-0.162848	1.27833		snR38	0.184834	-0.640151	3.59041	1.61264		YBR205W	-0.751946	1.1903	2.89459	3.2937
YKL161C	-0.515599	3.55552	-0.435231	0.416641		YBR058C-A	-0.076573	0.849849	3.58967	2.67635		YBR275C	-0.669838	1.0547	2.23273	3.28683
YGR153W	-0.515002	3.54537	-0.0448395	0.822325		YBR189W	0.597448	-0.496662	3.58303	1.94409		YBR254C	-0.649385	0.340671	2.68849	3.28423
YGR166W	-0.360443	3.53804	-0.210068	0.500355		YBR173C	-1.14098	0.219236	3.57877	2.34977		YBR095C	-0.820638	1.59918	1.03925	3.28385
YLR205C	-0.542638	3.53303	-0.964847	-0.364748		YBL063W	-0.154427	0.613307	3.57237	2.88626		YBR134W	-0.123634	1.07344	2.06265	3.28098
YFR026C	-0.376907	3.52761	-0.357713	0.655509		YBR283C	0.100441	0.0918061	3.5564	3.46563		YBR121C	0.122977	0.190373	3.49851	3.28048
YMR184W	-0.501678	3.51615	-0.0509539	1.11814		TLC1	-0.910371	0.0124775	3.54975	1.36601		YBR223C	-0.364851	0.518097	0.544345	3.27399
YLR200W	-0.761962	3.51464	0.649655	0.761528		YLR264W	0.805364	0.366691	3.54235	1.57484		YBR103C-A	-0.651224	2.80423	0.276983	3.25894
YKR053C	-0.361118	3.51411	-0.511869	-0.118736		YLR340W	0.742279	-0.385255	3.54202	1.65461		YBR244W	-0.485413	0.705492	3.18853	3.25336
YHR209W	-0.607202	3.51113	-0.531018	0.30022		YLR061W	0.649285	-0.205196	3.54141	1.46256		YBL088C	-0.454386	0.884673	1.55766	3.22479
YLR092W	-0.917094	3.49387	-0.858043	0.454455		YBL072C	0.443623	-0.697896	3.52883	2.60189		YBR243C	-0.590218	1.89793	1.77099	3.21978
YKL104C	-0.45011	3.49284	-0.142273	0.887423		YBR187W	-0.0669668	0.372313	3.50843	3.01605		YMR032W	-1.21322	0.09892	2.13452	3.21664
YMR011W	-0.148363	3.48683	-0.350621	0.930086		YBL031W	-0.81164	0.0794255	3.50454	1.48932		YBR220C	1.78304	0.966071	1.10581	3.21305
YLR338W	-0.745861	3.48564	-0.345145	0.301061		YBR121C	0.122977	0.190373	3.49851	3.28048		YBR229C	-0.946804	0.706059	2.7275	3.21275
YPL163C	-0.385267	3.4819	0.0840478	1.45551		YJL190C	0.464145	-0.403675	3.48938	1.43358		YBR196C	-0.943646	0.534862	2.99959	3.20625
YOR099W	-0.286155	3.47573	0.00538168	1.03089		YAL003W	1.45083	-0.285705	3.47643	0.608607		YBL040C	-0.588476	2.26154	1.44748	3.20299
YEL059W	-0.449629	3.46571	-0.678245	0.341996		YLR048W	0.894032	-0.185106	3.4507	1.56617		YBR015C	-0.0657213	0.187066	2.44274	3.18794
YPR165W	-0.806184	3.4592	-0.152519	0.346164		YBR146W	-0.174837	-0.899554	3.4301	0.576061		YBL077W	0.385465	1.37744	2.92881	3.1787
YAL034W-A	-0.746544	3.45222	1.30158	1.45194		YMR215W	-0.889937	0.802988	3.42398	1.29511		YBR135W	-0.393161	2.31779	1.21571	3.14477
YGL194C-A	-0.583008	3.4515	-0.313975	0.299811		YBR031W	1.03291	-0.143639	3.42137	2.42665		YBR263W	-0.483321	0.216468	2.42707	3.13529
YPL001W	-0.254138	3.44786	-0.0332328	0.589025		YBR112C	-0.472042	0.165599	3.41741	2.60663		YBL023C	-0.441333	0.947773	1.9093	3.1345
YOL155W-A	0.382745	3.44664	-0.262948	0.503231		YBR184W	-0.620532	0.739271	3.41457	1.79554		YBR036C	-0.734777	0.524944	0.457047	3.12683
YJR162C	-0.494924	3.4437	-0.263744	-0.159046		YLR388W	0.581578	-0.490776	3.40915	1.23578		YBL009W	-0.532702	1.02842	3.05168	3.11837
YLR104W	-0.552609	3.44223	-0.129752	1.00872		YBR011C	-0.797647	0.264213	3.40689	1.92854		YBR102C	-0.139853	0.29676	2.33227	3.08921
YPR170W-A	-0.647608	3.44002	-0.378109	0.046746		YPL131W	1.43684	-0.603809	3.40612	1.768		YBR233W	-0.668143	2.04143	1.20398	3.08849
YPR039W	-0.368047	3.43369	-0.451623	0.951651		YHR154W	-0.338748	-0.394689	3.39296	1.12951		YBR055C	0.0765736	0.660688	2.49868	3.07605
YJL032W	-0.499082	3.43215	0.270583	1.17533		YDR025W	1.49846	-0.498991	3.37086	1.52419		YBR192W	0.12147	-0.381104	1.72702	3.07338
YPL162C	-0.0798687	3.42884	-0.859556	0.157687		YLR339C	1.36997	-0.115283	3.36676	1.684		YBL036C	-0.550805	0.953767	2.35631	3.06097
YDR320W-B	-0.536002	3.4209	0.0130092	0.863587		YBL024W	1.01692	-0.296151	3.36218	2.89645		YBR022W	-0.0352581	0.447269	2.63457	3.05291
YLR101C	-0.676643	3.40972	-0.0558369	1.06055		YBR082C	-0.730328	1.2123	3.35562	2.50251		YBR017C	0.334207	0.105186	2.73534	3.05219
YPL218W	-0.76907	3.40875	1.01318	1.44084		YBR078W	0.0606847	0.194962	3.34889	2.59361		YGL263W	-1.10576	0.866334	2.77546	3.03761
YDR117C	-0.311025	3.3971	0.252732	1.25764		YGR109C	-0.535745	-0.101015	3.3451	0.740876		YBR092C	-0.0720308	-0.757454	3.16435	3.02768
YOR103C	-0.845574	3.39055	0.020089	0.949196		YNL096C	0.900351	-0.117006	3.32168	1.58188		YBR187W	-0.0669668	0.372313	3.50843	3.01605
YGR144W	-0.338354	3.3818	-0.744255	-0.0635543		YDL082W	1.41896	-0.689609	3.30774	1.19688		YBL017C	-0.403119	1.7692	-0.242144	3.0067
YIL072W	-0.558151	3.38025	-0.386934	0.904805		YNR021W	-0.590488	0.26042	3.30724	1.04173		YBR272C	-0.992194	1.6366	2.14469	2.99825
YFR034W-A	0.55095	3.37978	0.0960408	0.597096		YLR183C	-0.927327	1.57514	3.30449	1.83911		YBR023C	-0.508012	2.42026	0.544731	2.99243
YPL161C	-0.200971	3.36583	0.169815	1.16444		YBR154C	0.784128	-0.848838	3.28174	1.96673		YBR046C	-0.213907	0.711298	1.00541	2.98017
YLR050C	-0.875238	3.35995	0.451424	0.536538		YMR230W	0.902723	0.429938	3.2759	1.53662		YBR171W	-0.142071	1.95538	2.01972	2.96866
YDR325W	-0.404159	3.35889	0.965929	1.66309		YHR013C	-0.199832	0.450233	3.27026	1.81633		YBR074W	-0.296123	-0.288518	2.38886	2.9543
YJR151C	-0.451891	3.35806	-0.570971	0.78587		YER056C-A	0.755686	-0.43456	3.2691	1.55002		YBR002C	0.162728	1.24828	1.20792	2.95096
YGR011W	-0.380891	3.35659	-0.414442	0.734997		YOR167C	0.158942	-0.577456	3.26502	0.722703		YBL041W	-0.717218	0.0615144	3.1274	2.95069
YGL157W	-0.520523	3.35174	0.827131	1.53279		YBR061C	0.319257	-0.197691	3.25093	2.08156		YBR106W	0.627751	1.45204	3.12574	2.94254
YER184C	-0.194832	3.34847	-0.337773	0.682243		YBR252W	-0.6907	0.38558	3.24763	2.68232		YNL268W	-0.430064	1.86268	2.21373	2.93694
YGL210W	-0.174988	3.34839	-0.272647	1.06595		YER102W	0.532532	-0.683625	3.24291	2.29896		YBR014C	-0.849134	1.59499	2.47988	2.93239
YNL170W	-0.624553	3.34719	0.285224	0.632531		YDR144C	-0.535934	1.30423	3.24014	2.67476		YNL300W	-0.624227	2.03191	2.14315	2.92947
YGR146C	0.427574	3.34668	-0.958473	0.372206		YML026C	0.727689	-0.451162	3.22774	1.614		YPL256C	-0.646032	1.86127	1.65704	2.922
YDR210W-B	-0.472522	3.33829	-0.219449	2.19665		YHR137C-A	0.663752	-0.130389	3.22035	1.51198		YBR163W	0.0487017	0.905007	2.04872	2.91913
YDR400W	-0.256411	3.33031	-0.101474	1.09904		YLL024C	-0.931566	0.730906	3.208	1.56451		YBR259W	0.184148	1.84855	1.80278	2.91557
YDL235C	-0.489096	3.32822	0.339536	0.913459		YGL189C	0.535718	-0.0322731	3.1916	0.874339		YBR101C	-0.290172	0.417551	4.05802	2.90006
YOR037W	-0.512356	3.32684	-0.344532	0.325618		YOR073W-A	-0.868661	1.48508	3.18898	1.88163		YPL250C	-0.365406	0.860821	2.08136	2.8989
YBR071W	-0.512452	3.32118	0.826831	1.79379		YBR244W	-0.485413	0.705492	3.18853	3.25336		YBR248C	0.0788553	-0.337278	2.25547	2.89747
YGR213C	-0.38588	3.31953	-0.27514	0.186832		YBR096W	-0.779807	0.980846	3.18427	2.83773		YBL024W	1.01692	-0.296151	3.36218	2.89645
YLR292C	-0.564003	3.31745	0.421386	1.26906		YBR121C-A	0.32289	-0.167118	3.17604	2.35615		YBL063W	-0.154427	0.613307	3.57237	2.88626
YBR201W	-0.62514	3.31033	0.232394	2.26262		YHL001W	0.970991	0.0853874	3.17318	2.09426		YBL085W	-0.824969	0.762696	2.06908	2.88057
YGL126W	-0.427736	3.30771	-0.243186	0.830233		YBR092C	-0.0720308	-0.757454	3.16435	3.02768		YPL160W	0.676905	0.703731	2.24437	2.87748
YIL023C	-0.364259	3.30624	-0.605992	-0.0890416		YBR221C	-0.552184	-1.35157	3.16288	1.83252		YBR290W	-0.585661	1.87773	0.558419	2.86238
YLR195C	-0.423269	3.29956	0.909194	1.23942		YDR146C	-1.39011	-0.251623	3.15531	1.54629		YBR176W	-0.83247	1.15554	2.51433	2.85613
YLR457C	-0.41113	3.29324	-0.399012	0.301237		YER009W	-0.670421	0.658075	3.15376	0.94584		YBR044C	-1.37485	0.421287	2.06913	2.85207
YGR040W	-0.346139	3.29184	-0.0277754	1.32712		YBR113W	0.137417	-0.153801	3.14527	2.62174		YBR087W	-0.866191	0.483021	3.13896	2.84972
YOL088C	-0.498975	3.29119	0.258022	0.544929		YBL107C	-0.44417	1.64084	3.14447	2.67001		YBL032W	-0.214877	-0.276167	4.12823	2.83956
YOR192C-B	-0.471698	3.28315	-0.230514	2.16934		YNL301C	0.325166	0.0126023	3.14063	2.04808		YBR096W	-0.779807	0.980846	3.18427	2.83773
YDL125C	-0.939012	3.27865	-1.07333	0.330964		YBR087W	-0.866191	0.483021	3.13896	2.84972		YBR164C	-0.562938	1.2928	2.65601	2.83197
YJR089W	-0.143233	3.27452	-0.722001	0.489707		YBL041W	-0.717218	0.0615144	3.1274	2.95069		YBL050W	-1.12931	0.119514	0.958188	2.82392
YKL116C	-0.728652	3.27085	0.0366986	0.576179		YBR106W	0.627751	1.45204	3.12574	2.94254		YBR261C	-0.745253	1.24017	2.24993	2.82263
YKL102C	-0.359414	3.26615	-0.129713	0.961059		YBL097W	-0.285252	0.756024	3.10762	3.3697		YBR236C	-0.484265	0.0812486	2.11152	2.81718
YER028C	-0.356518	3.26512	0.148509	0.96484		YBR009C	-0.901579	-0.775739	3.10632	0.539968		YBR097W	-0.728563	0.902836	2.27769	2.81684
YNL208W	-0.574719	3.26288	-1.27573	-0.319116		YLR333C	0.226849	0.18398	3.10301	1.79841		YBR199W	-0.930148	-0.287693	2.45145	2.81092
YKR061W	-0.470338	3.25817	-0.497194	0.56694		YAL004W	-1.05154	0.667129	3.09454	1.3472		YBR256C	-0.770596	0.213588	0.985096	2.80801
YOL159C-A	-0.685272	3.25698	-0.243291	0.199249		YLL045C	0.721362	-0.740142	3.0728	1.50356		YKR013W	-0.599494	2.03563	0.446161	2.80132
YOR062C	-0.752165	3.25693	-0.365006	0.500306		YPR133W-A	-0.609673	0.438174	3.07179	0.56899		YFL031C-A	-0.824667	2.19914	0.252972	2.79839
YJL031C	-0.551788	3.25672	0.127773	0.707814		YBR109C	-1.32611	1.55041	3.0634	2.31974		YDL145C	-0.161583	1.79173	0.804436	2.79331
YOR343W-B	-0.447437	3.25525	-0.216944	2.15531		YOL040C	1.10447	-0.544364	3.05962	1.39906		tE(UUC)K	-0.682769	-0.342102	0.852494	2.78926
YKR068C	-0.182535	3.24956	-0.142355	0.540073		YBL009W	-0.532702	1.02842	3.05168	3.11837		YBL057C	-0.819567	0.440635	2.91657	2.78792
YGL112C	0.18477	3.24914	-0.247938	1.06346		YML106W	0.990037	-0.170705	3.05061	1.57065		tE(UUC)I	-0.811324	0.813891	0.448948	2.78356
YFR042W	-0.50039	3.24501	0.69997	1.79218		YLR062C	0.780249	-0.427953	3.04835	1.22575		tE(UUC)G2	-0.811324	0.813891	0.448948	2.78356
YDR261W-B	-0.475239	3.24432	-0.212701	2.20397		YHR092C	-0.761633	0.0247573	3.04635	1.91159		YBR188C	-0.173789	1.46714	1.83792	2.78031
YDR014W-A	-0.379452	3.24396	-0.386483	0.648775		YBL076C	0.306783	0.0950919	3.04515	3.4088		YBR206W	-0.712137	1.43579	2.36327	2.76794
YLR100W	-0.630103	3.24019	0.0124863	1.46412		YDR447C	1.31659	-0.207437	3.0052	1.6103		YBR198C	0.195328	-0.00153234	1.88647	2.76701
YJR075W	-0.599907	3.23981	0.327054	0.851609		YNL102W	-0.894652	0.377866	3.00276	1.93021		YBR073W	-0.753145	1.45324	1.62085	2.76598
YCR097W	-0.409482	3.23849	1.59106	1.50369		YLR287C-A	1.05635	-0.198203	3.00133	0.700521		YGR014W	-0.544746	2.23092	1.06072	2.76219
YJR106W	-0.169088	3.23526	-0.168803	1.30799		YBR196C	-0.943646	0.534862	2.99959	3.20625		YBR081C	-0.395957	-0.230031	2.08591	2.75501
YML130C	-0.443467	3.23115	0.00404692	1.64173		YHR010W	1.29465	-0.115212	2.99679	1.61046		YOR315W	-0.555151	2.07368	2.6203	2.7431
YJL108C	-0.553225	3.23097	-0.667302	0.674744		YER055C	0.194632	-0.0256737	2.99509	1.59152		YBR264C	-0.657139	1.54761	0.840881	2.71773
YIL054W	-0.642974	3.22896	-0.533963	-0.19551		YGR279C	-1.02042	-0.602828	2.99115	1.33316		tK(UUU)D	0.150604	2.75003	0.987518	2.71724
YLR054C	-0.302047	3.22845	-1.5297	-0.488266		YPR044C	0.773332	-0.293472	2.98896	1.24549		YBR043C	0.338829	0.414484	-0.159142	2.71447
YDR015C	-0.582405	3.22659	-0.434786	0.814526		YLL044W	0.680952	-0.646558	2.98514	1.38155		YPR118W	-0.501281	1.63503	2.13554	2.71412
YFL001W	0.415838	3.21839	0.111612	0.252676		YOR293W	0.933209	-0.559482	2.98147	1.1571		YKR012C	-0.610716	2.10177	0.431245	2.714
YHR175W-A	-0.334111	3.21818	0.729534	1.63145		YIL131C	-0.406898	0.926897	2.9805	2.60953		YBR127C	-0.781828	-0.716998	4.17494	2.7135
YHR163W	-0.643048	3.21781	0.733295	1.18105		YNR009W	-0.880794	1.77792	2.97782	1.51467		YLR149C-A	0.601979	0.652666	2.6186	2.70602
YOL156W	-0.146817	3.21649	-0.526306	0.755243		YBR130C	-0.462929	0.834839	2.97228	2.56921		YBR215W	0.428929	0.602932	2.51752	2.7038
YDL221W	-0.316373	3.21259	-0.539383	0.419891		YOL121C	1.36216	-0.685216	2.96862	1.22648		tG(GCC)B	-0.140292	0.876526	0.327278	2.70291
YJL118W	-0.70873	3.21179	0.896037	0.687598		YHR137W	0.750013	-0.0930312	2.96616	1.34365		tG(GCC)P1	-0.140292	0.876526	0.327278	2.70291
YOR079C	-0.72607	3.21174	0.151738	0.915864		YLR185W	1.00227	-0.515582	2.96344	1.6195		YBR180W	1.17816	1.20597	1.75938	2.70156
YDL211C	-0.642569	3.21096	0.301361	0.814183		YOR073W	-0.455641	0.483278	2.95316	1.74078		YBL080C	-1.31466	0.137922	1.38641	2.69909
YJL153C	0.731278	3.20668	-0.653562	-0.257703		YGL147C	0.999876	-0.773845	2.9519	1.26245		YBR260C	-0.292687	0.513907	2.30835	2.68732
YJL167W	-1.04785	3.20599	0.103172	0.934113		YJR145C	1.19066	-0.419883	2.94807	2.07716		YBR252W	-0.6907	0.38558	3.24763	2.68232
YGR284C	-0.590656	3.20219	0.310806	1.29899		YCR031C	-0.123655	-0.960007	2.94266	1.01897		YBR058C-A	-0.076573	0.849849	3.58967	2.67635
tL(CAA)K	1.08023	3.19534	2.46608	0.501641		YBL077W	0.385465	1.37744	2.92881	3.1787		YDR144C	-0.535934	1.30423	3.24014	2.67476
YJR054W	-0.568148	3.19168	0.0610452	1.31176		YIL052C	0.412875	-0.879923	2.92665	0.659639		YBR159W	-0.89697	0.626585	2.35387	2.67333
YMR112C	-1.1285	3.19068	-0.530947	0.204664		YHR172W	-1.04114	1.44189	2.92559	2.22894		YBL019W	-1.27753	1.36098	0.135773	2.67295
YML028W	-0.982866	3.18905	0.968719	1.80086		YDR012W	1.45776	0.107911	2.92127	2.0614		YBL107C	-0.44417	1.64084	3.14447	2.67001
YAR002C-A	-0.735175	3.18078	0.895829	1.21405		YOL139C	0.48921	0.0857573	2.91787	0.689863		YBL007C	-0.569187	-0.101818	1.51065	2.66918
YFR041C	-0.57908	3.17937	0.314975	1.30336		YBL057C	-0.819567	0.440635	2.91657	2.78792		YBL005W	-0.17702	0.443375	2.50364	2.66265
YBR288C	-0.54732	3.17515	1.80882	1.88377		YBL028C	0.658892	0.170674	2.91285	1.0754		YDL037C	-0.449051	-0.251046	1.0016	2.66087
YGR163W	-0.21641	3.17276	-0.00996801	0.892024		YHR203C	1.19354	-0.244423	2.90059	2.11579		tG(GCC)P2	-0.208841	0.811845	0.260508	2.64518
YOR288C	-0.679741	3.17035	0.142092	1.26553		YDR417C	0.651736	-0.356354	2.89772	1.27167		YBR204C	-1.47709	1.31712	0.963388	2.64118
YLR337C	-0.851173	3.17005	-0.292343	0.766637		YBR205W	-0.751946	1.1903	2.89459	3.2937		YBR110W	-0.682694	1.49424	1.47762	2.62899
YPR075C	-0.691766	3.16899	0.0156258	0.65674		YML063W	1.05807	-0.110604	2.88821	1.70138		YDR264C	-0.127575	2.09581	0.470731	2.62872
YHR043C	-0.613252	3.1664	-0.257566	0.887393		YGR211W	-0.103308	-0.0177431	2.87803	1.63323		YLR084C	-1.15682	1.75654	0.741563	2.62743
YIL117C	-0.545696	3.1649	-0.427532	1.14987		YDR418W	0.969724	-0.404603	2.86474	1.28452		tL(CAA)C	2.22202	-0.434594	-0.343856	2.62333
YKR091W	-0.707594	3.16091	-0.509681	0.119319		YJL136C	1.03078	-0.373122	2.85983	1.68825		YBR113W	0.137417	-0.153801	3.14527	2.62174
YJR159W	-0.310794	3.15937	-0.957119	-0.467493		YDR450W	0.747343	-0.820879	2.8431	1.33858		YBR233W-A	-0.211798	0.0817949	3.80351	2.61969
YLR410W-B	-0.496768	3.14912	-0.227462	2.13998		YMR003W	-0.433876	1.4999	2.84113	1.68288		YIL131C	-0.406898	0.926897	2.9805	2.60953
YDR540C	-0.522911	3.1461	-0.13756	1.0622		YGL028C	-0.854492	0.764016	2.83591	0.487367		YDL039C	-0.602091	0.0570221	0.735399	2.60865
YNL212W	-0.495511	3.14322	-0.415491	0.558116		YDR454C	-1.24173	1.18188	2.83098	1.52897		YBR112C	-0.472042	0.165599	3.41741	2.60663
YLR126C	-0.136413	3.13494	-0.349877	1.11762		YER074W	0.83599	-0.342607	2.82635	1.32844		YLR272C	-0.912967	1.61348	2.78073	2.60304
YFL045C	-0.674107	3.13472	1.40226	1.82847		YBR049C	0.110476	1.00662	2.81501	2.27673		YBL072C	0.443623	-0.697896	3.52883	2.60189
YNL171C	-0.332306	3.1347	-0.184635	1.44774		YBL026W	-0.0964563	1.08849	2.81064	1.7299		YLL031C	-0.53732	1.32309	0.863529	2.59455
YCL019W	-0.511423	3.13288	-0.229551	2.10211		YGR001C	0.66178	2.10968	2.80655	0.960273		YBR078W	0.0606847	0.194962	3.34889	2.59361
YDL120W	-0.515801	3.1317	0.109851	0.733501		YGR214W	1.19102	-0.528707	2.80357	0.84004		YBL020W	0.863209	1.1884	0.736966	2.57845
YLR360W	-0.743258	3.13168	0.575513	1.25099		YOL120C	0.348916	-0.0130572	2.8022	1.9421		YBL092W	0.185062	-0.27284	4.05802	2.57372
YGL124C	-0.934197	3.13016	-0.364266	0.911873		YPL250W-A	0.503977	-0.585518	2.79016	1.29629		YLR045C	-0.573887	2.17722	1.05934	2.57199
YFL031W	-0.492892	3.12851	-0.114725	1.46332		YAL005C	-1.09234	0.618057	2.78887	1.15609		tK(UUU)L	0.0780889	2.60365	1.10823	2.5718
YEL058W	-0.625327	3.12677	-0.387802	1.14533		YOR074C	-0.848631	1.29958	2.78881	1.93342		YBR130C	-0.462929	0.834839	2.97228	2.56921
YDL246C	-0.304723	3.1203	-0.945094	-0.46496		YLR272C	-0.912967	1.61348	2.78073	2.60304		YBL025W	0.724485	1.79979	1.18641	2.56744
YFL002W-A	-0.500458	3.11626	-0.233089	2.09534		YGL263W	-1.10576	0.866334	2.77546	3.03761		YBR277C	-0.456784	-0.334139	2.18102	2.56704
YOR176W	-0.952344	3.11308	-0.598342	-0.044423		YGR034W	1.35344	-0.630632	2.77106	0.886613		YBL035C	-0.525236	0.513548	3.66685	2.55196
YJR076C	-0.806359	3.11144	0.642707	0.856639		YLR150W	0.546938	-1.27148	2.76306	0.742679		tT(AGU)N2	0.375125	-0.487172	-0.405202	2.55094
YDR034C-D	-0.506577	3.11075	-0.213776	2.20346		YGR108W	-1.18285	-0.357173	2.761	1.95115		tH(GUG)G1	-0.293335	0.0246314	0.589057	2.54747
YMR315W-A	-0.599775	3.11074	-0.667486	-0.224465		YBL091C	-0.144449	-0.191401	2.76008	3.36687		YGR142W	-0.393471	0.347081	4.26274	2.54598
YJL034W	-0.451195	3.10621	0.169325	1.47193		YOL127W	1.13728	-0.0569358	2.75524	1.60909		tM(CAU)O2	-0.503073	-1.04349	-0.129815	2.54303
YGR161W-B	-0.500722	3.10587	-0.236007	2.10328		YDR524W-C	0.539294	0.189756	2.74744	1.1535		YJR143C	-0.641222	0.813145	2.53133	2.53862
YLR199C	-0.247366	3.10378	0.107403	0.681761		YBL056W	-0.56864	-1.11958	2.74613	1.33703		YBR119W	-0.454302	2.42052	1.80327	2.53687
YOR208W	-0.680561	3.09969	-0.621408	0.311473		YBR017C	0.334207	0.105186	2.73534	3.05219		YBR048W	0.213959	-0.211112	4.27326	2.52936
tV(AAC)M2	0.777079	3.09918	-1.0524	-0.133731		YML073C	0.610908	-0.386812	2.73455	0.802079		YDR292C	0.680006	1.30284	1.24818	2.52195
YJL073W	-0.464732	3.09902	0.168198	1.58677		YLR344W	0.988011	-0.396288	2.73033	1.64427		YNL289W	-0.7353	1.81674	0.443568	2.51632
YER038W-A	0.508596	3.09787	-0.236195	-0.2087		YBR190W	-0.18954	1.02736	2.72957	3.83914		YBR191W	0.304804	-0.242238	4.21997	2.51378
YJL107C	-0.521776	3.09775	-0.604436	0.714853		YDR023W	0.672923	-0.450767	2.72875	1.49591		YML085C	-1.22401	1.17757	1.92301	2.51314
YML108W	1.08582	3.09043	-0.706106	-0.107609		YBR229C	-0.946804	0.706059	2.7275	3.21275		YBR152W	0.313769	-0.57107	1.8032	2.50383
YDR518W	-0.700398	3.08205	0.248992	1.25855		YBL010C	-0.50193	0.624601	2.72348	2.1971		YBR082C	-0.730328	1.2123	3.35562	2.50251
YDL234C	-0.130068	3.07987	-0.904122	0.357409		YBR195C	-0.656146	1.05609	2.7225	2.48545		RUF5-1	-0.581084	-0.152203	2.72176	2.49785
YOR148C	0.00186705	3.07783	-0.963406	-0.371455		RUF5-1	-0.581084	-0.152203	2.72176	2.49785		RUF5-2	-0.581084	-0.152203	2.72176	2.49785
tV(AAC)J	0.899472	3.07343	-1.0638	0.568518		RUF5-2	-0.581084	-0.152203	2.72176	2.49785		YBR162W-A	-0.474301	2.64392	1.4511	2.49029
YNL053W	0.274736	3.07285	-1.006	-0.181912		YIL069C	1.02899	-0.350735	2.72057	1.23516		YBR195C	-0.656146	1.05609	2.7225	2.48545
YMR109W	-0.934782	3.06958	0.474402	1.21551		YMR260C	0.472745	-0.662582	2.70775	0.64464		YMR305C	-0.621448	2.3366	0.469099	2.48545
YER185W	-0.155239	3.06825	-0.672477	0.0131839		YHL015W	0.789824	-0.666061	2.69518	0.961657		tE(UUC)P	-0.822092	0.855509	0.37448	2.48299
YLR426W	-0.579071	3.06334	-0.00461953	0.858906		YHR127W	-0.702192	0.658017	2.6915	1.33381		YBR224W	-0.0322765	-0.480849	0.747294	2.47167
YPR198W	-0.13266	3.05795	-0.549926	0.43158		YBR254C	-0.649385	0.340671	2.68849	3.28423		YBR181C	0.450855	-0.412689	3.93193	2.47142
YOR034C-A	-0.0243763	3.0561	-0.784257	0.200572		YDR214W	-0.712501	2.36863	2.68799	1.18732		YBR191W-A	1.36943	1.18528	2.03046	2.46357
YLR250W	-0.711644	3.05552	-0.639982	0.322495		YER131W	0.90528	-0.635549	2.67346	1.01598		YBL039C	0.655828	-0.426055	2.26768	2.46078
YIL141W	-0.556434	3.05538	0.660461	2.2657		YHR021C	1.31293	-0.536063	2.6698	1.02848		YBR234C	-1.07844	0.119972	2.50838	2.45155
YOR199W	-0.429872	3.05455	1.87528	1.13635		YBR070C	-0.5728	2.40893	2.66455	2.09692		YBR232C	-0.653141	1.79149	1.48618	2.44922
YIL159W	-0.531736	3.05398	1.15569	1.45897		YNL162W	1.03176	-0.53952	2.66287	1.64456		YBR273C	-1.06407	-0.925642	1.44734	2.44415
YPL028W	-0.544238	3.05054	-0.227543	1.45775		YDL083C	0.814512	-0.488148	2.66225	1.49436		tG(GCC)O2	-0.0379676	0.705152	0.458436	2.44294
YJR061W	-0.294493	3.04643	-0.242646	0.856505		YBR164C	-0.562938	1.2928	2.65601	2.83197		YBR143C	0.769433	-0.512997	3.68561	2.43449
YER007W	-0.0137521	3.04464	-0.614272	0.372144		YGL105W	-0.555783	-0.960249	2.64296	0.322314		YBR136W	-0.501474	2.13114	1.04584	2.43289
YOR207C	0.329813	3.04455	-0.295221	0.86225		YPL142C	0.942846	-0.292824	2.64231	1.93192		YBL100W-B	-0.492477	3.02326	-0.189913	2.43155
YMR149W	-0.89841	3.04444	0.244563	0.694107		YBR282W	-0.693959	0.358192	2.63567	1.89215		YBR031W	1.03291	-0.143639	3.42137	2.42665
YEL009C-A	-0.151013	3.04366	0.306333	0.393052		YBR022W	-0.0352581	0.447269	2.63457	3.05291		YBR237W	-0.0142894	0.409307	0.26337	2.41433
YKR090W	-0.529591	3.04264	0.638815	1.42356		YFR031C-A	0.751439	-0.413967	2.62544	1.62989		tE(UUC)E1	-0.82359	0.638818	0.366398	2.41117
YIL108W	-0.71937	3.0425	-0.501499	0.740291		YOR315W	-0.555151	2.07368	2.6203	2.7431		YDR065W	0.899905	2.571	1.46387	2.41059
YOL019W	-0.645796	3.04146	-0.166458	1.15815		YLR149C-A	0.601979	0.652666	2.6186	2.70602		YBR103W	-0.883985	-0.230715	0.815838	2.40797
YGR028W	-0.46354	3.04042	-1.1489	0.354299		YDR471W	1.21971	-0.574074	2.61669	1.20035		YBR091C	-0.849428	1.73791	2.14891	2.39811
YKL165C	-0.436248	3.03906	-0.0603402	1.47429		YOL097C	-0.26508	0.489922	2.61099	2.03634		YBR007C	-0.671929	2.4223	1.18684	2.39651
YOL107W	-0.548542	3.03275	0.187994	0.143149		YDL081C	1.48541	-0.224352	2.60623	1.52388		YPR154W	-0.768796	1.99244	0.499213	2.39549
YDR249C	-0.543765	3.03206	-0.497204	0.369854		YNL030W	-0.901566	0.104261	2.59373	0.955411		YBL052C	-0.603332	1.74468	2.44038	2.39426
YMR291W	-0.439078	3.03	-1.42236	0.578813		YFL026W	-0.345188	0.358751	2.57832	0.822272		YBR042C	-0.830445	1.34096	2.3582	2.39211
YGR189C	-0.566026	3.02842	-0.217034	1.3898		YBL053W	-0.0627179	0.987837	2.57031	2.28262		tG(GCC)E	-0.0716494	0.663326	0.419314	2.38207
YOR177C	-0.975436	3.02614	-1.13159	-0.586773		YNL312W	-1.08435	1.17485	2.56005	1.54792		tG(GCC)M	-0.0716494	0.663326	0.419314	2.38207
YBL100W-B	-0.492477	3.02326	-0.189913	2.43155		YOL039W	0.708983	-0.820665	2.55505	1.25185		YBL061C	-0.765502	1.38586	0.483702	2.38061
YAL053W	-0.418151	3.02197	-0.763894	0.944507		YMR144W	-0.986778	1.42238	2.55198	2.0168		YBR084C-A	0.202034	-0.541089	4.08771	2.36939
YLR414C	-0.646673	3.01243	-0.637199	0.250646		YBL022C	-0.964716	-0.0149512	2.55176	3.37593		YHR053C	-0.641901	-0.331638	2.51145	2.36681
YHR142W	-0.511738	3.00251	-0.0745951	0.901348		YBR245C	-0.412177	0.816048	2.54995	3.37927		YHR055C	-0.641901	-0.331638	2.51145	2.36681
YKL159C	-0.394137	3.00208	-0.690358	-0.247788		YIL133C	1.01392	-0.720356	2.54707	0.931004		YPR116W	0.835711	2.12556	0.628518	2.35974
YLR424W	-0.358626	3.00198	-0.197386	0.960226		YJR123W	0.826606	-0.463194	2.54221	0.935778		YBR121C-A	0.32289	-0.167118	3.17604	2.35615
YNL049C	-0.483799	3.00172	0.0616843	1.75776		YOR309C	1.35828	-0.171684	2.5421	0.864711		YFL037W	-0.868098	2.04133	1.52989	2.35562
YDR411C	-0.554032	2.99823	-0.637649	0.721685		YJR045C	-1.02979	-0.592896	2.54039	0.898814		tR(UCU)E	-0.978595	0.44078	0.225338	2.35155
YHR182C-A	-0.502064	2.99018	0.50162	1.22532		YJR007W	0.813432	-0.465463	2.53438	0.106547		tR(UCU)M2	-0.978595	0.44078	0.225338	2.35155
YHR183W	-0.538526	2.98902	0.367836	1.40316		YJL104W	0.019815	0.487002	2.53402	0.515384		YBR173C	-1.14098	0.219236	3.57877	2.34977
YOL090W	-0.712738	2.985	0.83252	1.20814		YBR038W	-0.731407	0.868634	2.53358	3.89747		YBL087C	0.70784	-0.833489	3.61812	2.34692
YER152C	-0.656511	2.97659	-0.63781	0.319444		YBR122C	-1.1341	-0.143514	2.5316	1.61336		YMR304C-A	-0.532329	2.62581	0.364873	2.34053
YIL076W	-0.807676	2.97373	0.696443	1.38597		YJR143C	-0.641222	0.813145	2.53133	2.53862		YIL123W	-0.703873	2.33706	0.336411	2.32805
YJR156C	-1.08867	2.97351	-2.16099	-1.13833		YOL049W	-1.0686	1.54458	2.53106	2.09773		YBR109C	-1.32611	1.55041	3.0634	2.31974
YFL032W	-0.582522	2.97182	-0.0604829	1.44508		YBR216C	-0.360145	0.366132	2.5211	3.37372		YCR085W	-0.469777	1.7997	1.82097	2.31873
tV(AAC)E1	0.873958	2.9712	-0.977045	0.735766		YJR118C	-0.71518	2.06124	2.51968	1.58207		YCL014W	-0.340809	1.95959	0.93926	2.31832
YAL032C	0.233258	2.9679	-1.99837	-0.436663		YBR215W	0.428929	0.602932	2.51752	2.7038		YBL055C	-0.00850855	1.33428	0.521506	2.30924
YPL233W	0.0162697	2.96619	-0.734049	0.100948		YBR176W	-0.83247	1.15554	2.51433	2.85613		YBR053C	-1.44042	0.760964	2.22931	2.30796
YBR166C	-0.310536	2.96583	1.12758	2.20142		YMR312W	0.700716	2.15748	2.51192	1.271		YLR305C	0.00759563	1.03334	1.60955	2.30183
YML029W	-0.365391	2.96255	-0.289416	1.23841		YHR053C	-0.641901	-0.331638	2.51145	2.36681		YJL187C	-0.723806	1.62813	1.61081	2.30099
YMR234W	-0.0891931	2.95763	-0.0849724	0.975841		YHR055C	-0.641901	-0.331638	2.51145	2.36681		YER102W	0.532532	-0.683625	3.24291	2.29896
YNR066C	-0.400621	2.95432	-0.330875	0.149894		YBR234C	-1.07844	0.119972	2.50838	2.45155		YNL283C	-0.682961	2.68711	0.71816	2.2965
YKL033W	0.147207	2.95265	0.037514	1.16172		YEL003W	-0.315462	1.5805	2.50685	1.0114		YGL009C	-0.532932	2.65259	0.132349	2.29524
YAR066W	0.17969	2.94997	-0.621333	0.800083		YBL005W	-0.17702	0.443375	2.50364	2.66265		tH(GUG)H	0.756991	0.320313	1.07391	2.29465
YMR202W	-0.515773	2.94704	1.14682	2.2207		YBR055C	0.0765736	0.660688	2.49868	3.07605		YBL083C	-0.752912	0.371729	1.86007	2.29408
YLR046C	-0.531803	2.94523	-0.205482	1.07916		YER007C-A	-0.497343	0.666637	2.49406	0.874153		YBR279W	-0.752245	0.43746	2.27958	2.28672
YMR238W	-0.414466	2.94503	-0.460712	0.538156		YMR186W	-0.849476	0.287957	2.48626	0.565313		YBL053W	-0.0627179	0.987837	2.57031	2.28262
YDR378C	-0.167377	2.94257	-0.21872	0.111917		YBR060C	0.00277327	0.226179	2.48154	3.38926		YLL065W	-0.468561	4.3895	0.183927	2.28011
YOL106W	-0.111961	2.94226	0.0837382	0.282611		YBR014C	-0.849134	1.59499	2.47988	2.93239		YBR098W	-0.759713	1.71773	1.8485	2.27942
YOR105W	-0.641407	2.9417	-0.497482	0.185341		YHR069C-A	1.03753	-0.658924	2.47987	1.5379		tR(UCU)D	-0.92598	-0.432867	0.333288	2.27673
YNL259C	-0.131703	2.93861	-0.537006	0.111038		YLR212C	-0.985923	1.03592	2.47358	1.48499		YBR049C	0.110476	1.00662	2.81501	2.27673
YLR111W	-0.705705	2.93518	-0.21905	0.107598		YNL064C	-0.301126	1.34326	2.47116	1.42006		YGR271W	-0.257403	2.15007	-0.0427774	2.26891
YOR035C	-0.118631	2.93493	-1.09322	-0.123129		tL(CAA)K	1.08023	3.19534	2.46608	0.501641		YBR203W	-0.525109	2.57295	-0.661134	2.26779
YHR073C-B	0.0228064	2.93351	-0.121857	0.896429		YLR259C	-0.778541	-0.0538534	2.46327	1.40098		YIL141W	-0.556434	3.05538	0.660461	2.2657
YLR458W	-0.382841	2.92995	-0.278258	0.474624		YOR320C	-0.244421	1.3363	2.46147	1.81774		YGL173C	0.349901	1.37837	0.875366	2.26494
YOR236W	-0.322124	2.9267	-0.084843	1.02555		YIL018W	0.922643	-0.670809	2.45839	1.33501		YBL046W	-0.650728	0.288624	1.32968	2.26334
YLR166C	-0.397369	2.92262	0.404168	1.37149		YBR199W	-0.930148	-0.287693	2.45145	2.81092		YBR201W	-0.62514	3.31033	0.232394	2.26262
YDR394W	-0.494454	2.92121	0.356344	0.808866		YNR067C	-0.694013	1.76394	2.44703	1.58913		YBR056W	-1.71839	0.952657	0.490158	2.26001
YER138W-A	-0.0156893	2.92034	-0.519543	0.298531		YBR246W	-0.587726	-0.206689	2.44587	2.06768		YBR168W	-0.525647	0.694419	1.44728	2.25487
tV(AAC)G3	0.683401	2.91957	-1.07837	-0.193702		YGL101W	-0.153144	-0.13375	2.44351	1.09294		YOR326W	-0.407572	2.06591	1.28491	2.25426
tV(AAC)M1	0.683401	2.91957	-1.07837	-0.193702		YBR015C	-0.0657213	0.187066	2.44274	3.18794		tE(UUC)C	-0.851712	0.723926	0.339968	2.25249
tV(AAC)M3	0.683401	2.91957	-1.07837	-0.193702		YDR237W	-0.673438	0.666234	2.44133	0.634198		tE(UUC)L	-0.851712	0.723926	0.339968	2.25249
YDR211W	0.174979	2.9177	0.829994	1.04566		YBL052C	-0.603332	1.74468	2.44038	2.39426		YJL039C	0.371374	1.54778	1.26407	2.2521
YGR212W	0.31843	2.91117	0.121129	0.57072		YGL123W	0.979735	-0.300834	2.4401	1.90392		YGL022W	-0.766368	1.91671	0.791022	2.25102
YKL065W-A	-0.710872	2.90849	-0.629034	0.109946		YDR226W	-0.809663	0.744285	2.43264	1.38764		YBR131C-A	-0.117546	0.815963	1.52169	2.25041
YML012W	-1.18915	2.90168	0.881138	1.34968		YBR263W	-0.483321	0.216468	2.42707	3.13529		YPR176C	-0.46488	2.5269	0.342259	2.2469
YDL095W	-0.62372	2.89741	0.129838	2.05486		YEL061C	-0.893428	1.187	2.42521	1.73705		YBR140C	-0.400287	0.134982	1.63178	2.24007
YNL253W	-0.576484	2.89689	-0.54165	0.703461		YGR118W	0.703515	-0.28213	2.41699	1.77617		YGR094W	1.05257	0.630297	1.1268	2.23863
YLR417W	-0.398594	2.88733	-0.682831	0.126215		YNL066W	-1.00495	0.0752501	2.4151	0.297884		YHR172W	-1.04114	1.44189	2.92559	2.22894
YOR198C	-0.728438	2.88725	1.19148	1.64481		YAL044C	0.00211474	-0.979867	2.40716	-0.522642		YOR323C	0.45741	1.15636	1.91952	2.22812
YAR003W	-0.800114	2.88693	0.0715363	0.895671		YBR084W	0.73508	-0.0580728	2.40715	3.44194		YMR202W	-0.515773	2.94704	1.14682	2.2207
YGR263C	-0.267654	2.88653	-0.193026	0.498981		YLR112W	-0.729234	1.02374	2.40676	0.409982		YEL031W	-0.149635	2.39656	0.31661	2.21996
YLR429W	-0.54184	2.88045	-0.0291332	1.20521		YMR142C	0.989436	-0.341917	2.40114	1.04756		YCR034W	-0.351791	0.544126	3.60032	2.21378
YJR129C	0.577629	2.87952	0.466598	1.1229		YPL158C	-1.16287	1.90373	2.39478	0.724378		YNL097C-B	-0.582761	1.52115	1.32836	2.20815
YOR250C	-0.502626	2.87886	-0.152886	1.20072		YBR074W	-0.296123	-0.288518	2.38886	2.9543		YDR261W-B	-0.475239	3.24432	-0.212701	2.20397
YOR284W	-0.860923	2.87876	1.05166	0.765912		YCR043C	-0.764157	0.53418	2.38327	1.18561		YDR034C-D	-0.506577	3.11075	-0.213776	2.20346
YMR013C-A	-0.599425	2.87849	-0.497421	1.00196		YGR185C	-0.249003	0.334674	2.3774	1.65607		tE(UUC)G1	-0.877057	0.992064	0.0269465	2.20272
YLR078C	-0.606724	2.87591	-1.03836	0.529666		YGR285C	-0.170022	0.657412	2.3761	1.42639		YBR166C	-0.310536	2.96583	1.12758	2.20142
YCR007C	-0.491349	2.87221	-1.19382	-0.914661		YMR143W	1.14508	-0.290321	2.37569	1.50784		YBL106C	-0.988117	1.46411	-0.0767287	2.19934
YJR102C	-1.44917	2.87053	-0.799669	0.00884079		YBL051C	-0.851687	0.261979	2.37537	1.71903		YBL010C	-0.50193	0.624601	2.72348	2.1971
YKL073W	-0.379424	2.86382	-0.0299417	1.6806		YDL075W	0.728029	-0.606287	2.37106	1.27069		YDR210W-B	-0.472522	3.33829	-0.219449	2.19665
YOR238W	-0.928531	2.86372	-0.188359	0.160816		YDR212W	-0.238223	-0.136787	2.36747	0.926785		YKR071C	0.29018	1.92041	0.791479	2.19586
YFL021C-A	-0.629412	2.8593	-0.472572	-0.308327		YBR206W	-0.712137	1.43579	2.36327	2.76794		YML072C	-0.921197	1.29309	1.1167	2.19417
YHR123W	-0.574204	2.85885	1.25424	1.28833		YBR289W	-0.50535	-0.312404	2.35861	2.17816		YBR255W	-0.463291	-0.430597	0.390664	2.19233
tV(UAC)B	1.1271	2.85749	-0.315134	-0.415939		YBR042C	-0.830445	1.34096	2.3582	2.39211		YLR342W	-0.0614125	1.34722	0.223914	2.19038
YGR037C	-0.838181	2.85547	-0.264205	0.653518		YBR028C	0.807079	-1.41241	2.35665	0.738349		YML104C	-0.33242	1.10911	1.95328	2.1895
YPL110C	-0.381246	2.85347	-0.387157	0.772468		YBL036C	-0.550805	0.953767	2.35631	3.06097		YPR177C	-0.223729	0.621575	0.259979	2.18394
YIL001W	-0.530124	2.85319	-0.181073	0.454774		YOR312C	1.1984	-0.571817	2.35404	1.18736		YHR047C	-0.268287	1.27239	1.68058	2.18344
YCR035C	-0.0359714	2.85168	-0.401176	1.3078		YBR159W	-0.89697	0.626585	2.35387	2.67333		YBR289W	-0.50535	-0.312404	2.35861	2.17816
YHR175W	-0.572071	2.85064	0.20999	1.42829		YDR341C	0.659293	0.129308	2.35315	1.79751		YGR148C	0.378543	0.240633	3.73911	2.17605
YHR074W	-0.589728	2.84221	-1.10638	0.916792		YBL034C	-0.691498	0.680914	2.34296	2.00487		YBR107C	-0.543943	2.72303	0.461297	2.17331
YDL094C	-0.161753	2.84194	0.418164	1.44497		YDL136W	1.87423	-0.747563	2.33876	0.788846		YPR181C	-0.463751	2.2004	1.31185	2.16999
YMR079W	0.0551792	2.84065	1.19044	1.46882		YDL226C	-0.396373	0.90534	2.33828	1.81236		YOR192C-B	-0.471698	3.28315	-0.230514	2.16934
YJL158C	-0.533545	2.84011	0.947349	2.09162		YBR138C	-1.13967	0.812147	2.33804	1.84987		YHR128W	0.146932	-0.140103	1.73692	2.16444
YJR131W	0.234449	2.83595	-0.177955	0.591498		YKL113C	-0.778256	0.883245	2.33465	1.25785		YBR108W	-0.777582	1.69738	0.82677	2.16439
YMR055C	-0.427348	2.83551	0.330786	0.629904		YBR102C	-0.139853	0.29676	2.33227	3.08921		YOR343W-B	-0.447437	3.25525	-0.216944	2.15531
YLR300W	-0.703276	2.83515	0.482636	1.16886		YEL054C	1.22384	-0.759983	2.33111	0.916483		YGL027C	-0.647006	2.63098	0.842511	2.15231
YDR189W	-0.513766	2.83303	0.469247	1.60485		YMR158W	-0.770893	1.02664	2.3293	0.58914		YJR031C	0.223423	1.84739	1.88699	2.15056
YNL092W	-0.68654	2.83171	-0.521678	0.45336		YOR234C	1.92128	-0.225028	2.32904	1.35485		YBL014C	-0.399392	0.331043	0.666964	2.14904
YNL294C	-0.801588	2.82832	-1.04806	0.480475		YER117W	1.11907	-0.418098	2.32749	1.73255		YGL195W	-0.0561895	1.63615	1.19356	2.14904
YDR434W	-0.6029	2.82727	-0.00868581	1.09304		YBR133C	-0.330133	1.2719	2.31572	3.50148		YGL253W	-0.390747	1.86779	1.3304	2.14844
YIL140W	-0.637273	2.82668	0.128537	1.74998		YHR025W	-0.2248	0.707831	2.31331	1.53888		YLR027C	-0.32788	2.05454	0.813439	2.14278
YLR138W	-0.0130313	2.82597	-0.70573	0.885662		YGL123C-A	1.06077	-0.252241	2.31143	1.75142		YLR410W-B	-0.496768	3.14912	-0.227462	2.13998
YOL165C	-1.16847	2.82525	-0.864922	0.455761		YBR260C	-0.292687	0.513907	2.30835	2.68732		YJR092W	-1.00001	1.03253	1.50574	2.13574
YAR064W	0.20181	2.82486	-0.0066899	0.38571		YKR057W	2.64575	-0.322026	2.30302	1.23221		YGL137W	-0.67056	2.13201	0.133844	2.12698
YPL073C	-0.438519	2.82046	0.0217791	0.196859		YGL102C	1.19176	-0.380048	2.29871	1.69289		YPL090C	0.599734	-0.572732	3.60347	2.12676
YJL030W	-0.372381	2.81626	0.423606	0.773143		YBR062C	-1.33826	-0.474386	2.29611	1.8135		YBR041W	-1.17119	0.333528	1.62073	2.12278
YOR104W	-0.730899	2.81562	-0.656644	0.0956739		YNL302C	1.29225	-0.593062	2.28546	1.10311		YBL027W	0.327898	-0.538744	3.90982	2.12208
YGL165C	0.684589	2.81117	-1.17047	0.784809		YBR279W	-0.752245	0.43746	2.27958	2.28672		YPR175W	-0.880935	1.81304	1.43274	2.1188
YNL249C	-0.304043	2.80752	-0.621591	1.05216		YBR097W	-0.728563	0.902836	2.27769	2.81684		YDL163W	-0.748844	1.94315	0.564966	2.11711
YCL043C	-0.69792	2.80609	0.216796	1.47525		YGR208W	-0.50871	0.182534	2.27512	1.05496		YHR203C	1.19354	-0.244423	2.90059	2.11579
YHR177W	-0.288214	2.80439	-0.454036	0.948518		YDR380W	1.16097	0.187676	2.27318	1.00189		YAL023C	-0.573576	2.63326	0.484671	2.10478
YPL010W	-0.762767	2.80437	0.751863	1.36849		YBL039C	0.655828	-0.426055	2.26768	2.46078		YHR208W	-0.408028	2.23624	0.550921	2.10403
YBR103C-A	-0.651224	2.80423	0.276983	3.25894		YBR111C	-1.88844	-0.84071	2.26584	1.21284		YGR161W-B	-0.500722	3.10587	-0.236007	2.10328
YOL055C	-0.888696	2.80191	-0.537902	0.62631		YBR278W	-1.30422	1.12262	2.25955	1.95291		YLR430W	-0.195593	2.078	0.30389	2.10308
YDR034C-A	-0.225021	2.80103	-0.00323859	1.11699		YDL061C	1.05352	-0.475895	2.25548	0.539726		YCL019W	-0.511423	3.13288	-0.229551	2.10211
YPR183W	-0.684114	2.79791	0.754936	1.1099		YBR248C	0.0788553	-0.337278	2.25547	2.89747		YOL049W	-1.0686	1.54458	2.53106	2.09773
YOL112W	-0.647167	2.79602	-0.28465	0.990989		YMR292W	0.307664	1.47593	2.25152	0.86124		tT(AGU)B	-0.633201	-0.542032	-0.424414	2.097
YMR192W	-0.449532	2.79379	-0.445088	0.234557		YBR261C	-0.745253	1.24017	2.24993	2.82263		tT(AGU)J	-0.633201	-0.542032	-0.424414	2.097
YMR299C	-0.220013	2.79321	0.103983	0.83791		YPL160W	0.676905	0.703731	2.24437	2.87748		tT(AGU)N1	-0.633201	-0.542032	-0.424414	2.097
YOL007C	-0.522606	2.7913	0.534415	1.98123		YBR275C	-0.669838	1.0547	2.23273	3.28683		tT(AGU)O1	-0.633201	-0.542032	-0.424414	2.097
YOR254C	-0.146721	2.79087	0.58124	1.58563		YNL273W	-0.870065	1.07114	2.23192	1.34065		tT(AGU)O2	-0.633201	-0.542032	-0.424414	2.097
YKL127W	-0.608136	2.79036	1.20825	1.97329		YCR084C	-0.0289204	0.448586	2.23056	1.60151		YBR070C	-0.5728	2.40893	2.66455	2.09692
YOR155C	-1.10306	2.78994	-0.314157	1.04039		YBR053C	-1.44042	0.760964	2.22931	2.30796		YFL002W-A	-0.500458	3.11626	-0.233089	2.09534
YER118C	-0.318315	2.78962	0.96478	1.03247		YER016W	-0.937706	1.13369	2.22575	1.69231		YHL001W	0.970991	0.0853874	3.17318	2.09426
YDR238C	-0.859848	2.78918	0.803696	2.02696		YMR076C	-1.04218	0.32314	2.22406	1.02946		YAL022C	-0.430036	2.52372	0.912211	2.09354
YJR080C	-0.828995	2.7886	-1.04874	-0.496985		YHR141C	0.798564	-0.538111	2.22233	1.23704		YJL092W	-0.726589	2.43939	0.707693	2.09276
YLR256W	1.37304	2.7831	-0.916522	0.778507		YGR038W	-0.809325	2.01383	2.22041	1.08631		YJL158C	-0.533545	2.84011	0.947349	2.09162
YGL221C	-0.53067	2.78117	0.441509	1.5847		YNL268W	-0.430064	1.86268	2.21373	2.93694		YMR199W	-1.07591	2.02362	1.08543	2.09075
YKR088C	-0.496985	2.78114	0.0811674	1.52057		YJL120W	-0.709012	1.13981	2.21064	1.33692		YDR170W-A	-0.675041	1.15002	1.9969	2.08751
YJR107W	-0.396676	2.78061	-0.591748	0.345645		YJL173C	-1.13165	2.19613	2.20766	1.29518		YML027W	-0.814981	1.11932	1.0528	2.08433
YIL106W	-0.544952	2.77785	-0.442988	0.584916		YDR064W	1.38899	-0.182883	2.20763	1.21957		YLR153C	-0.706845	1.82318	0.73127	2.08424
YPL041C	-0.915086	2.77539	-0.271635	0.185329		YPR187W	0.907263	-0.568932	2.20654	0.200683		tE(UUC)E2	-0.86229	0.469259	0.170258	2.08302
YKL179C	-0.443193	2.77484	-0.0531071	1.22304		YDR382W	1.10962	-0.673829	2.20645	0.872103		YBR061C	0.319257	-0.197691	3.25093	2.08156
YLR006C	-0.930289	2.77475	-0.294365	0.451463		YEL042W	2.00066	-0.184256	2.20195	1.32217		YNL290W	-0.728039	1.9853	1.36943	2.07764
YOR149C	-0.582308	2.77442	0.467462	1.53131		YPL227C	-0.811384	1.25758	2.19372	1.71746		YJR145C	1.19066	-0.419883	2.94807	2.07716
YDR026C	0.164182	2.77147	-0.629889	0.933859		YPL253C	-0.86612	1.68836	2.19333	1.45122		YHR108W	-0.59374	0.848362	1.67485	2.07666
YLR108C	-1.18024	2.76874	-0.569819	0.466037		YMR194W	1.44116	-0.387426	2.18762	0.949433		YOL019W-A	3.41914	-0.391462	0.194223	2.0758
YOR248W	-0.58816	2.76748	1.38242	3.31636		YGL016W	-0.00686985	1.85582	2.18707	1.96625		YEL063C	-0.42827	1.80388	1.26716	2.07033
YNL218W	-0.401291	2.76737	-0.330641	0.686707		YBR274W	0.205909	-0.000185389	2.18351	3.4322		YBR246W	-0.587726	-0.206689	2.44587	2.06768
YKR070W	-0.671453	2.76646	0.342583	1.68861		YBR277C	-0.456784	-0.334139	2.18102	2.56704		YDR012W	1.45776	0.107911	2.92127	2.0614
YER176W	-0.573529	2.76382	-0.247393	1.47613		YDL191W	1.68911	-0.637363	2.18014	0.900356		YBL018C	0.397518	2.3651	1.41051	2.05657
YDR503C	-0.641202	2.76302	0.363883	1.07962		YJL124C	-0.597457	-0.00962951	2.16859	-0.691692		YLR379W	-0.328033	1.99	0.695778	2.05641
YNR026C	-0.317105	2.75963	-0.230424	1.02837		YOL013W-A	-0.314573	0.954021	2.16741	4.29318		YDL095W	-0.62372	2.89741	0.129838	2.05486
YDL100C	-0.751846	2.75648	1.63494	1.58989		YPL127C	-1.06742	0.0197173	2.1668	1.45233		YMR208W	-0.870411	1.69828	0.864571	2.05226
YOR188W	-0.252366	2.75283	0.539498	1.18239		YHR019C	-0.0609159	-0.35787	2.16538	1.58184		YBL059W	-0.418098	1.2674	1.55423	2.05207
YPR170C	-1.06046	2.75226	0.394235	0.596952		YPL249C-A	0.141131	-0.810115	2.16443	0.942408		YPR128C	-0.332913	2.75016	0.957492	2.05134
YOL057W	-0.338926	2.75128	-0.0190806	1.52486		YBR091C	-0.849428	1.73791	2.14891	2.39811		YNL301C	0.325166	0.0126023	3.14063	2.04808
YBR219C	-0.102266	2.75029	0.173846	1.71383		YHR109W	-0.190647	2.03614	2.14601	0.459582		YGR098C	-0.164042	1.49183	2.08084	2.04641
YPR128C	-0.332913	2.75016	0.957492	2.05134		YBR272C	-0.992194	1.6366	2.14469	2.99825		YBR295W	-0.446999	2.73273	-0.312974	2.0422
tK(UUU)D	0.150604	2.75003	0.987518	2.71724		YNL300W	-0.624227	2.03191	2.14315	2.92947		YDR507C	-1.03574	1.76078	1.49162	2.03699
YNL157W	0.031673	2.74932	-2.09872	-0.953154		YDL179W	-1.49315	2.37612	2.1429	-0.25416		YOL097C	-0.26508	0.489922	2.61099	2.03634
YOL054W	0.313692	2.74328	-1.31669	-0.685851		YHR152W	-1.46082	0.0557609	2.13947	0.597789		YOR346W	0.519102	2.69926	0.310363	2.03163
YKL190W	-0.0811838	2.74327	-0.714163	0.55118		YPR118W	-0.501281	1.63503	2.13554	2.71412		tR(UCU)M1	-0.970474	0.553737	0.1173	2.0297
YIL109C	-0.516908	2.74282	-0.130478	0.9694		YPR132W	0.96301	-0.548659	2.13455	1.69385		YBR099C	-0.670632	1.23533	1.44218	2.02929
YMR036C	0.00329036	2.74249	-1.21294	-0.642389		YMR032W	-1.21322	0.09892	2.13452	3.21664		YDR238C	-0.859848	2.78918	0.803696	2.02696
YMR034C	0.941905	2.73624	-0.902962	0.837736		YDL040C	-0.306752	1.0626	2.13306	2.01678		YDR543C	0.0593159	2.16793	0.00655003	2.02494
YCL001W	-0.453259	2.73461	1.93344	1.19683		YPL143W	0.64621	-0.481481	2.12425	1.63392		YMR129W	0.957065	2.09385	0.474762	2.02286
YBR295W	-0.446999	2.73273	-0.312974	2.0422		YKR093W	3.23949	-0.867279	2.12374	0.180531		YJL080C	-0.0185867	0.9043	1.87904	2.02179
YPL179W	0.481483	2.73238	-1.45444	-0.383626		YER012W	-1.76653	1.68678	2.12088	1.30416		YDL055C	-0.764192	2.6007	2.00196	2.02108
YNR065C	-0.555557	2.73196	-0.394152	0.327771		YMR235C	-0.415179	1.94119	2.1199	1.34401		tG(GCC)D1	-0.223866	0.448441	0.225235	2.02063
YER027C	-0.503356	2.73143	0.652356	1.59289		YOR224C	-0.364921	-0.357861	2.11929	0.483941		tG(GCC)O1	-0.223866	0.448441	0.225235	2.02063
YGL204C	-0.51334	2.731	0.397615	0.66902		YOR039W	-0.434523	0.704127	2.1152	0.751896		YMR144W	-0.986778	1.42238	2.55198	2.0168
YNL293W	-0.536622	2.73012	-1.18891	0.381561		YEL007W	-0.564892	0.759497	2.11377	0.562648		YDL040C	-0.306752	1.0626	2.13306	2.01678
YJL091C	-0.395367	2.72375	0.210279	1.58546		YGL031C	1.16591	-0.573557	2.11265	1.03929		YBR151W	-1.12129	0.126348	1.34583	2.01455
YOR385W	-0.827909	2.72322	0.340759	1.00563		YBR236C	-0.484265	0.0812486	2.11152	2.81718		YLR179C	-0.923121	1.71657	0.424666	2.01405
YBR107C	-0.543943	2.72303	0.461297	2.17331		YHR193C	-1.03233	-0.845279	2.10922	-0.543954		YML058W	-1.16402	1.45539	0.82254	2.01226
YGR188C	-0.84319	2.72018	0.169633	0.641484		YLR049C	-1.15945	2.01952	2.10909	0.460214		YJL014W	0.581517	0.435781	1.12	2.00838
YGR032W	0.754811	2.71817	-0.906108	0.605265		YOR096W	1.32554	-0.711999	2.10298	0.932627		YGR152C	-0.695943	2.29029	0.854923	2.00823
YMR124W	-0.702145	2.71711	-0.31987	0.400914		YGL103W	0.755641	-0.49446	2.09923	1.3501		YBL034C	-0.691498	0.680914	2.34296	2.00487
YOR336W	-0.0608747	2.7167	-0.301464	1.31577		YLR060W	0.209509	0.629794	2.09384	1.87453		tG(GCC)C	0.0383003	0.409963	0.420867	1.99858
YOR321W	-0.585638	2.71428	-0.0210595	1.48801		YBL079W	0.205358	0.875679	2.09147	3.57413		YJR053W	-0.764327	2.06716	1.68155	1.9985
YOL047C	-0.664075	2.71189	-0.452564	0.316283		YHL003C	-0.664951	-0.867346	2.08846	0.157609		YJR140W-A	-0.553742	1.91036	0.521899	1.99653
YDR320C	-0.279879	2.71161	-0.369571	0.941658		YBR081C	-0.395957	-0.230031	2.08591	2.75501		YMR054W	-0.561721	2.42821	0.187868	1.99161
YMR013C	-0.456497	2.71115	0.0442856	1.39064		YBR268W	-0.46182	-1.55279	2.08585	0.506617		YGL217C	-0.487672	1.63401	0.450657	1.99125
YCL044C	-0.723907	2.71088	-0.027022	1.04475		YIL158W	-1.51554	0.221276	2.08439	1.8614		YBR169C	-0.957963	-0.10096	0.882737	1.9898
YDR539W	-0.891956	2.70714	-0.306914	0.224071		YBR251W	-0.33576	-1.12038	2.08319	0.65241		YCL057W	-0.561293	2.04595	1.06014	1.98955
YCR073C	-0.689379	2.70648	-0.431646	0.561009		YPL250C	-0.365406	0.860821	2.08136	2.8989		YPL198W	0.942324	-0.0672612	3.61821	1.98689
YPR135W	-0.740706	2.70629	-0.292676	0.457768		YGR098C	-0.164042	1.49183	2.08084	2.04641		YOL007C	-0.522606	2.7913	0.534415	1.98123
YKR020W	-0.756241	2.70617	-0.557589	0.053798		YOR298C-A	-1.3572	1.39874	2.07209	1.71699		YBR137W	-0.920427	2.51477	0.983332	1.98049
YDR162C	-0.474448	2.70492	-0.490944	0.324501		YBR281C	-0.315071	0.957072	2.07028	3.7479		YKL127W	-0.608136	2.79036	1.20825	1.97329
tR(ACG)K	-0.548301	2.70483	-0.072444	1.2162		YFL034C-A	0.79777	0.0456061	2.07025	1.38864		YCR067C	-0.576609	1.6869	1.45219	1.97082
YJL145W	-0.597075	2.70303	1.23074	1.70814		YDR257C	0.613132	0.784723	2.06934	1.40358		tG(CCC)O	-0.346451	-0.346451	0.0201296	1.96993
YOL064C	-0.624214	2.701	-0.331977	0.871065		YBR044C	-1.37485	0.421287	2.06913	2.85207		YLR372W	-0.486465	0.464243	3.82634	1.96955
YOR346W	0.519102	2.69926	0.310363	2.03163		YBL085W	-0.824969	0.762696	2.06908	2.88057		YBR154C	0.784128	-0.848838	3.28174	1.96673
YER144C	0.488069	2.69304	-1.16196	0.656738		YNL007C	-1.14415	0.490164	2.06607	1.05611		YGL016W	-0.00686985	1.85582	2.18707	1.96625
YLR242C	-0.107109	2.69298	0.378067	0.651065		YBR134W	-0.123634	1.07344	2.06265	3.28098		YER122C	0.296624	1.43098	1.50089	1.96623
YDR087C	0.351708	2.69147	0.31401	0.856451		YLR325C	1.47546	-1.19826	2.05986	0.380065		YGL145W	-0.112091	1.96453	0.520675	1.96045
YHL022C	-0.461061	2.68721	-0.183703	0.549655		YBR079C	1.47799	-1.13135	2.05723	1.87612		YOL104C	0.0955099	0.693058	-0.1941	1.96032
YNL283C	-0.682961	2.68711	0.71816	2.2965		YOR164C	-0.289116	1.09534	2.05581	1.63464		YBL004W	2.20045	0.14987	1.34926	1.95958
YKL197C	-0.364684	2.68711	-0.830654	0.958603		YBL098W	-0.480173	2.10302	2.0555	3.46072		YBL096C	-0.63124	-0.4062	-0.836917	1.95478
YOR300W	-0.91281	2.68503	-0.144463	1.05254		YOR260W	0.0862198	0.495285	2.05462	1.23174		YBR278W	-1.30422	1.12262	2.25955	1.95291
YIL170W	-0.0413557	2.68462	-0.406022	1.07614		YJL191W	0.890312	-0.120972	2.05461	1.27472		YBL062W	-0.251122	1.97933	-0.682518	1.9512
YHR097C	0.204565	2.683	-1.30557	-0.43746		YHL033C	1.71943	-0.36828	2.05132	1.24089		YGR108W	-1.18285	-0.357173	2.761	1.95115
YOL013C	-0.810241	2.68204	-1.01882	0.590905		YBR163W	0.0487017	0.905007	2.04872	2.91913		tH(GUG)E1	0.612456	0.232951	0.456491	1.94879
YMR214W	-0.446461	2.68109	0.255459	1.56726		YOL069W	-0.672764	1.86845	2.04256	1.65253		tH(GUG)M	0.612456	0.232951	0.456491	1.94879
YOR002W	-0.85982	2.67984	0.167012	1.25571		YLR293C	0.226952	0.0234531	2.03815	0.633119		YFR006W	0.309868	1.42314	1.63159	1.94517
YAL007C	-0.800054	2.67961	1.54035	1.77108		YJR063W	0.242418	0.180028	2.03561	1.08126		YDR321W	0.371571	2.27075	1.93898	1.94499
YPL244C	-0.217313	2.6781	0.146333	1.28999		YBR265W	0.906275	-1.25763	2.03448	1.03508		YBR189W	0.597448	-0.496662	3.58303	1.94409
YOR197W	-0.649835	2.67809	-0.0996314	1.78188		YDL018C	-1.12741	0.567479	2.03216	0.466581		YNR030W	-0.679689	2.25031	0.669211	1.94339
YER077C	-0.636275	2.67705	-0.901895	0.282904		YLR286C	-0.474132	-0.204331	2.03191	-0.332606		YGL076C	0.69618	-0.127415	3.69998	1.94265
YDR095C	-0.0665021	2.67616	0.227353	-0.33677		YMR001C-A	-0.750958	0.381484	2.03191	1.64907		YOL120C	0.348916	-0.0130572	2.8022	1.9421
YNL006W	-0.846957	2.67602	0.8168	1.48485		YBR191W-A	1.36943	1.18528	2.03046	2.46357		YMR218C	-0.193138	2.53454	0.0824269	1.93801
YML055W	-0.487603	2.67027	0.411377	1.11489		YOR369C	1.45601	-0.677557	2.02526	1.00944		YOR074C	-0.848631	1.29958	2.78881	1.93342
YDR312W	0.93459	2.66971	-0.11192	-0.0517888		YLR022C	-0.836099	1.65307	2.02478	1.73404		YPL142C	0.942846	-0.292824	2.64231	1.93192
YLR214W	-0.577578	2.66919	0.159641	1.36403		YEL040W	-0.838984	0.11737	2.02363	1.45132		tG(GCC)G2	-0.208821	0.556621	0.143158	1.93149
YGL130W	-0.294824	2.66822	-0.867858	1.09358		YBR172C	1.62898	-0.896316	2.02183	1.71758		YDR135C	-0.0965718	2.23184	-0.203189	1.93141
YDR155C	-1.23151	2.66257	0.213311	-0.265762		YBR171W	-0.142071	1.95538	2.01972	2.96866		YBR003W	-1.2927	0.757775	1.69035	1.9314
YFL046W	-0.695155	2.6533	0.706744	1.70272		YOR025W	-1.17646	1.54486	2.01458	1.70714		YNL102W	-0.894652	0.377866	3.00276	1.93021
YGL009C	-0.532932	2.65259	0.132349	2.29524		YEL017W	-1.20213	0.655267	2.00909	0.939524		YBR011C	-0.797647	0.264213	3.40689	1.92854
YNL035C	-0.631483	2.6515	1.09707	1.50479		YLR154C	-1.34882	1.33386	2.00846	0.305956		YBR024W	-1.91524	-0.65981	1.11711	1.92513
YER183C	-0.983234	2.64662	0.542169	1.46515		YDL219W	-0.659678	1.93358	2.00402	1.50847		YGR261C	-0.370021	1.87874	0.98239	1.92443
YHR003C	-0.228654	2.64485	0.607136	1.27435		YDL055C	-0.764192	2.6007	2.00196	2.02108		YBR004C	-0.282954	2.64255	0.335107	1.92278
YNL285W	-0.742571	2.64471	-1.11664	-0.59733		YBL081W	-0.396092	0.0827475	2.00077	1.4445		YHR092C	-0.761633	0.0247573	3.04635	1.91159
YBR162W-A	-0.474301	2.64392	1.4511	2.49029		YBL059C-A	-0.372995	-0.875125	2.00075	0.21654		YBL058W	-0.999438	-0.840152	1.47907	1.91148
YBR004C	-0.282954	2.64255	0.335107	1.92278		YDR170W-A	-0.675041	1.15002	1.9969	2.08751		YNL247W	-0.12532	0.38029	1.6991	1.91049
YLR376C	-0.56344	2.64035	-0.571516	-0.0295161		YMR120C	0.359202	-0.782863	1.99062	0.437436		YBR109W-A	-0.105376	2.2113	1.61961	1.90908
YML009C-A	0.233215	2.64002	-0.464174	0.356001		YOR276W	0.735368	-0.462019	1.99053	0.780867		tT(AGU)D	-0.600348	-0.51668	-0.40874	1.90521
YAL023C	-0.573576	2.63326	0.484671	2.10478		YDL192W	-0.47451	2.54446	1.98649	1.87226		YGL123W	0.979735	-0.300834	2.4401	1.90392
YGL027C	-0.647006	2.63098	0.842511	2.15231		YBL047C	-0.684538	-0.223731	1.98006	3.8532		YPL079W	0.636943	-0.182095	3.73931	1.89509
YOR192C	0.28267	2.62716	-1.18026	0.552746		YGL155W	0.374079	2.16771	1.97837	1.54538		YKR001C	-0.0862218	1.87252	1.78497	1.89501
YDR098C	-0.628084	2.62675	0.404404	1.48941		YBR058C	-0.0138727	0.621082	1.97734	3.56827		YBL082C	-0.851679	0.264451	1.83292	1.89435
YMR304C-A	-0.532329	2.62581	0.364873	2.34053		YPR041W	0.740801	0.20582	1.97588	1.24901		YBR282W	-0.693959	0.358192	2.63567	1.89215
YNL172W	-0.313072	2.62469	0.0817726	1.60227		YOR277C	0.403077	-0.423564	1.96503	0.715869		YLL002W	-0.977239	1.69006	0.687877	1.88946
YHR214W	0.34956	2.62431	-0.900704	0.397904		YOR063W	1.51388	-0.513101	1.96455	1.57451		YOL098C	0.185509	1.50068	0.396062	1.88773
YNL337W	-0.536251	2.62231	-0.432994	-0.0835649		YER032W	-0.554676	0.339931	1.96124	1.1967		YMR122W-A	-0.703432	2.58424	0.567871	1.88459
YOR109W	0.0676045	2.62033	-0.273979	1.16156		YML036W	-0.687438	0.99615	1.95995	0.939197		YBR288C	-0.54732	3.17515	1.80882	1.88377
YLR354C	-1.05256	2.6182	1.10679	1.23026		YEL001C	-0.54653	1.27824	1.95469	1.32245		YOR073W-A	-0.868661	1.48508	3.18898	1.88163
YOR102W	-0.576234	2.6181	0.00530846	0.415352		YML104C	-0.33242	1.10911	1.95328	2.1895		YOR270C	-0.843515	0.373267	0.623748	1.88092
YPL077C	-0.990677	2.61774	-0.261792	0.389729		YLR285C-A	0.22362	0.58123	1.94963	1.43135		YDL130W	-0.0544248	-0.264545	3.75652	1.8802
YGL200C	-0.994574	2.61655	0.915612	1.44303		YKL042W	-0.834284	1.00674	1.94764	0.561669		YBR035C	-1.10531	-0.648513	1.0319	1.87737
YPR076W	-0.614154	2.6149	0.0474703	0.817711		YKL080W	-1.23584	0.640767	1.93993	1.29105		YBR079C	1.47799	-1.13135	2.05723	1.87612
YFR039C	-0.236343	2.61452	0.380886	1.31359		YDR321W	0.371571	2.27075	1.93898	1.94499		YBR196C-A	-0.756487	1.05671	-0.184494	1.87589
YML124C	-0.831107	2.61295	0.217007	1.13297		YCL001W	-0.453259	2.73461	1.93344	1.19683		YLR060W	0.209509	0.629794	2.09384	1.87453
YGL127C	-0.936922	2.61207	-0.340061	0.412442		YGL069C	-0.0705072	-1.3639	1.93217	0.293374		YHR020W	0.960421	-0.324418	1.56807	1.87448
YNL192W	-0.523682	2.6114	-0.512125	0.991391		YKL164C	-0.74045	2.15368	1.93157	0.425782		YNL291C	-0.392437	1.95531	1.13835	1.87414
tK(UUU)L	0.0780889	2.60365	1.10823	2.5718		YDL003W	-0.780947	0.878466	1.92857	0.930765		YDL192W	-0.47451	2.54446	1.98649	1.87226
YDL055C	-0.764192	2.6007	2.00196	2.02108		YBR162C	-0.745157	1.53339	1.92623	3.47625		YGR199W	-0.984434	2.30018	0.653982	1.87219
YJR079W	1.66263	2.5974	-1.03843	-0.415712		YAR008W	-1.07672	0.21726	1.92309	0.460468		YHR174W	-0.997172	1.01912	1.27784	1.8688
YER003C	-0.606267	2.59346	0.908408	1.38027		YML085C	-1.22401	1.17757	1.92301	2.51314		YIL158W	-1.51554	0.221276	2.08439	1.8614
YKL223W	-0.0152339	2.58653	-0.6228	0.645186		YPL255W	-0.724893	0.0756339	1.91977	0.981116		YLR347C	-0.0507372	2.57058	0.698097	1.86128
YDR362C	-0.0362297	2.58562	-0.442419	0.308322		YKL004W	1.26043	1.78974	1.91972	0.893578		YJR132W	0.631072	2.3007	0.758114	1.86108
YML067C	-0.458272	2.58511	0.136752	0.900245		YOR323C	0.45741	1.15636	1.91952	2.22812		YKL097C	-1.01931	2.23828	1.49691	1.85849
YIL063C	-1.09705	2.58427	0.23842	0.145836		YPL208W	-0.7873	1.02164	1.91361	1.55558		YGL262W	-1.63988	-0.128067	0.142371	1.85687
YMR122W-A	-0.703432	2.58424	0.567871	1.88459		YDR353W	-0.740713	0.306831	1.91248	1.13343		YGL012W	-0.820033	2.13556	1.37446	1.85599
YMR164C	-0.119594	2.58254	-0.637885	0.517285		YEL053W-A	1.13422	-0.974352	1.90971	0.825771		YPR189W	-0.235182	1.69586	0.72505	1.85597
YNR059W	-0.397698	2.58214	-1.60318	-0.214879		YBL023C	-0.441333	0.947773	1.9093	3.1345		YOR225W	-0.751357	1.23879	1.25824	1.8529
YMR200W	-0.701771	2.58164	-0.680523	0.319888		YBR197C	0.461307	-0.345077	1.90767	1.78035		YBR138C	-1.13967	0.812147	2.33804	1.84987
YLR188W	-0.256238	2.57971	0.177546	1.40549		YHR023W	-0.863209	1.19106	1.90574	1.76036		YPR010C	2.37964	-0.267882	0.735413	1.8454
YPR085C	0.0955114	2.57389	-1.07358	0.671962		YJL011C	0.220518	0.559263	1.89909	1.08835		YDR141C	-0.231451	1.72091	0.122205	1.83994
YBR203W	-0.525109	2.57295	-0.661134	2.26779		YNL188W	-0.332319	0.419729	1.89881	0.327114		YLR183C	-0.927327	1.57514	3.30449	1.83911
YKL115C	-0.58544	2.57265	0.0191374	1.37502		YBL030C	1.09834	-0.894316	1.89713	0.652995		YPL197C	0.727339	-0.25282	3.62383	1.83866
YJR140C	0.078096	2.57177	0.443652	1.72643		YBR080C	-0.436341	1.17671	1.89388	3.98943		YBL005W-B	-0.835772	1.21871	1.13575	1.83397
YDR065W	0.899905	2.571	1.46387	2.41059		YLR216C	-0.724969	1.30026	1.8891	0.86969		YHR107C	0.0361097	1.04913	1.00069	1.83333
YLR347C	-0.0507372	2.57058	0.698097	1.86128		YLR406C	1.31801	-0.532049	1.88792	1.05963		YBR221C	-0.552184	-1.35157	3.16288	1.83252
YFR051C	-0.745929	2.56877	0.868345	1.83072		YJR031C	0.223423	1.84739	1.88699	2.15056		YFR051C	-0.745929	2.56877	0.868345	1.83072
YKL027W	-0.419169	2.56805	-0.439719	0.71987		YBR198C	0.195328	-0.00153234	1.88647	2.76701		YFL045C	-0.674107	3.13472	1.40226	1.82847
YOR115C	-0.829587	2.56701	1.0067	1.21455		YGR027C	0.979229	-0.0489669	1.88645	1.12418		YGL100W	-0.762567	1.61991	0.685989	1.82624
YPR160W-A	-0.335498	2.56476	-0.335514	-0.335513		YGL226C-A	-0.935429	1.31968	1.88495	0.865759		YLR314C	-0.886584	1.58797	1.62704	1.82426
YJL219W	0.564215	2.56186	-1.04019	0.742102		YDL015C	-0.651472	-0.514281	1.88431	0.651553		YBL109W	-0.681103	0.444899	1.22585	1.82242
YOL159C	-0.887303	2.5605	-0.538708	-0.0591649		YMR307C-A	-0.821087	0.477625	1.88372	1.72093		YLR088W	-0.530758	2.29173	0.789035	1.81837
YMR294W-A	-0.769159	2.55991	-0.453122	0.349345		YJR139C	-1.20498	1.75921	1.88142	1.32488		YBL074C	-0.774112	0.344893	0.129901	1.81804
YOR247W	-0.529001	2.5592	1.47534	3.30527		YJL097W	-0.911016	0.976363	1.87949	0.731273		YOR320C	-0.244421	1.3363	2.46147	1.81774
YGR092W	-1.07672	2.55855	0.11774	0.834903		YJL080C	-0.0185867	0.9043	1.87904	2.02179		YHR013C	-0.199832	0.450233	3.27026	1.81633
YLR208W	-0.747424	2.55719	0.914595	1.42756		YPL267W	-0.869942	0.157201	1.87863	0.206958		YOR217W	-0.435029	1.44106	0.740931	1.81542
YJL062W	-0.754711	2.55078	0.295199	1.3964		YHR143W	-0.570558	-0.273441	1.87824	-0.00891382		YBR161W	-1.00895	0.948276	1.36305	1.81448
YCL047C	-0.836125	2.55029	0.549701	1.21337		YML019W	0.335315	0.627005	1.87666	0.639566		YBR062C	-1.33826	-0.474386	2.29611	1.8135
YKL126W	-0.872074	2.54809	-0.309002	1.47712		YLL013C	0.765809	1.10801	1.87644	1.6063		YDL226C	-0.396373	0.90534	2.33828	1.81236
YOR127W	-0.844163	2.54772	-0.233325	0.828355		YOR199W	-0.429872	3.05455	1.87528	1.13635		YIL145C	-0.72291	1.60324	0.504334	1.81191
YPR094W	-0.565526	2.54622	-0.927807	-0.289063		YLR441C	1.44181	-0.890217	1.87348	0.55805		YNR008W	-1.06298	1.75928	0.377923	1.81094
YDL192W	-0.47451	2.54446	1.98649	1.87226		YHR068W	-0.522375	0.254399	1.87164	1.28378		YDL096C	-0.495824	1.33497	0.469696	1.80893
YGL243W	0.0648792	2.54241	-0.290212	0.369091		YBR029C	1.29491	-1.33794	1.86598	0.225627		YBR027C	-0.406881	-0.181501	1.32675	1.80683
YDL244W	-0.981085	2.54172	-2.35792	-1.50223		YOR182C	1.43011	-0.608056	1.86545	0.483676		YGL008C	-0.0534585	-0.0706811	1.76264	1.80519
YLR465C	-0.773012	2.54102	-0.111329	-0.11758		YLR230W	-1.10691	1.51945	1.86497	-0.1218		YMR130W	-0.601999	2.33762	1.63161	1.80461
YJL149W	-0.253689	2.5407	-0.128212	0.372516		YFR032C-A	1.40668	-0.773083	1.86454	0.76599		YJR069C	-0.657257	1.65004	1.82626	1.80291
YDR253C	-0.0748198	2.53924	-0.231799	-0.116971		YBL083C	-0.752912	0.371729	1.86007	2.29408		YOR373W	0.969671	-0.624455	1.57098	1.80268
YGL065C	-0.448933	2.53827	0.944105	1.24885		YHR149C	-1.06707	-0.170709	1.85745	0.77806		YML028W	-0.982866	3.18905	0.968719	1.80086
YMR218C	-0.193138	2.53454	0.0824269	1.93801		YAL024C	-0.717278	0.537494	1.85413	1.55104		YLR333C	0.226849	0.18398	3.10301	1.79841
YMR153C-A	0.571301	2.53285	-0.167553	0.803565		YKL096C-B	-0.717481	1.93537	1.85302	1.74477		YDR341C	0.659293	0.129308	2.35315	1.79751
YDL124W	-1.03409	2.53231	-0.609251	0.643177		YBR156C	-0.407004	1.79074	1.85045	1.75603		YNL069C	0.719791	-0.473419	3.65999	1.7964
YFL048C	-0.925548	2.52831	0.414663	0.993696		YHR064C	-0.182565	0.571092	1.8501	1.23751		YBR184W	-0.620532	0.739271	3.41457	1.79554
YNL103W-A	-0.881073	2.52787	0.166113	1.48268		YBL090W	-0.523936	-0.564514	1.84999	0.826258		YIL078W	-0.151899	1.02629	1.33599	1.79422
YJL154C	-0.87856	2.52749	-0.381235	1.08463		YBR098W	-0.759713	1.71773	1.8485	2.27942		YBR071W	-0.512452	3.32118	0.826831	1.79379
YMR220W	-0.93223	2.52725	0.167193	1.61095		YDR500C	0.990667	-0.716356	1.84457	0.698942		YFR042W	-0.50039	3.24501	0.69997	1.79218
YPR176C	-0.46488	2.5269	0.342259	2.2469		YPL273W	-0.243525	0.899898	1.8421	0.99222		YBR223W-A	-0.530461	0.269471	-0.164518	1.78879
YNL230C	-0.616856	2.5261	-0.473792	0.21534		YBR188C	-0.173789	1.46714	1.83792	2.78031		YHR098C	-0.463102	2.48005	0.649967	1.78587
YAL022C	-0.430036	2.52372	0.912211	2.09354		YBL082C	-0.851679	0.264451	1.83292	1.89435		YLR397C	0.308465	1.10096	0.503459	1.7854
YOR080W	-0.555206	2.52326	-0.111999	0.480804		YDR345C	-0.374284	1.79707	1.83214	3.77464		YBL011W	0.210936	-1.33117	0.862306	1.78456
YGR156W	-0.143817	2.52149	0.542273	0.287371		YLR029C	1.41815	-0.337639	1.8309	1.06459		YBR194W	-0.711506	0.982748	1.11945	1.78253
YNL054W	0.22979	2.52132	-0.438704	1.18491		YML024W	1.09857	-0.432428	1.82912	1.0497		YOR197W	-0.649835	2.67809	-0.0996314	1.78188
YBR137W	-0.920427	2.51477	0.983332	1.98049		YOR046C	0.161031	0.576805	1.82895	1.13544		YBR197C	0.461307	-0.345077	1.90767	1.78035
YKL215C	-0.353962	2.50892	-0.245779	1.21606		YLR217W	-0.660179	1.40067	1.82841	0.868204		YGR118W	0.703515	-0.28213	2.41699	1.77617
YLL057C	0.0367582	2.50857	-1.72837	-0.545353		YER111C	-1.08396	-0.0852435	1.8283	0.217341		YLR335W	-0.268216	1.04895	1.78992	1.77456
YDR179W-A	-0.552959	2.50855	0.97388	1.2756		YOR265W	-0.775678	1.50361	1.82668	1.37202		YGL232W	-0.251283	1.82575	1.4753	1.77424
YHR124W	-0.289052	2.50674	-1.94026	-0.925773		YJL121C	-0.775403	0.741108	1.82654	1.09446		YAL007C	-0.800054	2.67961	1.54035	1.77108
YNL095C	-0.113789	2.50643	-1.10755	0.46967		YJR069C	-0.657257	1.65004	1.82626	1.80291		YPL131W	1.43684	-0.603809	3.40612	1.768
YOR299W	-0.939955	2.50532	-0.0402596	1.02808		YHR121W	-0.151992	0.224105	1.82573	0.653208		YLR209C	-0.833974	1.6662	0.983479	1.76644
YKL186C	0.0955922	2.50269	-1.70518	-1.19684		YLR103C	-0.805996	1.78403	1.82363	1.6389		YHR023W	-0.863209	1.19106	1.90574	1.76036
YGL061C	-0.683704	2.49236	1.13833	0.974509		YHR181W	-0.704823	1.91289	1.82223	1.50924		YNL049C	-0.483799	3.00172	0.0616843	1.75776
YMR097C	-1.05303	2.49029	-0.318629	0.521009		YER107W-A	-0.150671	0.860712	1.82183	1.35811		YBR156C	-0.407004	1.79074	1.85045	1.75603
YNL287W	-1.01961	2.48529	0.959461	1.34155		YCR085W	-0.469777	1.7997	1.82097	2.31873		YBR025C	-0.233202	-0.285276	4.19098	1.75398
YBR182C	-0.301257	2.4851	-0.358821	0.782224		YJL188C	1.31312	-0.381449	1.81816	0.797171		YGL123C-A	1.06077	-0.252241	2.31143	1.75142
YPL080C	1.08284	2.48489	-0.155897	0.917105		YMR012W	0.764164	-0.180584	1.81714	0.935028		YNL320W	-0.782109	2.40271	0.839276	1.75107
YDR250C	-0.680351	2.48416	-0.582181	-0.547518		YLR432W	1.76741	0.514769	1.81513	1.02602		YLR143W	-0.215302	2.07371	0.684701	1.75003
YHL002C-A	0.0779228	2.4826	-0.274764	0.556723		YHR063W-A	0.833039	1.53477	1.81489	1.66249		YIL140W	-0.637273	2.82668	0.128537	1.74998
YDR407C	-0.324071	2.48242	0.742603	1.53		YNL263C	-0.708155	0.0606296	1.81425	0.937625		YLR378C	-0.478468	2.1631	0.618945	1.74863
YNL150W	-0.175307	2.48187	0.255638	0.972307		YBR288C	-0.54732	3.17515	1.80882	1.88377		YMR307W	-0.862826	0.366425	1.77181	1.74735
YMR117C	-0.89705	2.4805	1.32732	1.24852		snR56	1.03872	0.465785	1.80408	1.61005		YPL249C	-0.750431	2.3916	0.200343	1.74669
YHR098C	-0.463102	2.48005	0.649967	1.78587		YBR119W	-0.454302	2.42052	1.80327	2.53687		YLR264C-A	0.853949	0.889418	3.70113	1.74661
snR62	-0.321683	2.47938	-0.228175	-0.692318		YBR152W	0.313769	-0.57107	1.8032	2.50383		YBL105C	1.47966	-0.822725	0.0353349	1.74648
YIL171W	-0.447876	2.47556	-0.577013	0.624239		YBR259W	0.184148	1.84855	1.80278	2.91557		YKL096C-B	-0.717481	1.93537	1.85302	1.74477
YER018C	-1.11512	2.47196	-0.0211402	0.372407		YDR084C	-1.6461	2.35365	1.80117	0.988335		YOR073W	-0.455641	0.483278	2.95316	1.74078
YIL175W	-0.142844	2.47077	-0.487223	0.742103		YBR276C	-0.60887	0.705278	1.80061	3.49083		YBR175W	-0.633965	0.352124	1.60744	1.73835
YCR014C	-0.672182	2.46759	-0.458973	0.121782		YBR111W-A	-0.843515	-1.05232	1.79772	1.08936		YEL061C	-0.893428	1.187	2.42521	1.73705
YPL089C	-0.480374	2.4651	-1.27834	0.311114		YMR001C	-1.08647	0.650365	1.7936	1.29425		YLR022C	-0.836099	1.65307	2.02478	1.73404
YLR445W	-0.70372	2.46472	-0.262714	-0.180487		YLR335W	-0.268216	1.04895	1.78992	1.77456		YAL029C	-0.525098	1.35954	0.549785	1.73322
YGL257C	-0.33158	2.46354	0.15888	1.43272		YBR086C	-1.13502	-0.735073	1.78826	1.68908		YER117W	1.11907	-0.418098	2.32749	1.73255
YDR164C	0.289032	2.45929	-0.421696	1.04514		YPR069C	-0.387878	0.42242	1.78535	0.854041		YEL022W	0.26449	0.844933	1.56605	1.73239
YDR066C	-0.348212	2.45871	0.159086	0.756013		YKR001C	-0.0862218	1.87252	1.78497	1.89501		YGL021W	-1.21502	1.06303	1.25174	1.73076
YPR178W	-0.504295	2.45697	-0.703982	0.671652		YNL338W	0.0881561	-0.473286	1.77695	0.905792		YBL026W	-0.0964563	1.08849	2.81064	1.7299
YKL065C	-0.869956	2.45554	-0.660996	0.112522		YGR084C	-0.732135	-0.212755	1.77641	0.140911		YDL195W	-0.766	2.12475	0.83449	1.7269
snR32	-0.377151	2.45241	-0.796149	-0.373859		YNL281W	-0.623822	1.60515	1.77523	1.11575		YMR242C	0.682161	-0.378735	3.80299	1.72644
YGR275W	-0.504165	2.45101	-0.575306	-0.130188		YMR307W	-0.862826	0.366425	1.77181	1.74735		YJR140C	0.078096	2.57177	0.443652	1.72643
YPR078C	-0.736099	2.45023	-0.753457	0.149573		YBR243C	-0.590218	1.89793	1.77099	3.21978		YMR307C-A	-0.821087	0.477625	1.88372	1.72093
YCR106W	-0.293608	2.45006	-0.0682936	1.11781		YMR038C	0.651474	0.762109	1.76538	0.297238		YMR308C	1.85926	0.447689	1.17754	1.71987
YKL206C	-0.0306761	2.44908	-0.669076	1.03572		YGL008C	-0.0534585	-0.0706811	1.76264	1.80519		YBL051C	-0.851687	0.261979	2.37537	1.71903
YKR087C	0.204623	2.44182	-0.8722	1.19722		YBR180W	1.17816	1.20597	1.75938	2.70156		YBR172C	1.62898	-0.896316	2.02183	1.71758
YGL128C	-0.68355	2.44161	-0.434673	0.374652		YGR025W	-0.981601	1.15432	1.75854	0.98821		YPL227C	-0.811384	1.25758	2.19372	1.71746
YHR134W	0.335974	2.44013	-0.915051	0.534651		YBR125C	0.11215	1.45033	1.75135	3.35225		YOR298C-A	-1.3572	1.39874	2.07209	1.71699
YJL092W	-0.726589	2.43939	0.707693	2.09276		YPL251W	-0.380426	0.22481	1.75073	0.871805		YBR219C	-0.102266	2.75029	0.173846	1.71383
YMR104C	-0.729761	2.43773	-0.938089	1.18543		YNL154C	1.17326	0.0725718	1.75012	0.546728		YJL145W	-0.597075	2.70303	1.23074	1.70814
YKL114C	-0.391484	2.43726	0.115731	1.01769		YLR043C	-1.51986	1.30204	1.74903	0.443945		YKR043C	-0.294877	1.35164	1.02097	1.70748
YGL048C	-0.763617	2.43722	1.13401	1.47285		YOL014W	-0.79337	-0.456	1.74635	-0.295382		YOR025W	-1.17646	1.54486	2.01458	1.70714
YNL109W	-0.845182	2.43424	0.36706	0.488582		YJR009C	-1.04046	-0.0413151	1.74608	1.15079		YHL035C	-0.895833	1.38367	0.363047	1.70593
YOR036W	-0.87717	2.43348	-1.65381	-0.842529		YGR106C	-0.817267	0.197416	1.74577	0.261894		YBR008C	-0.705539	0.472207	0.500014	1.70426
YKR098C	-0.889175	2.43121	0.16847	1.2576		YOR085W	-0.959931	1.63768	1.74409	1.40445		YGL245W	-0.381176	0.485303	1.34788	1.70374
YMR054W	-0.561721	2.42821	0.187868	1.99161		YDL127W	-0.911469	1.76022	1.74369	1.15928		YFL046W	-0.695155	2.6533	0.706744	1.70272
YDR221W	-0.674904	2.42552	0.736239	1.6604		YGR228W	0.54214	1.71365	1.74024	0.856428		YML063W	1.05807	-0.110604	2.88821	1.70138
YEL041W	-1.22808	2.42404	-0.857728	-0.12955		YHR128W	0.146932	-0.140103	1.73692	2.16444		YGR090W	2.25949	0.43342	1.30782	1.70095
YER166W	-0.464987	2.42266	0.678885	1.52804		YOR027W	-0.654985	0.406706	1.73292	0.858067		YGR124W	-0.0100636	1.63064	1.20698	1.69913
YBR007C	-0.671929	2.4223	1.18684	2.39651		YBR131W	-0.644177	0.788787	1.73124	3.55219		YML031W	-0.491898	0.848128	0.598184	1.69789
YBR119W	-0.454302	2.42052	1.80327	2.53687		YLR167W	0.695537	-0.711803	1.73098	0.70585		YKL081W	0.11897	-0.493907	3.76533	1.69509
YBR023C	-0.508012	2.42026	0.544731	2.99243		YKR010C	2.29535	0.19897	1.73034	1.03177		YPR132W	0.96301	-0.548659	2.13455	1.69385
YDR376W	-1.01798	2.42008	-0.472281	0.924367		YBR192W	0.12147	-0.381104	1.72702	3.07338		YGL102C	1.19176	-0.380048	2.29871	1.69289
YEL002C	-0.992339	2.41996	1.3631	1.31753		YGL135W	1.28602	-0.652993	1.72384	0.645415		YGR264C	0.531644	-0.233711	1.65203	1.69266
YDR154C	-0.939617	2.41661	-0.090998	-0.356313		YPR119W	-1.27016	-0.235177	1.72192	1.57281		YER016W	-0.937706	1.13369	2.22575	1.69231
YMR022W	-1.18235	2.41569	0.0592914	0.911107		YPL220W	1.11285	-0.798733	1.71308	0.586923		YGL207W	-0.266056	1.38279	1.43054	1.69137
YOL146W	-0.794148	2.41565	0.247824	0.176075		YKL130C	-0.850702	-0.555375	1.71159	-0.054661		YPL085W	-0.239771	2.03449	-0.112893	1.69045
YBL008W-A	0.126427	2.41558	0.749699	0.173559		YBR170C	-0.7259	1.2336	1.71018	3.67924		YHR062C	0.104112	1.81756	1.57922	1.69006
YOR144C	-0.762909	2.41534	1.17653	1.19931		YDR091C	1.48178	0.4708	1.70985	0.78615		YBR086C	-1.13502	-0.735073	1.78826	1.68908
YLR247C	-0.352357	2.41451	-0.467513	1.05486		YMR116C	1.01775	-0.67813	1.70876	1.29681		YKR070W	-0.671453	2.76646	0.342583	1.68861
YJL132W	-1.09279	2.41339	-0.78866	0.0180811		YDR331W	-0.963327	1.56048	1.70866	0.902534		YJL019W	-0.606983	1.37949	1.26311	1.68856
YNL147W	-0.133177	2.41304	1.63976	0.678411		YGR099W	0.469846	1.14576	1.70522	1.07979		YLR035C	-0.503932	2.09959	-0.0676172	1.68836
YJR087W	-0.239915	2.41217	0.874797	0.41092		YCR053W	0.144244	0.241308	1.70501	0.778756		YJL136C	1.03078	-0.373122	2.85983	1.68825
YNR075W	-0.0552562	2.41138	-0.568701	0.824224		YGR082W	0.320557	-0.483	1.70174	-0.175187		YGR085C	0.611923	0.0824526	3.68503	1.68657
YML088W	-0.321129	2.4095	-0.594403	0.264312		YNL247W	-0.12532	0.38029	1.6991	1.91049		YHR117W	-0.0736728	1.05411	1.19697	1.68635
YBR070C	-0.5728	2.40893	2.66455	2.09692		YLR367W	1.10266	-0.647391	1.69666	1.3787		YLR339C	1.36997	-0.115283	3.36676	1.684
YNL003C	-0.911286	2.40871	-0.601891	-0.0585919		YGL030W	1.3833	-0.524649	1.6936	0.900533		tM(CAU)M	-0.725611	-1.15301	-0.430411	1.68347
YPL149W	0.503995	2.40583	-1.15448	-0.320025		YIL148W	1.04878	-0.640757	1.69195	0.546964		YMR003W	-0.433876	1.4999	2.84113	1.68288
YFR031C	-0.559894	2.4058	0.187405	1.49659		YBR003W	-1.2927	0.757775	1.69035	1.9314		YDL168W	-0.719858	1.51567	0.128371	1.68175
YDL233W	0.199029	2.4048	-1.19729	-0.45297		YMR298W	-1.39008	1.75264	1.68897	0.667945		YKL073W	-0.379424	2.86382	-0.0299417	1.6806
YDR319C	-0.790973	2.40413	-0.619811	0.110304		YNL178W	1.48401	-0.66479	1.6884	0.702317		YOR239W	-0.38423	2.01497	0.16786	1.67622
YOR280C	-0.814398	2.40398	0.248872	0.955662		YDR356W	-1.17328	1.15538	1.68614	0.81649		YHL040C	1.41817	-0.896941	-0.278009	1.6741
YDR349C	-0.252178	2.40388	-0.0726016	1.1662		YJR053W	-0.764327	2.06716	1.68155	1.9985		YMR045C	-0.84944	1.0175	0.921261	1.66341
YOL152W	-0.0651388	2.40297	-1.6935	-1.19506		YHR047C	-0.268287	1.27239	1.68058	2.18344		YDR325W	-0.404159	3.35889	0.965929	1.66309
YNL320W	-0.782109	2.40271	0.839276	1.75107		YHR108W	-0.59374	0.848362	1.67485	2.07666		YHR063W-A	0.833039	1.53477	1.81489	1.66249
YDL006W	-0.131144	2.40064	-0.0083051	0.849132		YML094W	-0.429889	1.88452	1.67362	1.23027		YLR034C	-0.957343	1.62346	0.773155	1.662
YPL002C	-0.502442	2.39879	-1.13403	-0.699558		YJR030C	-0.94917	1.27389	1.67082	0.737336		YDR221W	-0.674904	2.42552	0.736239	1.6604
YPR029C	0.888206	2.39847	-0.132348	0.883855		YMR321C	-0.304091	0.736155	1.66782	0.844354		YPL169C	-0.0675231	1.36521	0.776156	1.65824
YDL220C	0.0547234	2.39705	-0.100925	0.965588		YBR123C	-0.312462	0.829232	1.66638	3.76104		YER164W	1.99597	0.0830276	0.033049	1.65706
YEL031W	-0.149635	2.39656	0.31661	2.21996		YBR160W	-0.68923	1.96422	1.6579	3.33465		YJR013W	-0.854529	1.93361	0.190193	1.65627
YPL249C	-0.750431	2.3916	0.200343	1.74669		YGR265W	1.46685	0.115671	1.65751	1.36526		YGR185C	-0.249003	0.334674	2.3774	1.65607
YNR061C	-0.559607	2.39149	0.304013	0.629172		YPL256C	-0.646032	1.86127	1.65704	2.922		YLR340W	0.742279	-0.385255	3.54202	1.65461
YPL191C	-0.924204	2.38966	0.151887	0.692234		YLR285W	-0.182423	1.35792	1.65469	1.25638		YLR047C	-0.31553	1.38069	0.188466	1.65335
YHR192W	-0.582302	2.38728	0.427646	0.416633		YJL002C	-0.996981	1.22448	1.65324	1.1405		YOL069W	-0.672764	1.86845	2.04256	1.65253
YGL053W	-1.41031	2.38711	-0.958115	0.0759637		YGR264C	0.531644	-0.233711	1.65203	1.69266		YBR258C	-0.783776	1.51077	0.827496	1.64909
YLL012W	-0.1123	2.38541	-0.369009	0.180877		YCR012W	-1.42784	0.0386719	1.64719	0.699329		YMR001C-A	-0.750958	0.381484	2.03191	1.64907
YAL045C	-1.33428	2.38512	-0.504946	-0.431491		YOR135C	0.59933	-0.968692	1.64459	-0.199735		YLR389C	-0.384675	1.26364	-0.468739	1.64732
YFL034C-B	-0.452747	2.3843	0.310164	0.697871		YDR367W	-0.550878	1.47835	1.6444	0.972444		YOR198C	-0.728438	2.88725	1.19148	1.64481
YPR167C	-0.564508	2.38276	-0.831468	-0.1288		YCL037C	-0.749945	1.47529	1.64272	0.331709		YNL162W	1.03176	-0.53952	2.66287	1.64456
YHR030C	-0.714172	2.38231	-0.618737	0.715643		YFL016C	-1.11094	0.934792	1.64138	1.38		YLR344W	0.988011	-0.396288	2.73033	1.64427
YHR173C	-1.37722	2.38013	1.03592	1.08956		YLR075W	1.76682	-0.750805	1.64085	1.15912		YFL022C	-0.366229	1.47737	1.10803	1.64312
YGL057C	-1.23039	2.38009	0.127101	0.466113		YNL147W	-0.133177	2.41304	1.63976	0.678411		YML130C	-0.443467	3.23115	0.00404692	1.64173
YLR121C	-0.465354	2.37842	-0.424493	1.0552		YPL237W	0.382763	-0.761926	1.63729	0.205049		YPL125W	1.65738	1.38813	-0.171075	1.64137
YOL045W	-0.609859	2.37647	-0.43706	0.456974		YPR060C	-0.537034	1.2834	1.63553	1.42573		YLR103C	-0.805996	1.78403	1.82363	1.6389
YDL179W	-1.49315	2.37612	2.1429	-0.25416		YDL100C	-0.751846	2.75648	1.63494	1.58989		YAL042C-A	-0.243838	2.01469	0.207148	1.63572
YGR012W	-0.392895	2.37605	0.0208642	1.00659		YBR140C	-0.400287	0.134982	1.63178	2.24007		YOR164C	-0.289116	1.09534	2.05581	1.63464
YDR460W	0.188347	2.37289	-1.01149	0.179026		YMR130W	-0.601999	2.33762	1.63161	1.80461		YPL143W	0.64621	-0.481481	2.12425	1.63392
YPR174C	-0.795764	2.37114	0.395445	1.5222		YFR006W	0.309868	1.42314	1.63159	1.94517		YPL083C	0.274082	1.31006	1.1035	1.63348
YDL119C	-0.923087	2.36934	-0.54043	0.242072		YMR183C	-0.984168	0.26852	1.62871	0.554276		YGR211W	-0.103308	-0.0177431	2.87803	1.63323
YDR214W	-0.712501	2.36863	2.68799	1.18732		YLR314C	-0.886584	1.58797	1.62704	1.82426		YNL126W	-0.718236	2.06457	1.49524	1.63243
YLR332W	-0.813841	2.36855	-0.489118	1.04722		YBR073W	-0.753145	1.45324	1.62085	2.76598		YHR213W-A	-0.0934259	0.980821	0.481983	1.6324
YOR192C-C	-0.457287	2.36833	-0.971287	0.273983		YBR041W	-1.17119	0.333528	1.62073	2.12278		YHR175W-A	-0.334111	3.21818	0.729534	1.63145
YDL189W	0.01302	2.36818	0.410153	0.956922		YBR109W-A	-0.105376	2.2113	1.61961	1.90908		YFR031C-A	0.751439	-0.413967	2.62544	1.62989
YBL018C	0.397518	2.3651	1.41051	2.05657		YOL076W	-0.35582	0.869056	1.61112	1.16873		YNL026W	-1.10432	2.28665	0.428467	1.62984
YHR063C	-0.614238	2.35701	0.522888	1.60232		YJL187C	-0.723806	1.62813	1.61081	2.30099		YJR027W	-0.735449	1.24194	0.245029	1.62651
YOR301W	-0.0568389	2.35498	1.33719	1.44193		YJL218W	-0.824302	-0.867306	1.61067	-0.121019		YDR098C-B	-0.773818	1.41212	0.222235	1.62304
YDR369C	-0.431537	2.35473	-0.187931	0.472825		YNL222W	-0.684608	1.50355	1.61036	0.642435		YLR227W-B	-0.739738	1.29986	0.205415	1.62258
YDR084C	-1.6461	2.35365	1.80117	0.988335		YLR305C	0.00759563	1.03334	1.60955	2.30183		YER086W	-0.283199	1.11668	1.58345	1.62218
YNL056W	-0.987296	2.35256	0.995352	0.827757		YBR175W	-0.633965	0.352124	1.60744	1.73835		YBR153W	-0.588151	-0.366436	1.44262	1.62059
YDR086C	-1.31685	2.35126	0.960742	0.336926		YJR043C	-0.707587	0.893854	1.60654	0.969536		YLR185W	1.00227	-0.515582	2.96344	1.6195
YGL050W	-0.370204	2.35021	-0.285296	1.01587		YDL157C	-0.983756	-0.119435	1.60635	0.32724		YGL242C	-0.842371	1.64814	1.22121	1.6175
YMR191W	0.966349	2.34932	-1.165	-0.280349		YBR227C	-0.960193	0.474166	1.60613	3.50869		YHL030W	-0.177735	0.675006	1.05047	1.61734
YER044C-A	-0.34702	2.34395	-0.206822	0.475548		YBR253W	-1.15365	-0.413178	1.60585	1.16213		YHR012W	-0.752364	2.3099	0.600114	1.61734
YLR207W	-0.434744	2.34319	-0.631565	1.43891		YBR249C	0.619466	-0.674408	1.60298	1.59615		YDR359C	0.0651998	1.9177	0.71967	1.61417
YNL333W	-0.323081	2.34089	-1.60055	-0.520623		YOR051C	-0.499627	0.441126	1.60254	0.675256		YML026C	0.727689	-0.451162	3.22774	1.614
YKL139W	0.501115	2.33969	-0.356161	-0.265447		YOR007C	-0.748878	1.80172	1.59518	1.16598		YBR122C	-1.1341	-0.143514	2.5316	1.61336
YDR340W	-0.305832	2.33845	0.492729	0.994737		YMR024W	-0.307328	0.735467	1.59397	0.551969		tR(UCU)B	-0.580199	-0.379122	-0.0682903	1.61315
YMR130W	-0.601999	2.33762	1.63161	1.80461		YDR524C-B	-0.258795	-0.714736	1.59351	0.265879		snR38	0.184834	-0.640151	3.59041	1.61264
YCL041C	-0.632712	2.33742	0.293147	1.58764		YCR097W	-0.409482	3.23849	1.59106	1.50369		YMR220W	-0.93223	2.52725	0.167193	1.61095
YHR102W	0.232501	2.33717	-0.41691	1.46409		YOR253W	-0.745023	0.861737	1.59104	0.758581		YPR102C	0.584676	-0.265993	3.7237	1.61054
YIL123W	-0.703873	2.33706	0.336411	2.32805		YJR057W	-0.663688	2.06561	1.58716	1.18858		YHR010W	1.29465	-0.115212	2.99679	1.61046
YMR305C	-0.621448	2.3366	0.469099	2.48545		YJL212C	-1.02166	0.996639	1.58604	0.657198		YDR447C	1.31659	-0.207437	3.0052	1.6103
YLL051C	0.634325	2.3346	-0.572	1.0702		YER086W	-0.283199	1.11668	1.58345	1.62218		snR56	1.03872	0.465785	1.80408	1.61005
YGR255C	-1.2437	2.3338	-0.82114	0.534932		YPR108W	-1.57245	1.36084	1.5832	1.10838		YOL127W	1.13728	-0.0569358	2.75524	1.60909
YMR010W	-0.650825	2.3301	0.232719	0.940329		YJR060W	0.437925	0.421969	1.58318	0.160595		YLL013C	0.765809	1.10801	1.87644	1.6063
tV(AAC)G1	-0.0281686	2.32596	-0.917374	0.613485		YNL166C	-0.561705	1.16656	1.58309	1.13239		YHL047C	-0.647126	-0.0302573	-1.12838	1.60623
YLR361C	-0.0811674	2.32297	-0.237324	1.08921		YBL068W	1.40054	-0.170932	1.58308	1.40797		YNL016W	0.924259	-0.0692845	1.40403	1.60569
YFL029C	-1.3089	2.32216	-0.600757	0.606859		YJR005C-A	-0.404209	-0.0223533	1.58172	1.38517		YDR189W	-0.513766	2.83303	0.469247	1.60485
YDR248C	-1.09018	2.32086	0.532144	0.865911		YDL208W	0.85612	-0.72471	1.58164	0.257301		YHR063C	-0.614238	2.35701	0.522888	1.60232
YBL107W-A	-0.173063	2.31913	-0.710056	0.0925632		YHR062C	0.104112	1.81756	1.57922	1.69006		YNL172W	-0.313072	2.62469	0.0817726	1.60227
YKL034W	-0.634678	2.31837	0.0691843	1.044		YJR032W	-0.0749946	1.93121	1.57833	1.53497		YDL077C	-0.616581	1.77677	0.533457	1.6021
YBR135W	-0.393161	2.31779	1.21571	3.14477		YNL303W	1.00798	1.50932	1.5764	1.0781		YCR084C	-0.0289204	0.448586	2.23056	1.60151
YOL009C	-0.817202	2.31597	-0.624613	0.285562		YEL026W	0.204653	0.153449	1.57545	0.697225		snR49	0.260717	0.358837	1.08275	1.60097
YBR292C	0.479709	2.31587	1.38947	1.5114		YOR373W	0.969671	-0.624455	1.57098	1.80268		YMR134W	-0.138884	2.21419	1.56489	1.59933
YHR039C	-0.509052	2.31449	0.411049	1.45277		YHR020W	0.960421	-0.324418	1.56807	1.87448		YPR137C-B	-0.755884	1.22608	0.247681	1.59881
YLR262C	-0.118995	2.31342	0.692569	1.40321		YDR427W	-0.321424	1.9543	1.56774	1.31362		YBL037W	0.480127	0.394695	0.504874	1.59639
YER163C	-0.887913	2.31046	0.13279	1.01839		YDR183C-A	0.915739	0.763707	1.56615	0.988764		YBR249C	0.619466	-0.674408	1.60298	1.59615
YHR012W	-0.752364	2.3099	0.600114	1.61734		YBR247C	1.39995	-0.585197	1.56607	1.05387		YLR115W	0.548446	0.410287	1.27114	1.59577
YIL032C	0.408955	2.30551	-0.30873	0.843016		YEL022W	0.26449	0.844933	1.56605	1.73239		YBR231C	-0.26563	0.170766	0.952085	1.59345
YHR054C	0.498289	2.30286	0.251266	1.41621		YMR203W	-0.71968	-0.999084	1.56499	-0.142776		YDR210C-D	-0.771209	1.38684	0.31633	1.5932
YFL059W	-0.256515	2.30161	-1.79024	-0.665426		YMR134W	-0.138884	2.21419	1.56489	1.59933		YER027C	-0.503356	2.73143	0.652356	1.59289
YJR132W	0.631072	2.3007	0.758114	1.86108		YOR216C	-0.502079	1.14981	1.56293	1.168		YJL143W	-0.247589	1.19105	1.44181	1.59185
YDL193W	-0.696395	2.30032	-0.0746363	1.02369		YDR113C	-0.919968	0.176119	1.56226	0.306163		YER055C	0.194632	-0.0256737	2.99509	1.59152
YGR199W	-0.984434	2.30018	0.653982	1.87219		YKL154W	-0.139078	0.604016	1.56098	0.677641		YBR225W	-0.304379	-0.782372	-0.387927	1.59032
YPR159W	-0.193338	2.29989	-0.268591	1.53493		YHR144C	-0.00358043	1.07247	1.55977	0.915565		YDL100C	-0.751846	2.75648	1.63494	1.58989
YGL156W	-0.853591	2.29986	-1.32592	0.0104374		YBL088C	-0.454386	0.884673	1.55766	3.22479		YNR067C	-0.694013	1.76394	2.44703	1.58913
YOR251C	-0.919484	2.29863	-0.572334	0.000467297		YBL059W	-0.418098	1.2674	1.55423	2.05207		YCL041C	-0.632712	2.33742	0.293147	1.58764
YIL040W	-0.512556	2.29679	0.298721	0.788924		YLR383W	-0.859042	1.61519	1.5538	1.16528		YJL073W	-0.464732	3.09902	0.168198	1.58677
YDL135C	-0.91467	2.29677	0.904091	1.49183		YBR202W	-0.0489281	-1.79516	1.54727	0.351106		YOR254C	-0.146721	2.79087	0.58124	1.58563
YHR145C	-0.294299	2.29639	-1.00715	0.3148		YML053C	0.674802	0.90275	1.54626	0.721911		YJL091C	-0.395367	2.72375	0.210279	1.58546
YNL224C	-0.790764	2.29362	-0.995503	0.403694		YNL031C	-1.41124	-0.0974466	1.54435	0.556489		YGL221C	-0.53067	2.78117	0.441509	1.5847
YHR072W	-0.399617	2.29248	-0.863228	0.788711		YLR455W	-0.0581642	-0.145397	1.54167	0.325382		YJR118C	-0.71518	2.06124	2.51968	1.58207
YLR088W	-0.530758	2.29173	0.789035	1.81837		YAL007C	-0.800054	2.67961	1.54035	1.77108		YNL096C	0.900351	-0.117006	3.32168	1.58188
YPL216W	-0.373755	2.29158	-1.1156	-0.25547		YMR123W	-0.712352	1.35722	1.5403	1.33425		YHR019C	-0.0609159	-0.35787	2.16538	1.58184
YGR152C	-0.695943	2.29029	0.854923	2.00823		YBL104C	-0.160451	0.256746	1.53836	3.59417		YCR017C	-1.0527	1.83643	-0.0732313	1.58115
YGL247W	0.725487	2.28826	-1.11261	-0.0238412		YBL089W	-0.820319	1.78181	1.53771	3.4542		YKL212W	-0.787608	1.93133	0.186739	1.58106
YNL026W	-1.10432	2.28665	0.428467	1.62984		YNL209W	1.79938	-0.289157	1.53571	0.57371		YER070W	-0.894008	-0.233615	3.69779	1.5776
YPR040W	-0.120267	2.28643	-1.43981	-0.404654		YLR172C	2.13346	0.0457175	1.5345	0.954827		YPL103C	-0.814731	1.88424	1.01815	1.57758
YEL059C-A	-0.581214	2.28452	-2.01745	-1.30208		YLR420W	-1.11606	0.0641242	1.53404	1.03678		YDR365W-B	-0.704995	1.31488	0.282634	1.57594
YDL093W	-0.742344	2.27909	0.568418	1.365		YNL130C	-0.473708	2.1831	1.53392	1.43075		YER110C	1.58515	0.240509	1.12852	1.57513
YLR032W	-0.833388	2.27591	0.535924	0.644184		YLR110C	-0.327055	1.54669	1.53168	1.13933		YLR264W	0.805364	0.366691	3.54235	1.57484
YLR442C	-0.772467	2.27529	-0.493246	0.583657		YFL037W	-0.868098	2.04133	1.52989	2.35562		YPR158C-D	-0.772433	1.12514	0.252473	1.57468
YOR126C	-1.22962	2.27312	-0.552915	0.161515		YML008C	-0.521589	1.63984	1.52944	1.44551		YOR063W	1.51388	-0.513101	1.96455	1.57451
tR(UCU)J2	-0.922087	2.27284	-0.410315	0.543438		YBR131C-A	-0.117546	0.815963	1.52169	2.25041		YER138C	-0.729	1.15982	0.294643	1.57293
YNL161W	0.18231	2.27097	-0.425131	1.49968		YKL156W	1.94437	-0.725818	1.52086	0.151593		YPR119W	-1.27016	-0.235177	1.72192	1.57281
YDR321W	0.371571	2.27075	1.93898	1.94499		YBR059C	-1.21287	0.071397	1.52073	3.32942		YOR162C	0.853444	1.94154	0.186212	1.57075
YOL003C	-0.687782	2.26784	0.940856	0.823512		YGL225W	-0.699844	1.27435	1.51997	1.3962		YML106W	0.990037	-0.170705	3.05061	1.57065
YNL008C	-0.85029	2.2675	0.193511	1.01809		YKR059W	0.231021	-0.393067	1.51393	0.416668		YLR157C-B	-0.746839	1.17073	0.264419	1.56871
YNL206C	-0.364556	2.26512	0.867015	0.643276		YBL007C	-0.569187	-0.101818	1.51065	2.66918		YML039W	-0.745091	1.17458	0.288208	1.56744
YBL040C	-0.588476	2.26154	1.44748	3.20299		YDR071C	-1.31227	0.632512	1.51049	0.684533		YMR214W	-0.446461	2.68109	0.255459	1.56726
YPL022W	0.267958	2.25606	-0.595766	1.08832		YDR385W	0.552166	-0.254186	1.50918	1.42744		YLR048W	0.894032	-0.185106	3.4507	1.56617
YJL139C	0.454164	2.25508	-0.375142	1.3333		YMR048W	-0.624366	2.13974	1.50787	1.35068		YLL024C	-0.931566	0.730906	3.208	1.56451
YMR180C	-0.947779	2.2541	-1.10883	-0.634445		YJR092W	-1.00001	1.03253	1.50574	2.13574		YIL142C-A	0.251502	0.501742	0.910419	1.56202
YLL058W	-0.637945	2.25327	-0.388756	0.998433		YOR133W	0.433042	-0.154643	1.50316	1.4449		YHR133C	-0.205328	1.91756	1.46145	1.56079
YNR030W	-0.679689	2.25031	0.669211	1.94339		YBR052C	-1.22444	-0.124593	1.50295	1.08889		YPL257W-B	-0.743027	1.1476	0.282294	1.55946
YKL024C	-0.605607	2.24833	0.360546	0.834698		YBR193C	-0.569172	-1.26742	1.50188	1.11156		YGL097W	-0.155602	0.548344	0.435607	1.55649
YLR191W	0.826789	2.2479	-1.04197	0.372509		YER122C	0.296624	1.43098	1.50089	1.96623		YDR395W	1.05796	0.952147	0.77852	1.55581
YNR048W	0.0746349	2.2479	-0.12494	0.767223		YKL097C	-1.01931	2.23828	1.49691	1.85849		YOL103W-B	-0.743548	1.20491	0.281625	1.55559
YPL070W	-0.540973	2.24777	-1.11871	-0.293526		YNL126W	-0.718236	2.06457	1.49524	1.63243		YPL208W	-0.7873	1.02164	1.91361	1.55558
YHL005C	0.886658	2.24775	0.973424	0.666942		YBR167C	0.153265	0.0280526	1.4943	1.33366		YDL073W	-0.280054	1.80423	0.802308	1.55201
YJR142W	-1.16422	2.24752	0.0726584	1.16453		YNL262W	-1.14973	0.910581	1.49383	1.45223		YAL024C	-0.717278	0.537494	1.85413	1.55104
YPR073C	-0.46535	2.24696	1.03796	1.32513		YKL057C	1.17732	1.58603	1.49322	1.48496		YAL026C	-0.0731852	1.60223	0.136593	1.55059
YLR369W	-1.07808	2.24695	-0.176531	1.38893		YDR507C	-1.03574	1.76078	1.49162	2.03699		YER056C-A	0.755686	-0.43456	3.2691	1.55002
tR(ACG)E	-0.328364	2.2468	0.326564	0.991536		YNL184C	-0.512514	-0.000165695	1.49143	-0.403278		YNL312W	-1.08435	1.17485	2.56005	1.54792
YIL044C	-0.623284	2.24669	0.191845	0.577639		YDR303C	-0.320428	1.00958	1.49129	0.332708		YOL032W	-1.11385	0.738058	1.21659	1.54772
YMR113W	-1.06057	2.24514	-0.49318	0.497855		YOL149W	-0.2519	1.96115	1.49012	0.674196		YDR146C	-1.39011	-0.251623	3.15531	1.54629
YJR024C	-0.34844	2.24423	0.660842	1.28095		YOR187W	-0.245415	-1.62936	1.48863	-0.836283		YLR448W	0.781777	-0.0105485	3.90537	1.54586
YLR127C	-0.441866	2.24358	-0.930013	0.0320249		YNL168C	-1.16578	0.394976	1.4885	0.297511		YGL150C	-0.596535	1.86759	-0.216679	1.54564
YML058W-A	-0.730725	2.24343	-0.54394	-0.282565		YBR232C	-0.653141	1.79149	1.48618	2.44922		YGL155W	0.374079	2.16771	1.97837	1.54538
YJL147C	0.384916	2.24305	-0.929384	0.226358		YBR120C	-0.581674	-0.835518	1.4861	-0.424662		YGL094C	-0.811829	1.09892	1.45788	1.54483
YER014C-A	-0.666593	2.24269	-1.25259	0.640621		YLR301W	-0.833706	2.21972	1.48508	1.35586		YLR347W-A	-0.592013	1.63743	0.184403	1.54421
YOL034W	-0.518508	2.24113	0.000534046	0.86509		YJR117W	-0.625498	1.9515	1.48412	0.945039		YGR192C	-0.767566	0.449484	-2.4358	1.54359
YKL074C	-0.0244673	2.24036	-0.856917	0.806073		YJL183W	-1.01887	0.0719689	1.48349	0.495985		YHR025W	-0.2248	0.707831	2.31331	1.53888
YER168C	-0.594758	2.24027	0.27657	1.35053		YMR198W	-0.718696	1.07071	1.48314	1.26168		YHR069C-A	1.03753	-0.658924	2.47987	1.5379
snR54	0.668537	2.23946	0.598935	-0.0795022		YBL058W	-0.999438	-0.840152	1.47907	1.91148		YMR230W	0.902723	0.429938	3.2759	1.53662
YLR113W	-0.988954	2.23834	-0.350555	0.358841		YBR110W	-0.682694	1.49424	1.47762	2.62899		YJR032W	-0.0749946	1.93121	1.57833	1.53497
YKL097C	-1.01931	2.23828	1.49691	1.85849		YGL213C	-1.02655	-0.138737	1.47652	0.755307		YPR159W	-0.193338	2.29989	-0.268591	1.53493
YHR208W	-0.408028	2.23624	0.550921	2.10403		YDR428C	-0.597479	1.99514	1.4762	0.918236		YFR044C	-1.10834	2.1953	1.09625	1.53362
YDR391C	-1.02293	2.23559	-0.865839	-0.0554708		YOR247W	-0.529001	2.5592	1.47534	3.30527		YGL157W	-0.520523	3.35174	0.827131	1.53279
YJL127C	0.191166	2.2351	0.0754575	1.14511		YGL232W	-0.251283	1.82575	1.4753	1.77424		YER189W	-0.503425	1.49637	0.668456	1.53274
YDR135C	-0.0965718	2.23184	-0.203189	1.93141		YNL272C	-0.753724	1.42515	1.47444	0.989653		YKL096W-A	-0.398766	1.92069	1.38786	1.53146
YIL049W	-1.01138	2.23098	-0.519863	-0.313097		YER087C-B	-0.620235	3.70213	1.47272	1.11858		YOR149C	-0.582308	2.77442	0.467462	1.53131
YGR014W	-0.544746	2.23092	1.06072	2.76219		YNL067W	1.78342	-0.404505	1.46761	0.915389		YGR027W-B	-0.773914	1.10674	0.343079	1.53054
YDL072C	-1.33027	2.22988	-0.622357	-0.242252		YFR028C	-0.322091	1.37417	1.46624	1.46391		YDL084W	-0.327518	0.553807	3.80126	1.53034
YPL060W	-0.543916	2.2298	-1.69685	-0.157731		YDR065W	0.899905	2.571	1.46387	2.41059		YER087W	-1.23661	1.41316	0.79023	1.53016
YOR296W	0.0572898	2.22914	-0.516088	0.52716		YHR133C	-0.205328	1.91756	1.46145	1.56079		YNL221C	1.30548	1.62536	-0.541304	1.53007
YJL172W	-1.0062	2.22909	1.05468	1.2663		YCL045C	-0.279314	0.474869	1.46015	1.16695		YDR407C	-0.324071	2.48242	0.742603	1.53
YKR101W	-0.6201	2.2287	-0.44438	0.790488		YGL094C	-0.811829	1.09892	1.45788	1.54483		YDR454C	-1.24173	1.18188	2.83098	1.52897
YOR122C	-0.601109	2.22864	0.843487	0.739497		YBR094W	-0.85446	0.725341	1.45319	3.3516		YER166W	-0.464987	2.42266	0.678885	1.52804
YDR059C	0.456124	2.22782	-1.9239	-1.40466		YCR067C	-0.576609	1.6869	1.45219	1.97082		YDL112W	0.962036	1.03312	0.466603	1.52554
YCR002C	-0.780664	2.22777	1.01544	1.10455		YBR162W-A	-0.474301	2.64392	1.4511	2.49029		YOL057W	-0.338926	2.75128	-0.0190806	1.52486
YJL074C	-0.885826	2.22399	0.727715	1.07694		YKL196C	-1.29197	1.725	1.45086	0.962597		YHR027C	-0.639867	1.05087	0.376063	1.5247
YDR524C	-0.0216781	2.22369	-0.44707	-0.382182		YLR198C	1.73955	-0.805486	1.44983	0.0781338		YDR025W	1.49846	-0.498991	3.37086	1.52419
YLR301W	-0.833706	2.21972	1.48508	1.35586		YBL040C	-0.588476	2.26154	1.44748	3.20299		YDL081C	1.48541	-0.224352	2.60623	1.52388
YPR049C	0.358387	2.21791	-1.0817	0.588302		YBR273C	-1.06407	-0.925642	1.44734	2.44415		YAL034C-B	-0.205655	4.28966	0.668831	1.52322
YDR183W	-0.749654	2.21742	0.291587	0.505601		YBR168W	-0.525647	0.694419	1.44728	2.25487		YCR093W	0.362837	0.569328	0.800009	1.52222
YMR078C	-0.862858	2.2167	1.09772	1.30089		YNL121C	0.250973	-1.67814	1.44463	-1.11786		YPR174C	-0.795764	2.37114	0.395445	1.5222
tD(GUC)J3	0.438608	2.21502	-1.13356	-0.759428		YBR153W	-0.588151	-0.366436	1.44262	1.62059		YAR009C	-0.793607	1.352	0.15525	1.5221
YMR134W	-0.138884	2.21419	1.56489	1.59933		YBR099C	-0.670632	1.23533	1.44218	2.02929		YER031C	-0.604795	0.242898	1.43503	1.52197
YBR109W-A	-0.105376	2.2113	1.61961	1.90908		YJL143W	-0.247589	1.19105	1.44181	1.59185		YBR228W	-0.0767952	-0.576687	0.214341	1.52152
YCR107W	-1.17065	2.20657	-0.681919	0.857732		YDR033W	-0.574953	-0.903452	1.44051	0.00112077		YKR088C	-0.496985	2.78114	0.0811674	1.52057
YOL160W	-0.509739	2.20467	-1.11678	-0.536772		YML126C	-0.846186	1.13922	1.43741	1.24778		YBR012W-B	-0.853035	1.00403	0.643093	1.51824
YPR181C	-0.463751	2.2004	1.31185	2.16999		YOL093W	0.490021	-0.40597	1.43602	0.609982		YDL058W	-0.388363	1.80146	0.868179	1.51611
YMR046W-A	-0.450739	2.19989	0.0889307	0.552823		YER031C	-0.604795	0.242898	1.43503	1.52197		YNR009W	-0.880794	1.77792	2.97782	1.51467
YNL225C	-0.278625	2.19982	0.181756	0.498217		YPL124W	-0.995942	1.5417	1.4347	1.12096		YHR137C-A	0.663752	-0.130389	3.22035	1.51198
YFL031C-A	-0.824667	2.19914	0.252972	2.79839		YHL034W-A	-0.323557	0.523482	1.43408	0.155934		YBR292C	0.479709	2.31587	1.38947	1.5114
YNR039C	0.619261	2.19892	-0.882332	0.182523		YPL050C	-0.351515	1.68495	1.43282	1.15069		YLR056W	0.689217	0.457361	1.06182	1.50954
YNR006W	-0.10956	2.19687	-1.15684	-0.505728		YPR175W	-0.880935	1.81304	1.43274	2.1188		YBL016W	-0.310747	1.95187	-0.20728	1.50934
YJL173C	-1.13165	2.19613	2.20766	1.29518		YGL207W	-0.266056	1.38279	1.43054	1.69137		YHR181W	-0.704823	1.91289	1.82223	1.50924
YFR044C	-1.10834	2.1953	1.09625	1.53362		YER170W	-1.34899	1.47402	1.42637	0.544185		YGR038C-B	-0.767284	1.20233	0.25925	1.50914
YDR105C	-1.08155	2.194	-0.963068	0.567005		YLR076C	1.85684	-0.691981	1.42556	1.02543		YOL031C	-0.450339	3.6086	-0.0612503	1.50882
YDR451C	-1.29363	2.19323	1.17761	1.49245		YPL032C	-0.335003	0.984461	1.42491	0.710893		YDL219W	-0.659678	1.93358	2.00402	1.50847
YKL174C	-0.546603	2.18981	-1.14849	-0.321246		YCL061C	-0.808248	0.679711	1.42203	0.998894		YMR143W	1.14508	-0.290321	2.37569	1.50784
YML071C	-0.858186	2.18897	-0.101917	0.527283		YDR448W	-0.129838	0.472452	1.42122	1.1019		YJR029W	-0.759305	1.07286	0.370205	1.50698
YNL130C	-0.473708	2.1831	1.53392	1.43075		YKL056C	1.20536	-0.263262	1.41473	0.572186		YJL134W	-0.668637	1.01571	0.7793	1.50484
YOL162W	-0.355383	2.18204	-1.829	-0.467882		YNR046W	0.0167928	0.645215	1.41255	0.595977		YNL035C	-0.631483	2.6515	1.09707	1.50479
YLR459W	-0.666701	2.18072	1.20671	1.05454		tA(AGC)K1	-0.713081	-0.713081	1.41165	-0.241996		YCR097W	-0.409482	3.23849	1.59106	1.50369
YNL286W	-0.115216	2.17866	-1.05529	0.685803		YBL018C	0.397518	2.3651	1.41051	2.05657		YLL045C	0.721362	-0.740142	3.0728	1.50356
YLR045C	-0.573887	2.17722	1.05934	2.57199		YOR264W	0.221726	-0.23296	1.40792	-0.24959		YHL046W-A	-0.0841899	0.0670763	-0.902435	1.50295
YAR007C	-1.04876	2.17368	1.24661	0.809335		YOR340C	1.56297	-0.419785	1.40681	0.259423		YBR293W	-0.822972	0.422974	-0.244511	1.50288
YPL209C	-0.453846	2.17116	1.39053	1.43309		YPL199C	-0.282743	1.1325	1.40634	0.982451		YBL060W	-0.582386	1.12167	-0.0849825	1.50172
YKR005C	-0.720955	2.17083	-0.541054	-0.162951		YNL016W	0.924259	-0.0692845	1.40403	1.60569		YNL161W	0.18231	2.27097	-0.425131	1.49968
tG(GCC)J2	0.0949367	2.16975	0.354225	1.36554		YBR030W	2.00267	-0.796035	1.40242	0.930158		YML103C	-0.446766	0.914365	1.13602	1.49942
YPL038W-A	-0.645657	2.16855	-0.596451	-0.314485		YFL045C	-0.674107	3.13472	1.40226	1.82847		YFR031C	-0.559894	2.4058	0.187405	1.49659
YDR543C	0.0593159	2.16793	0.00655003	2.02494		YDR429C	1.28548	-1.0703	1.40167	0.0496298		YOR165W	1.01317	1.24102	0.797558	1.49634
YGL155W	0.374079	2.16771	1.97837	1.54538		YNL070W	-0.0531804	-0.231106	1.40158	-0.00399813		YDR023W	0.672923	-0.450767	2.72875	1.49591
YLR427W	-0.526635	2.1669	-0.404571	1.01069		YIL070C	-0.653056	-0.28353	1.39987	-0.429227		YDL083C	0.814512	-0.488148	2.66225	1.49436
YGR257C	-0.454112	2.16596	0.458119	1.09438		YNL082W	-0.859888	1.23638	1.39566	0.892897		YLR039C	-0.331785	1.3425	0.201391	1.49399
YKL134C	0.87726	2.16565	-0.0486362	1.00465		YFR009W	-0.362586	0.947587	1.39519	1.40983		YDR451C	-1.29363	2.19323	1.17761	1.49245
YLR378C	-0.478468	2.1631	0.618945	1.74863		YDR107C	-0.545506	1.10706	1.39415	1.07098		YDL135C	-0.91467	2.29677	0.904091	1.49183
YLR066W	-0.46137	2.15839	0.652471	0.579092		YIL016W	-0.889797	0.183214	1.3935	0.481604		YDR261C-D	-0.709923	1.0198	0.317992	1.49019
YHR094C	-0.366028	2.15748	0.266446	3.55757		YOR355W	0.334244	0.901346	1.3913	0.560291		YBR088C	-0.651721	-0.0695201	4.23073	1.48952
YMR312W	0.700716	2.15748	2.51192	1.271		YPL209C	-0.453846	2.17116	1.39053	1.43309		YDR098C	-0.628084	2.62675	0.404404	1.48941
YKL164C	-0.74045	2.15368	1.93157	0.425782		YBR292C	0.479709	2.31587	1.38947	1.5114		YBL031W	-0.81164	0.0794255	3.50454	1.48932
YGL144C	0.472959	2.15355	-0.783526	0.39381		YKL096W-A	-0.398766	1.92069	1.38786	1.53146		YBR294W	-0.226095	0.972799	-0.339912	1.48898
YNL336W	-0.913048	2.15264	-0.48599	0.457243		YBL080C	-1.31466	0.137922	1.38641	2.69909		YGL214W	-0.508608	-0.488876	0.567324	1.4886
YJL197C-A	0.656881	2.15195	0.215927	0.838034		YIL138C	-1.11629	0.974573	1.38558	0.947775		YOR321W	-0.585638	2.71428	-0.0210595	1.48801
YGR271W	-0.257403	2.15007	-0.0427774	2.26891		YDR180W	0.457444	1.85056	1.38275	1.27549		YIR013C	-0.595334	0.631856	0.476025	1.48768
YPR197C	-0.531121	2.14675	-0.238525	0.106817		YOR248W	-0.58816	2.76748	1.38242	3.31636		YBR045C	-0.447702	3.81253	-0.360004	1.48628
YMR314W	-0.821051	2.14497	0.19159	1.42855		YBR085W	-0.653166	-0.169399	1.38016	1.32868		YLR212C	-0.985923	1.03592	2.47358	1.48499
YPL053C	-0.368866	2.14472	-0.558501	0.00889619		YGL012W	-0.820033	2.13556	1.37446	1.85599		YKL057C	1.17732	1.58603	1.49322	1.48496
YFL007W	0.573553	2.14358	-0.844892	0.928386		YLR083C	1.11294	-0.0889329	1.37103	1.18698		YJL186W	0.287555	1.95229	-0.0920248	1.48486
YNR063W	0.706079	2.14257	-0.393814	1.22258		YNL290W	-0.728039	1.9853	1.36943	2.07764		YNL006W	-0.846957	2.67602	0.8168	1.48485
YHR095W	-0.373082	2.14224	0.0357892	-0.0435076		tP(UGG)M	-0.289616	4.64933	1.36877	-0.289616		YFR019W	-0.673666	1.87462	0.455599	1.48413
YJL127W-A	0.476459	2.14042	-0.535389	0.313687		YJL096W	-0.820375	-0.450944	1.36789	-0.141715		YER155C	-0.00926789	1.3447	0.554152	1.48332
YMR048W	-0.624366	2.13974	1.50787	1.35068		YLR064W	-1.27278	1.05421	1.36521	0.907331		YNL103W-A	-0.881073	2.52787	0.166113	1.48268
YGR120C	0.386879	2.13807	-0.0868511	-0.0530257		YEL002C	-0.992339	2.41996	1.3631	1.31753		YLR095C	-0.521994	1.70155	0.108951	1.48186
YDR421W	-0.784548	2.13697	-0.106521	1.19104		YBR161W	-1.00895	0.948276	1.36305	1.81448		YOR226C	-0.858542	0.839219	1.21379	1.4773
YGL012W	-0.820033	2.13556	1.37446	1.85599		YLR065C	-0.0692097	1.48044	1.36207	1.03905		YKL126W	-0.872074	2.54809	-0.309002	1.47712
YNL040W	-0.104519	2.13533	0.553667	0.986249		YKL153W	-1.17015	0.0767761	1.35763	0.780385		YER176W	-0.573529	2.76382	-0.247393	1.47613
YLL064C	-0.8179	2.13307	-0.841095	0.752195		YPR158W	-0.869796	1.04808	1.35733	0.388008		YCL043C	-0.69792	2.80609	0.216796	1.47525
YNR076W	-0.8179	2.13307	-0.841095	0.752195		YLL032C	0.358968	1.20726	1.35728	1.4174		YOR304W	0.679998	1.67104	-0.074018	1.47514
YCR018C-A	-0.436213	2.13263	-0.00903339	0.491568		YCR063W	-0.221861	0.255454	1.35635	0.685664		YKL165C	-0.436248	3.03906	-0.0603402	1.47429
YGL137W	-0.67056	2.13201	0.133844	2.12698		YDR171W	-1.13901	0.0353136	1.35245	0.822219		YGL048C	-0.763617	2.43722	1.13401	1.47285
YBR136W	-0.501474	2.13114	1.04584	2.43289		YBL004W	2.20045	0.14987	1.34926	1.95958		YJL034W	-0.451195	3.10621	0.169325	1.47193
YER158W-A	0.716465	2.12875	0.0279606	1.33751		YLR186W	1.09716	-0.269225	1.3488	0.572471		YMR079W	0.0551792	2.84065	1.19044	1.46882
YNL107W	0.256316	2.12788	-0.80156	0.28443		YGL245W	-0.381176	0.485303	1.34788	1.70374		YMR030W-A	-0.982604	1.78652	0.143555	1.46865
YDR468C	-0.486117	2.12626	0.344218	1.30402		YJL061W	1.046	0.347594	1.34601	0.970335		YOR222W	-1.06467	1.23305	-0.0488211	1.46853
YPR116W	0.835711	2.12556	0.628518	2.35974		YFL039C	-1.21652	1.70785	1.34586	0.935666		YHR119W	0.711926	0.867181	0.71732	1.46799
YOR306C	-0.579941	2.12489	-0.492295	0.660558		YBR151W	-1.12129	0.126348	1.34583	2.01455		YER183C	-0.983234	2.64662	0.542169	1.46515
YDL195W	-0.766	2.12475	0.83449	1.7269		YGR135W	-1.07821	1.06429	1.34496	0.916646		YLR440C	1.90364	1.40449	0.109735	1.46434
YPL141C	-0.899235	2.12456	0.0593001	0.942061		YER072W	-0.768157	0.293679	1.34227	0.058539		YLR100W	-0.630103	3.24019	0.0124863	1.46412
YDR439W	0.00687375	2.1233	-0.235129	0.255069		YML022W	1.79885	-0.733836	1.33731	0.584946		YHR102W	0.232501	2.33717	-0.41691	1.46409
YDR346C	-0.281599	2.12307	-1.00812	0.0763815		YOR301W	-0.0568389	2.35498	1.33719	1.44193		YFR028C	-0.322091	1.37417	1.46624	1.46391
YDL070W	-0.34616	2.12015	-0.769944	0.573248		YIL078W	-0.151899	1.02629	1.33599	1.79422		YFL031W	-0.492892	3.12851	-0.114725	1.46332
YER152W-A	-0.381392	2.11837	-0.717778	0.851959		YFL008W	-0.811739	0.720048	1.33574	0.796579		YLR061W	0.649285	-0.205196	3.54141	1.46256
YKL208W	-1.00362	2.1181	0.421489	0.878788		YLR265C	1.68325	-0.437516	1.33214	0.332673		YJR064W	-0.184972	0.349809	0.926168	1.46237
YER171W	0.941223	2.11536	0.0815071	1.25604		YPR063C	0.158532	-0.293508	1.33098	-0.0651164		YMR050C	-0.80089	0.999306	0.360913	1.45979
YOL042W	-0.47065	2.11436	-1.21313	0.199322		YGL253W	-0.390747	1.86779	1.3304	2.14844		YIL159W	-0.531736	3.05398	1.15569	1.45897
YDR389W	-0.524702	2.11258	-1.02945	0.385121		YBL046W	-0.650728	0.288624	1.32968	2.26334		YOR218C	-0.815266	1.15087	0.552488	1.45853
YOR022C	-1.28612	2.11176	-0.481197	0.53665		YDL143W	-0.3654	0.273569	1.32938	1.1472		YGR200C	1.8772	0.368119	0.351647	1.45797
YLR120W-A	-0.376242	2.11038	-0.30476	0.884607		YNL097C-B	-0.582761	1.52115	1.32836	2.20815		YPL028W	-0.544238	3.05054	-0.227543	1.45775
YDL132W	-1.11357	2.11026	0.146288	0.85716		YMR117C	-0.89705	2.4805	1.32732	1.24852		YBR126C	-1.62497	-0.513464	0.207647	1.45768
YGR001C	0.66178	2.10968	2.80655	0.960273		YBR037C	-1.37177	-0.548831	1.3273	1.26795		YNL087W	-0.692354	1.69141	0.355396	1.45737
YEL064C	-0.891173	2.10967	0.813556	1.05542		YBR027C	-0.406881	-0.181501	1.32675	1.80683		YPL163C	-0.385267	3.4819	0.0840478	1.45551
YLR107W	-0.639692	2.1089	-1.19728	-0.416335		YHL004W	-0.165619	0.0820179	1.3242	0.132491		YGR161C-D	-0.837159	0.986329	0.526353	1.45422
YJR141W	-0.0663238	2.10879	-0.0205151	0.633749		YCL063W	-1.16244	1.03571	1.32416	1.40517		tM(CAU)J2	0.0353753	-0.743701	-0.41013	1.45418
YBL098W	-0.480173	2.10302	2.0555	3.46072		YJL111W	0.771683	-1.26737	1.32414	0.824093		YHR039C	-0.509052	2.31449	0.411049	1.45277
YFR012W	0.640661	2.10226	-0.241583	0.91912		YBR021W	0.369301	-0.688398	1.32086	0.134908		YPL127C	-1.06742	0.0197173	2.1668	1.45233
YKR012C	-0.610716	2.10177	0.431245	2.714		YNL197C	-0.576511	0.239879	1.31814	1.12518		YNL262W	-1.14973	0.910581	1.49383	1.45223
YER087C-A	-1.10954	2.10165	0.200034	0.88339		YMR125W	2.56396	0.444573	1.31247	0.807814		YAL034W-A	-0.746544	3.45222	1.30158	1.45194
YLR035C	-0.503932	2.09959	-0.0676172	1.68836		YPR181C	-0.463751	2.2004	1.31185	2.16999		YMR162C	-0.253458	1.41998	-0.328239	1.45177
YPR086W	-0.513561	2.09722	-1.04827	0.955899		YMR099C	-1.39977	0.562274	1.31056	0.801824		YEL040W	-0.838984	0.11737	2.02363	1.45132
YGL060W	-0.713634	2.09618	0.0588898	0.37679		YDL228C	1.46413	-0.529796	1.31031	0.627878		YPL253C	-0.86612	1.68836	2.19333	1.45122
YJR158W	-0.487998	2.09608	-1.28728	-0.00948756		YKL156C-A	1.6123	-0.791443	1.30955	0.0630019		snR6	0.2337	-0.530631	-0.0607238	1.4489
YDR264C	-0.127575	2.09581	0.470731	2.62872		YGR090W	2.25949	0.43342	1.30782	1.70095		YNL171C	-0.332306	3.1347	-0.184635	1.44774
YNL213C	-1.28921	2.09539	-0.45109	-0.687775		YLR286W-A	-0.645073	-0.262275	1.30395	-0.606807		YML008C	-0.521589	1.63984	1.52944	1.44551
YMR129W	0.957065	2.09385	0.474762	2.02286		YPL037C	-1.03868	-1.1965	1.30343	-0.811789		YFL032W	-0.582522	2.97182	-0.0604829	1.44508
YCR024C	-0.895767	2.09284	0.224261	0.830167		YAL034W-A	-0.746544	3.45222	1.30158	1.45194		YDL094C	-0.161753	2.84194	0.418164	1.44497
YCR036W	-0.813378	2.09237	-0.617908	0.40256		YGR227W	-0.981445	0.490916	1.30118	0.252962		YOR133W	0.433042	-0.154643	1.50316	1.4449
tR(UCU)G1	-0.875907	2.09228	-0.114007	0.686724		YDR307W	-0.885499	1.49803	1.30108	1.25231		YBL081W	-0.396092	0.0827475	2.00077	1.4445
YLR224W	1.3385	2.08904	-1.49285	-0.756953		YCL046W	0.136344	0.0825006	1.30018	1.03516		YJL177W	0.780978	-0.291091	3.75984	1.44387
YGL132W	-0.804002	2.08899	-0.456243	0.949599		YDL229W	1.62888	-0.289994	1.29159	0.608174		YGL200C	-0.994574	2.61655	0.915612	1.44303
YJR098C	-1.04892	2.088	-0.250264	0.798977		tS(GCU)L	1.43939	-0.472088	1.29067	-0.472088		YGL133W	-0.840757	1.48145	0.331589	1.44257
YPL150W	-0.80197	2.08145	-0.541823	0.965042		YJL192C	-0.733178	0.648781	1.28945	0.60068		YJR040W	-1.01284	1.46882	0.217509	1.44255
YLR430W	-0.195593	2.078	0.30389	2.10308		YKL209C	-0.361203	0.517727	1.28652	0.843796		YGL143C	-0.996718	2.05524	0.999034	1.44227
YOR274W	-0.422349	2.07752	-1.57541	-0.316739		YDR158W	-0.544131	1.38041	1.28624	1.08172		YOR301W	-0.0568389	2.35498	1.33719	1.44193
YJR068W	0.109685	2.07729	-0.0413816	0.576954		YER107C	-0.499375	0.702967	1.28539	1.17533		YPL218W	-0.76907	3.40875	1.01318	1.44084
YOR279C	-0.855796	2.07722	-0.00124665	0.259093		YOR326W	-0.407572	2.06591	1.28491	2.25426		YLR207W	-0.434744	2.34319	-0.631565	1.43891
YDR179C	-0.0608753	2.07694	0.897362	0.4284		YGL241W	-0.967899	1.87862	1.28431	1.14436		YDR316W-B	-0.785791	0.976021	0.302935	1.43828
YGL255W	-0.909536	2.07508	-0.812184	-0.30428		YDR515W	-0.0143356	0.189907	1.2828	-0.127262		YML045W	-0.775373	1.00745	0.309272	1.43766
YDR215C	0.529079	2.07442	-0.915756	-0.653371		YPL238C	0.267821	-1.05715	1.28236	0.19447		YOR142W-B	-0.826093	0.910201	0.439328	1.43513
YLR143W	-0.215302	2.07371	0.684701	1.75003		YGR157W	1.42943	1.21871	1.28149	0.881455		YJL190C	0.464145	-0.403675	3.48938	1.43358
YOR315W	-0.555151	2.07368	2.6203	2.7431		YBR124W	-0.0903812	1.25883	1.28097	3.39489		YKL101W	-0.954977	2.0025	0.221491	1.43324
YML077W	-0.825423	2.07224	1.2678	1.33237		YHR174W	-0.997172	1.01912	1.27784	1.8688		YPL209C	-0.453846	2.17116	1.39053	1.43309
YER073W	-0.182733	2.07131	-0.340255	0.891686		YIL132C	-0.304001	-0.33901	1.2743	0.540928		YKL129C	-1.06063	1.85861	-0.473285	1.43281
YJL155C	-0.742588	2.07062	-1.63896	-0.864466		YLR359W	0.828661	-1.15938	1.27429	0.482293		YGL257C	-0.33158	2.46354	0.15888	1.43272
YJR053W	-0.764327	2.06716	1.68155	1.9985		YLR115W	0.548446	0.410287	1.27114	1.59577		YLR285C-A	0.22362	0.58123	1.94963	1.43135
YLR148W	-0.63452	2.06688	0.318924	1.01339		YML077W	-0.825423	2.07224	1.2678	1.33237		tT(AGU)I2	-0.203939	-0.124242	-0.110672	1.43081
YOR326W	-0.407572	2.06591	1.28491	2.25426		YEL063C	-0.42827	1.80388	1.26716	2.07033		YBR287W	-1.00786	0.317082	0.453859	1.43077
YJR057W	-0.663688	2.06561	1.58716	1.18858		YJL039C	0.371374	1.54778	1.26407	2.2521		YNL130C	-0.473708	2.1831	1.53392	1.43075
YNL126W	-0.718236	2.06457	1.49524	1.63243		YNL138W	-1.11039	1.33016	1.26332	1.39786		YMR314W	-0.821051	2.14497	0.19159	1.42855
YGR073C	-0.482413	2.06387	0.0217664	0.827209		YJL019W	-0.606983	1.37949	1.26311	1.68856		YHR175W	-0.572071	2.85064	0.20999	1.42829
YML117W	-1.03333	2.06359	-0.325123	1.11857		YLR447C	-1.1842	1.40537	1.26105	1.09961		YNL284C-B	-0.787343	1.11478	0.419886	1.42797
YNR032W	-0.437546	2.0615	-1.60923	0.251311		YBL021C	0.200915	-0.12828	1.26058	1.40717		YLR208W	-0.747424	2.55719	0.914595	1.42756
YMR028W	-0.579388	2.06136	-1.14165	-0.580839		YBR155W	0.123435	0.152169	1.25917	1.36573		YDR385W	0.552166	-0.254186	1.50918	1.42744
YJR118C	-0.71518	2.06124	2.51968	1.58207		YOR225W	-0.751357	1.23879	1.25824	1.8529		YGR285C	-0.170022	0.657412	2.3761	1.42639
YCL001W-B	0.728279	2.06082	-0.792767	-1.31963		YLR404W	-0.730965	1.24364	1.25449	0.683816		YPR060C	-0.537034	1.2834	1.63553	1.42573
YDR469W	-0.423694	2.06077	0.619987	-0.0427834		YHR123W	-0.574204	2.85885	1.25424	1.28833		YPR130C	-0.299812	1.11476	0.931657	1.42473
YJL047C	0.607911	2.05945	-0.877936	-0.0326252		YGL021W	-1.21502	1.06303	1.25174	1.73076		YKR090W	-0.529591	3.04264	0.638815	1.42356
YPL056C	0.889297	2.05909	-2.01569	-0.938769		YNR022C	-0.860589	0.532952	1.24887	-0.295		YPR158W-B	-0.780924	0.977248	0.31208	1.42157
YPR025C	-0.965738	2.05802	0.0688495	0.309724		YDR292C	0.680006	1.30284	1.24818	2.52195		YNL064C	-0.301126	1.34326	2.47116	1.42006
YGL143C	-0.996718	2.05524	0.999034	1.44227		YAR007C	-1.04876	2.17368	1.24661	0.809335		YHR204W	-0.376939	1.27376	0.699603	1.41877
YLR027C	-0.32788	2.05454	0.813439	2.14278		YGR158C	0.66477	-0.279062	1.24516	-0.129722		YLL032C	0.358968	1.20726	1.35728	1.4174
YNL325C	-0.211019	2.05406	-1.15175	-0.0566545		YFR057W	-0.14695	-0.417268	1.24464	1.33297		YHR054C	0.498289	2.30286	0.251266	1.41621
YNL058C	-0.986751	2.05247	0.861016	0.634481		YNL090W	-0.36855	1.49245	1.2436	1.11754		YFR009W	-0.362586	0.947587	1.39519	1.40983
YKR050W	-0.247818	2.0523	-1.11629	0.631444		YPL144W	1.02841	-0.915713	1.23987	0.445149		YML069W	-0.753608	1.33751	0.860508	1.40942
YLR334C	-0.187049	2.05096	-0.986193	-0.546795		YGR155W	2.42036	-0.400137	1.23929	0.928829		YBL068W	1.40054	-0.170932	1.58308	1.40797
YNL038W	-0.780094	2.05093	0.0892867	0.460343		YNL010W	-1.04117	1.41402	1.23901	0.614789		YLL021W	-0.122085	0.443482	1.14743	1.40761
YPL033C	-0.457835	2.0487	-0.484955	0.333889		YOR047C	-0.859418	0.837147	1.2374	0.926606		YBL021C	0.200915	-0.12828	1.26058	1.40717
tV(AAC)E2	0.528563	2.04701	-0.0636738	-0.0798764		YFR005C	0.00742687	0.641153	1.23638	0.591593		YOR112W	-0.562999	1.02012	0.851262	1.40583
YDR310C	-0.0759754	2.04676	0.0773531	1.25234		YDL092W	-0.0711896	0.165751	1.23531	0.207043		YLR188W	-0.256238	2.57971	0.177546	1.40549
YCL057W	-0.561293	2.04595	1.06014	1.98955		YGR207C	-0.486739	0.715412	1.23336	0.561993		YEL053C	-0.564594	1.68831	0.876113	1.40539
YHR076W	-0.52964	2.04446	0.69661	1.12126		YLL050C	-1.39209	1.45811	1.23319	0.35412		YCL063W	-1.16244	1.03571	1.32416	1.40517
YLR398C	-0.341921	2.04267	-0.566228	1.35554		YJL145W	-0.597075	2.70303	1.23074	1.70814		YOR085W	-0.959931	1.63768	1.74409	1.40445
YGR122C-A	-0.616046	2.04234	0.0345024	0.58409		YLR192C	0.174812	1.44295	1.2269	1.32475		YDR257C	0.613132	0.784723	2.06934	1.40358
YDL245C	-0.486096	2.04174	-1.24545	-0.0406703		YPL252C	-0.608291	0.26692	1.22609	0.562389		YNL329C	0.66222	2.02146	-0.0857526	1.40349
YBR233W	-0.668143	2.04143	1.20398	3.08849		YBL109W	-0.681103	0.444899	1.22585	1.82242		YLR262C	-0.118995	2.31342	0.692569	1.40321
YFL037W	-0.868098	2.04133	1.52989	2.35562		YGL242C	-0.842371	1.64814	1.22121	1.6175		YHR183W	-0.538526	2.98902	0.367836	1.40316
YLR385C	-0.23688	2.04113	0.511077	0.964991		YOL032W	-1.11385	0.738058	1.21659	1.54772		YKL120W	-0.588478	1.03158	0.627731	1.40265
YDR014W	-0.842631	2.04061	0.0350194	0.52155		YER146W	-0.0498673	-1.24209	1.21618	-0.603307		tL(UAG)L2	1.45825	-0.504057	-0.0516505	1.40175
YNL250W	0.0669148	2.03996	0.0855862	0.873036		YBR135W	-0.393161	2.31779	1.21571	3.14477		YBL006C	0.397382	-1.28099	0.8148	1.40149
YHR109W	-0.190647	2.03614	2.14601	0.459582		YPL239W	-0.216255	0.831903	1.21412	0.984615		YLR259C	-0.778541	-0.0538534	2.46327	1.40098
YKR013W	-0.599494	2.03563	0.446161	2.80132		YOR226C	-0.858542	0.839219	1.21379	1.4773		YOL040C	1.10447	-0.544364	3.05962	1.39906
YOL129W	-1.71723	2.03536	-0.460935	0.446702		YJL168C	0.568214	-0.0895969	1.21152	-0.0173515		YJL095W	0.232976	1.10607	0.222859	1.39834
YNL149C	-0.421079	2.03496	0.0485455	0.637075		YKL127W	-0.608136	2.79036	1.20825	1.97329		YNL138W	-1.11039	1.33016	1.26332	1.39786
YPL085W	-0.239771	2.03449	-0.112893	1.69045		YBR002C	0.162728	1.24828	1.20792	2.95096		YPL263C	-0.674689	0.430073	1.17166	1.39696
YNL300W	-0.624227	2.03191	2.14315	2.92947		YNR040W	-1.0436	1.15732	1.20781	0.487302		YJL062W	-0.754711	2.55078	0.295199	1.3964
YPR147C	-0.809991	2.02945	0.65223	1.32966		YAL012W	-0.771373	0.806853	1.2076	1.0993		YGL225W	-0.699844	1.27435	1.51997	1.3962
YMR068W	-0.90086	2.02568	-0.592079	-0.123789		YPR018W	-0.667593	0.195506	1.20746	0.394588		YGR204W	-0.697818	0.327934	0.0187419	1.39619
YPL192C	-0.293446	2.02539	-0.355245	-0.214397		YGR124W	-0.0100636	1.63064	1.20698	1.69913		YER160C	-0.804783	0.941654	0.463724	1.39536
YNL106C	0.670734	2.02528	-0.383936	0.38549		YLR459W	-0.666701	2.18072	1.20671	1.05454		YBR257W	2.05129	1.07673	0.957168	1.3949
YNL012W	-0.665271	2.02481	-1.21562	-0.540807		YDL202W	-0.253018	0.488535	1.2057	0.409082		YBR016W	0.603753	-1.08745	0.428508	1.39388
YMR199W	-1.07591	2.02362	1.08543	2.09075		YGR105W	-0.373137	-0.496317	1.20493	-0.142249		YBR158W	-0.888485	0.787017	3.78098	1.39287
YDR374C	-0.393589	2.02322	-0.726503	-0.325556		YBR233W	-0.668143	2.04143	1.20398	3.08849		YBR185C	-0.402532	-0.41699	3.76701	1.39152
YNL329C	0.66222	2.02146	-0.0857526	1.40349		YKR006C	-0.704654	-0.793217	1.20157	-0.897103		YNL054W-B	-0.736877	1.20506	0.174228	1.39073
tV(AAC)L	-0.280266	2.02131	-1.03604	0.114844		YPL007C	-0.855111	1.85795	1.20083	0.921039		YMR013C	-0.456497	2.71115	0.0442856	1.39064
YLR049C	-1.15945	2.01952	2.10909	0.460214		YAR002W	-0.20891	0.876274	1.19968	0.498992		YJL197W	0.0898494	1.12111	-0.179086	1.39036
YNL079C	-1.41573	2.018	0.358722	0.295398		YCR013C	-1.54266	-0.0428721	1.19799	0.370683		YGR189C	-0.566026	3.02842	-0.217034	1.3898
YKR027W	-0.829125	2.01785	0.102393	0.9904		YGR181W	-0.549307	0.848685	1.19733	-0.0980814		YLR369W	-1.07808	2.24695	-0.176531	1.38893
YMR119W-A	-1.02874	2.01698	-0.0705044	0.520156		YFR009W-A	-0.118754	1.10326	1.19707	1.33901		YFL034C-A	0.79777	0.0456061	2.07025	1.38864
YDR302W	-0.472891	2.01602	0.744551	0.942445		YHR117W	-0.0736728	1.05411	1.19697	1.68635		YDR226W	-0.809663	0.744285	2.43264	1.38764
YOR239W	-0.38423	2.01497	0.16786	1.67622		YDL166C	-0.123965	0.468181	1.19691	0.620267		YNL304W	-0.311641	1.77325	1.05362	1.3871
YAL042C-A	-0.243838	2.01469	0.207148	1.63572		YBR196C-B	-0.410682	1.36404	1.19641	0.58945		YPL242C	-1.0717	1.89037	0.715656	1.38689
YGR038W	-0.809325	2.01383	2.22041	1.08631		YGR164W	-0.410874	1.00664	1.19511	4.57115		YIL076W	-0.807676	2.97373	0.696443	1.38597
YLR406C-A	-0.191535	2.01295	-0.144767	-0.408769		YLR210W	-0.615923	0.865336	1.19449	1.12556		YJR005C-A	-0.404209	-0.0223533	1.58172	1.38517
YLR349W	0.616604	2.01089	-1.55666	0.121535		YOR136W	0.216372	-1.44337	1.19439	-0.72725		YGL067W	-0.467451	1.9586	0.850849	1.38506
YPL040C	-0.72198	2.0078	0.637307	0.787652		YGL195W	-0.0561895	1.63615	1.19356	2.14904		YGL209W	-0.615667	0.626471	0.856796	1.38488
YMR185W	-0.0503184	2.00647	-0.588183	-0.144636		YGR172C	0.103953	1.68466	1.19336	1.30529		YML065W	0.719879	0.978826	0.405737	1.38343
YJL171C	-0.997472	2.00618	-0.456219	0.22843		YPL145C	-0.126305	-0.626863	1.19318	0.416519		YLL044W	0.680952	-0.646558	2.98514	1.38155
YDR487C	-0.901337	2.00505	0.124194	0.12872		YOR198C	-0.728438	2.88725	1.19148	1.64481		YER003C	-0.606267	2.59346	0.908408	1.38027
YJR001W	-0.847917	2.00442	-0.350199	0.851044		YMR079W	0.0551792	2.84065	1.19044	1.46882		YFL016C	-1.11094	0.934792	1.64138	1.38
YKL101W	-0.954977	2.0025	0.221491	1.43324		YPL243W	1.03448	0.601776	1.19029	0.617816		YLR367W	1.10266	-0.647391	1.69666	1.3787
YGR077C	-0.621478	2.00131	-0.671344	-0.206282		YDR097C	-0.923415	1.02243	1.18991	1.18771		YKR037C	-0.811754	1.37041	0.430426	1.37625
YMR153W	0.642672	1.99786	0.168328	0.993847		YBL008W	-0.325053	1.79423	1.1898	3.35902		YOL056W	-0.847667	0.955759	1.03966	1.37532
YPR107C	0.0561038	1.99588	-1.09325	-0.168577		YKL108W	-0.697052	1.1275	1.18874	0.227623		YKL115C	-0.58544	2.57265	0.0191374	1.37502
YLR120C	-0.769838	1.99575	-0.649187	1.00087		YBR007C	-0.671929	2.4223	1.18684	2.39651		YOR265W	-0.775678	1.50361	1.82668	1.37202
YDR261C	-0.920877	1.99526	0.45294	1.07554		YBL025W	0.724485	1.79979	1.18641	2.56744		YLR166C	-0.397369	2.92262	0.404168	1.37149
YDR428C	-0.597479	1.99514	1.4762	0.918236		YGR060W	0.358917	1.13156	1.18511	0.719266		tL(UAA)L	0.131308	1.34072	-0.590789	1.37018
YMR266W	-0.237566	1.99399	-0.264703	1.20962		YDR201W	-0.700776	0.377524	1.18285	-0.0717532		YMR047C	-0.507778	1.47801	-0.348751	1.36937
YPR154W	-0.768796	1.99244	0.499213	2.39549		YML109W	-0.433946	1.65713	1.18048	1.0687		YPL010W	-0.762767	2.80437	0.751863	1.36849
YNL094W	-0.148186	1.99121	-1.31231	0.398525		YGL068W	-0.0947106	-0.940562	1.17913	-0.349807		YML056C	-0.403228	0.715687	0.897269	1.36737
YJL060W	-0.853612	1.99089	0.657378	1.29475		YJL208C	0.398263	0.104077	1.1786	0.581658		TLC1	-0.910371	0.0124775	3.54975	1.36601
YOR353C	0.546002	1.99029	-1.35331	0.0448298		YOR082C	0.0330197	-0.488649	1.17836	-0.231626		YBR155W	0.123435	0.152169	1.25917	1.36573
YLR379W	-0.328033	1.99	0.695778	2.05641		YDR451C	-1.29363	2.19323	1.17761	1.49245		tG(GCC)J2	0.0949367	2.16975	0.354225	1.36554
YPL059W	-1.33286	1.98961	0.57739	-0.84123		YMR308C	1.85926	0.447689	1.17754	1.71987		YGR265W	1.46685	0.115671	1.65751	1.36526
YPL129W	0.027094	1.98895	0.748768	0.894175		YMR091C	0.569833	-0.115868	1.17682	0.540197		YPR202W	-0.573742	1.80164	1.075	1.36508
YEL047C	-0.817371	1.98872	0.475366	1.34684		YOR144C	-0.762909	2.41534	1.17653	1.19931		YDL093W	-0.742344	2.27909	0.568418	1.365
YJL094C	-0.109342	1.98813	-1.5659	0.789842		YDL103C	-0.846133	1.0719	1.17549	1.2081		YLR214W	-0.577578	2.66919	0.159641	1.36403
YIL039W	-0.682985	1.98713	0.341248	0.931472		YKL123W	-0.348176	1.74668	1.17422	0.672995		YER107W-A	-0.150671	0.860712	1.82183	1.35811
YER022W	-0.0120944	1.98673	1.14297	0.904923		YAR073W	0.140525	0.235573	1.17269	0.745025		YHR214C-B	-0.791587	0.901198	0.366851	1.35732
YNL290W	-0.728039	1.9853	1.36943	2.07764		YPL263C	-0.674689	0.430073	1.17166	1.39696		YLR301W	-0.833706	2.21972	1.48508	1.35586
YLR169W	-1.31083	1.98391	-0.659424	-0.941476		YCL022C	-1.01205	0.0376098	1.17009	0.0473124		YLR398C	-0.341921	2.04267	-0.566228	1.35554
YNL204C	-0.517699	1.98203	-0.666147	0.260395		YNL089C	-0.354331	1.54911	1.16992	1.28711		YOR234C	1.92128	-0.225028	2.32904	1.35485
YDL024C	-0.64925	1.97984	-1.87004	-0.82738		YDR062W	-0.79535	1.50156	1.1672	1.24703		YBR213W	-0.486347	1.9381	0.0850146	1.35469
YBL062W	-0.251122	1.97933	-0.682518	1.9512		YLR381W	-0.914371	1.59656	1.16701	1.34482		YFL064C	-0.565372	1.75634	0.942966	1.35306
YER060W	-0.805127	1.97657	-0.577005	0.859601		YNL129W	-0.81109	1.44388	1.16554	0.990197		YDL161W	-1.12054	0.89564	0.906763	1.35089
YOR069W	-0.450435	1.97442	-1.08443	0.860578		YPR129W	-0.457151	1.40817	1.16411	1.24157		YMR048W	-0.624366	2.13974	1.50787	1.35068
YNL108C	-0.800902	1.97293	0.280512	0.666846		YGL238W	-0.289963	0.66213	1.1599	1.33361		YER168C	-0.594758	2.24027	0.27657	1.35053
YPL232W	0.18598	1.96836	-1.27682	-0.429909		YOL038W	-1.40123	0.909271	1.15872	0.722604		YGL103W	0.755641	-0.49446	2.09923	1.3501
YBR302C	-0.932638	1.96803	-0.113275	0.969352		YIL159W	-0.531736	3.05398	1.15569	1.45897		YML012W	-1.18915	2.90168	0.881138	1.34968
YGR171C	-0.158937	1.96691	0.620841	0.819262		tK(CUU)K	-0.465849	-0.465849	1.15372	0.508803		tL(UAA)K	0.121257	1.32022	-0.5946	1.34942
YKR011C	-0.949145	1.9654	0.343854	0.756833		YNL189W	0.49837	-0.39005	1.15094	-0.156347		YHR200W	-0.974144	0.95985	1.03492	1.34823
YGL145W	-0.112091	1.96453	0.520675	1.96045		YOR108C-A	1.19329	-0.299641	1.15056	0.410004		YHR207C	-0.00817037	1.92937	-0.00902654	1.34733
YBR160W	-0.68923	1.96422	1.6579	3.33465		YDR245W	0.528908	-0.207149	1.14883	0.466037		YAL004W	-1.05154	0.667129	3.09454	1.3472
YDR168W	-1.09918	1.96305	0.122841	1.02333		YLL021W	-0.122085	0.443482	1.14743	1.40761		YEL047C	-0.817371	1.98872	0.475366	1.34684
YML132W	-0.94034	1.96206	-0.112092	0.972274		YMR202W	-0.515773	2.94704	1.14682	2.2207		YDR442W	-0.512369	0.124574	0.0877311	1.34516
YOR235W	0.735032	1.96167	-0.646607	-0.458956		YGR179C	0.411317	0.819793	1.14529	0.168103		YLR381W	-0.914371	1.59656	1.16701	1.34482
YOL149W	-0.2519	1.96115	1.49012	0.674196		YOR091W	1.74581	0.632666	1.14459	0.587707		YMR235C	-0.415179	1.94119	2.1199	1.34401
YLR105C	-0.717	1.95971	-0.691183	0.378512		YER022W	-0.0120944	1.98673	1.14297	0.904923		YHR137W	0.750013	-0.0930312	2.96616	1.34365
YCL014W	-0.340809	1.95959	0.93926	2.31832		YNL291C	-0.392437	1.95531	1.13835	1.87414		YBR089W	-0.63444	-0.107288	4.29197	1.34176
YDL027C	-0.922503	1.95905	-0.951992	-0.141391		YGL061C	-0.683704	2.49236	1.13833	0.974509		YNL287W	-1.01961	2.48529	0.959461	1.34155
YGL067W	-0.467451	1.9586	0.850849	1.38506		YDR002W	-1.01736	1.04317	1.13635	0.411325		YNL273W	-0.870065	1.07114	2.23192	1.34065
YJL144W	-0.950758	1.95582	-0.0767917	0.939091		YML103C	-0.446766	0.914365	1.13602	1.49942		YFR009W-A	-0.118754	1.10326	1.19707	1.33901
YBR171W	-0.142071	1.95538	2.01972	2.96866		YBL005W-B	-0.835772	1.21871	1.13575	1.83397		YDR450W	0.747343	-0.820879	2.8431	1.33858
YNL291C	-0.392437	1.95531	1.13835	1.87414		YJR065C	-1.21737	0.723352	1.13568	0.736327		YER158W-A	0.716465	2.12875	0.0279606	1.33751
YHR073W	0.16468	1.95461	-1.17768	1.2986		YGL048C	-0.763617	2.43722	1.13401	1.47285		YBL056W	-0.56864	-1.11958	2.74613	1.33703
YIR002C	-0.539889	1.95438	-0.407342	0.973919		YCL024W	-0.884647	0.253821	1.13343	0.349278		YJL120W	-0.709012	1.13981	2.21064	1.33692
YDR427W	-0.321424	1.9543	1.56774	1.31362		YPL241C	-0.891137	0.383696	1.12896	0.515		YGL196W	-0.859243	1.23308	0.0829779	1.33615
YMR190C	0.0402833	1.95401	0.404638	1.26161		YER110C	1.58515	0.240509	1.12852	1.57513		YJL035C	-0.496266	3.89743	-0.256677	1.33565
YJL186W	0.287555	1.95229	-0.0920248	1.48486		YBR166C	-0.310536	2.96583	1.12758	2.20142		YIL018W	0.922643	-0.670809	2.45839	1.33501
YBL016W	-0.310747	1.95187	-0.20728	1.50934		YGR094W	1.05257	0.630297	1.1268	2.23863		YMR123W	-0.712352	1.35722	1.5403	1.33425
YDL057W	-0.755292	1.95156	-0.431556	0.234772		YDR194C	-0.512227	-0.10885	1.12403	0.0657463		YHR127W	-0.702192	0.658017	2.6915	1.33381
YJR117W	-0.625498	1.9515	1.48412	0.945039		YDR019C	1.24654	-0.493644	1.12342	-0.578361		YBR167C	0.153265	0.0280526	1.4943	1.33366
YER039C-A	-0.947369	1.95132	-1.65328	-1.10588		YDL014W	0.68463	-0.614661	1.12252	0.405888		YGL238W	-0.289963	0.66213	1.1599	1.33361
YDR476C	-0.380648	1.95077	-1.16652	0.245485		YLR229C	-1.23467	1.20589	1.1221	-0.337687		YJL139C	0.454164	2.25508	-0.375142	1.3333
YJL053W	-0.97282	1.95031	-1.14155	-0.245753		YNL131W	-0.476018	-0.978524	1.12039	-1.00017		YGR279C	-1.02042	-0.602828	2.99115	1.33316
YAL046C	-0.571051	1.9493	0.592882	0.456801		YJL014W	0.581517	0.435781	1.12	2.00838		YKL180W	1.08674	-0.048733	3.90195	1.33308
YGL095C	-0.10828	1.94809	-0.423475	0.747483		YAL037C-B	-0.610258	0.333318	1.11949	0.838519		YFR057W	-0.14695	-0.417268	1.24464	1.33297
YDL163W	-0.748844	1.94315	0.564966	2.11711		YBR194W	-0.711506	0.982748	1.11945	1.78253		YML077W	-0.825423	2.07224	1.2678	1.33237
YOR162C	0.853444	1.94154	0.186212	1.57075		YBR024W	-1.91524	-0.65981	1.11711	1.92513		tT(AGU)C	3.23248	-0.396369	0.0646409	1.33015
YGL168W	0.049492	1.94146	-0.181443	0.817861		YML072C	-0.921197	1.29309	1.1167	2.19417		YPR147C	-0.809991	2.02945	0.65223	1.32966
YMR235C	-0.415179	1.94119	2.1199	1.34401		YER084W-A	2.02423	-0.33711	1.11463	-0.33711		YBR085W	-0.653166	-0.169399	1.38016	1.32868
YBR213W	-0.486347	1.9381	0.0850146	1.35469		YAL038W	-0.630949	0.240645	1.11411	0.793288		YER074W	0.83599	-0.342607	2.82635	1.32844
YER167W	-0.707995	1.93652	-0.950605	0.168114		YPR141C	-0.616639	1.1121	1.10991	0.711117		YGR040W	-0.346139	3.29184	-0.0277754	1.32712
YER159C	-0.035984	1.93648	-0.449449	1.04026		YOL094C	-0.729639	0.890813	1.10929	0.699778		YPL195W	-0.0890236	1.37043	0.573781	1.32542
YKL096C-B	-0.717481	1.93537	1.85302	1.74477		YJL138C	0.24567	-0.645789	1.10855	0.178517		YPR073C	-0.46535	2.24696	1.03796	1.32513
YJR013W	-0.854529	1.93361	0.190193	1.65627		tK(UUU)L	0.0780889	2.60365	1.10823	2.5718		YJR139C	-1.20498	1.75921	1.88142	1.32488
YDL219W	-0.659678	1.93358	2.00402	1.50847		YFL022C	-0.366229	1.47737	1.10803	1.64312		YLR192C	0.174812	1.44295	1.2269	1.32475
YPR179C	-0.400888	1.93309	-0.0146436	0.51648		YLR354C	-1.05256	2.6182	1.10679	1.23026		YKR103W	-0.528631	0.178659	-0.148295	1.32468
YKL212W	-0.787608	1.93133	0.186739	1.58106		YBR220C	1.78304	0.966071	1.10581	3.21305		YJL009W	0.771296	1.35585	0.506255	1.32263
YJR032W	-0.0749946	1.93121	1.57833	1.53497		YDR489W	-0.033365	0.889419	1.10545	0.618324		YEL001C	-0.54653	1.27824	1.95469	1.32245
YHR207C	-0.00817037	1.92937	-0.00902654	1.34733		YPL083C	0.274082	1.31006	1.1035	1.63348		YEL042W	2.00066	-0.184256	2.20195	1.32217
YKL096W-A	-0.398766	1.92069	1.38786	1.53146		YJL115W	0.118953	0.103138	1.10248	0.163837		YDL159W-A	-0.481116	1.64278	-0.195856	1.32142
YKR071C	0.29018	1.92041	0.791479	2.19586		YDL064W	1.47455	-0.474062	1.10051	0.334868		YEL055C	0.761708	0.82302	0.908967	1.31802
YOR163W	-1.16269	1.91832	-0.913372	-0.502511		YMR078C	-0.862858	2.2167	1.09772	1.30089		YEL002C	-0.992339	2.41996	1.3631	1.31753
YDR359C	0.0651998	1.9177	0.71967	1.61417		YNL035C	-0.631483	2.6515	1.09707	1.50479		YOR336W	-0.0608747	2.7167	-0.301464	1.31577
YHR133C	-0.205328	1.91756	1.46145	1.56079		YML021C	-0.896362	1.29029	1.09686	1.18474		YBR212W	0.507045	-0.339181	-0.0550631	1.31453
YGL022W	-0.766368	1.91671	0.791022	2.25102		YLR131C	-0.966561	0.738062	1.09628	1.06466		YDR427W	-0.321424	1.9543	1.56774	1.31362
YHR014W	-0.12993	1.91635	0.411836	-0.18971		YFR044C	-1.10834	2.1953	1.09625	1.53362		YFR039C	-0.236343	2.61452	0.380886	1.31359
YGL049C	-0.921588	1.91606	-0.387261	0.492377		YOR232W	0.576788	0.116682	1.09556	0.0275999		YKL219W	-0.898944	1.0191	0.302639	1.31248
YHL009W-B	-0.715887	1.9156	-0.62421	0.128246		YBR139W	-1.38876	-0.123855	1.09533	0.920424		YJR054W	-0.568148	3.19168	0.0610452	1.31176
YDR504C	0.399338	1.91398	-0.575488	-0.496294		YPL072W	-0.415046	0.603059	1.09437	0.836787		YJR106W	-0.169088	3.23526	-0.168803	1.30799
YHR181W	-0.704823	1.91289	1.82223	1.50924		YOL038C-A	-0.380463	0.870317	1.09432	-0.717272		YCR035C	-0.0359714	2.85168	-0.401176	1.3078
YJR140W-A	-0.553742	1.91036	0.521899	1.99653		YGL234W	1.53376	-0.306458	1.09275	1.12442		YGR172C	0.103953	1.68466	1.19336	1.30529
YAL041W	-0.974449	1.9102	0.260266	0.973508		YER112W	0.94754	-0.698953	1.09198	-0.0278158		YER129W	-0.285118	0.937806	0.0208175	1.30457
YJL165C	-1.05565	1.90994	-0.83211	0.399177		YPL240C	-0.829873	0.0826477	1.09109	0.614036		YER012W	-1.76653	1.68678	2.12088	1.30416
YDR147W	0.239816	1.90918	0.546331	0.936647		YLR244C	-0.724298	0.41855	1.0889	0.29165		YDR468C	-0.486117	2.12626	0.344218	1.30402
YPR079W	-0.832347	1.90843	-0.513431	0.764058		YDR222W	-0.903927	-0.255844	1.08845	0.286574		YFR041C	-0.57908	3.17937	0.314975	1.30336
YPL158C	-1.16287	1.90373	2.39478	0.724378		YHR038W	-1.06012	0.0891983	1.08775	-0.468112		YKR054C	-0.658425	1.3387	0.240675	1.30184
YPR068C	-0.613827	1.90186	-0.637457	0.337548		YMR199W	-1.07591	2.02362	1.08543	2.09075		YMR078C	-0.862858	2.2167	1.09772	1.30089
YER147C	0.365436	1.8999	-1.60692	-0.483543		snR49	0.260717	0.358837	1.08275	1.60097		YKL210W	-0.821275	0.90049	-0.0599025	1.30055
YBR243C	-0.590218	1.89793	1.77099	3.21978		YJL140W	-0.700573	1.47849	1.08179	0.921207		YGR284C	-0.590656	3.20219	0.310806	1.29899
YPR162C	0.904619	1.89766	0.453658	1.08475		YPR202W	-0.573742	1.80164	1.075	1.36508		YHR073W	0.16468	1.95461	-1.17768	1.2986
YPL242C	-1.0717	1.89037	0.715656	1.38689		tH(GUG)H	0.756991	0.320313	1.07391	2.29465		YLR419W	1.16804	1.62488	0.644673	1.29786
YPL018W	0.267135	1.89011	-1.89592	-1.13786		YNR003C	0.0896355	1.03536	1.0731	0.858768		YMR116C	1.01775	-0.67813	1.70876	1.29681
YOL089C	0.770946	1.88895	-0.786678	0.188856		YDR461W	-0.283167	0.508886	1.07132	0.103478		YLR035C-A	-0.862509	1.10067	0.321637	1.29655
YKL138C-A	-1.26594	1.88883	0.471892	-0.266634		YLR428C	-0.277432	0.104185	1.06907	0.576746		YPL250W-A	0.503977	-0.585518	2.79016	1.29629
YNL111C	-0.803889	1.8877	0.405086	0.520124		YDR268W	-0.740974	1.4687	1.06549	1.08136		YJL173C	-1.13165	2.19613	2.20766	1.29518
YJL056C	-0.718722	1.88735	-0.98171	-0.0691816		YOR150W	-1.50978	-0.615468	1.06353	-1.27104		YMR215W	-0.889937	0.802988	3.42398	1.29511
YNR062C	-0.472949	1.88594	-0.0135267	0.775988		YIL015W	-0.368084	1.31889	1.06341	0.701125		YDR524C-A	1.11591	-1.14458	-0.449709	1.29476
YML094W	-0.429889	1.88452	1.67362	1.23027		YLR268W	-0.9776	0.250355	1.06335	0.0509416		YJL060W	-0.853612	1.99089	0.657378	1.29475
YPL103C	-0.814731	1.88424	1.01815	1.57758		YBR165W	-0.234338	-0.960174	1.06207	1.12788		YNL327W	-0.658096	0.623137	4.36721	1.29459
YLR323C	-0.341138	1.88407	-1.01128	-0.393956		YOR210W	0.165643	-0.97052	1.06196	-0.729519		YMR001C	-1.08647	0.650365	1.7936	1.29425
YER017C	-0.25284	1.8822	-1.31355	0.408115		YLR056W	0.689217	0.457361	1.06182	1.50954		YKL080W	-1.23584	0.640767	1.93993	1.29105
YNL057W	-1.0033	1.88199	1.03192	0.844656		YGR014W	-0.544746	2.23092	1.06072	2.76219		YPL244C	-0.217313	2.6781	0.146333	1.28999
YDL212W	0.169769	1.88119	0.613274	0.533404		YCL057W	-0.561293	2.04595	1.06014	1.98955		YHR123W	-0.574204	2.85885	1.25424	1.28833
YKR038C	-0.221683	1.88096	-0.180792	0.9731		YLR045C	-0.573887	2.17722	1.05934	2.57199		YGR178C	0.646902	-0.0520132	-0.78076	1.28778
YGR134W	0.674752	1.87934	0.530199	1.08586		YHR059W	-0.772261	-0.416155	1.05785	-0.843277		YNL089C	-0.354331	1.54911	1.16992	1.28711
YER019W	-0.937767	1.87925	-0.279007	0.705391		YJL008C	0.803274	-0.652544	1.05777	0.759105		YNL219C	-1.03984	1.18174	0.3283	1.28637
YHR045W	-0.34512	1.87914	0.069008	0.99999		YKL152C	-1.49413	-0.241587	1.0572	0.493663		YEL074W	-0.644551	1.62802	0.00469547	1.2863
YGR261C	-0.370021	1.87874	0.98239	1.92443		YOR286W	-0.526431	-0.446315	1.05681	-0.289665		YDR418W	0.969724	-0.404603	2.86474	1.28452
YGL241W	-0.967899	1.87862	1.28431	1.14436		YJL172W	-1.0062	2.22909	1.05468	1.2663		YHR068W	-0.522375	0.254399	1.87164	1.28378
YPL005W	-0.944613	1.87828	-0.841365	0.577995		YNL304W	-0.311641	1.77325	1.05362	1.3871		YCR090C	-0.153249	1.20442	0.780551	1.28215
YBR290W	-0.585661	1.87773	0.558419	2.86238		tK(UUU)G2	-0.221529	-0.221529	1.05344	5.14939		YJR024C	-0.34844	2.24423	0.660842	1.28095
YMR150C	-0.839526	1.87681	-0.980317	0.0671321		YDR013W	-0.65919	1.35916	1.05316	0.491706		YGL063C-A	0.221016	0.37235	-1.06782	1.28091
YGL160W	-0.97212	1.87664	0.195146	0.347173		YML027W	-0.814981	1.11932	1.0528	2.08433		YLR136C	-0.59766	3.56195	-0.162848	1.27833
YOR237W	0.989375	1.87472	-1.49073	-1.14948		YCR065W	-0.575676	0.293878	1.05214	0.608244		YDR179W-A	-0.552959	2.50855	0.97388	1.2756
YFR019W	-0.673666	1.87462	0.455599	1.48413		YDL158C	-0.388705	0.631983	1.0517	1.0387		YDR180W	0.457444	1.85056	1.38275	1.27549
YDL164C	-0.863503	1.87411	0.459542	1.22363		YOR284W	-0.860923	2.87876	1.05166	0.765912		YJL191W	0.890312	-0.120972	2.05461	1.27472
YKR001C	-0.0862218	1.87252	1.78497	1.89501		tR(UCU)G2	0.385659	-0.454035	1.05139	3.71691		YHR003C	-0.228654	2.64485	0.607136	1.27435
YMR173W	-0.930027	1.87101	0.231427	0.392709		YPR033C	-0.642081	0.495159	1.05129	0.861543		YDR170C	-0.126437	1.0524	0.251402	1.27204
YDR305C	-1.22193	1.87047	0.0771813	1.02221		YDL045W-A	-1.53811	0.663687	1.05073	-0.575501		YDR417C	0.651736	-0.356354	2.89772	1.27167
YML011C	-0.176181	1.87031	-1.10347	-0.483334		YHL030W	-0.177735	0.675006	1.05047	1.61734		YMR312W	0.700716	2.15748	2.51192	1.271
YOL069W	-0.672764	1.86845	2.04256	1.65253		YNL085W	-0.464838	1.41621	1.04963	1.08614		YDL075W	0.728029	-0.606287	2.37106	1.27069
YGL253W	-0.390747	1.86779	1.3304	2.14844		YDL232W	-1.20703	0.770538	1.04946	-0.50842		YDL162C	0.81395	1.03689	-0.0183215	1.26945
YGL150C	-0.596535	1.86759	-0.216679	1.54564		YKL192C	-0.802141	0.475209	1.04679	0.30598		YLR292C	-0.564003	3.31745	0.421386	1.26906
YLR364W	-0.656573	1.86616	-0.156762	0.158974		YJR071W	2.37794	-0.0280379	1.04585	0.148539		tL(UAA)B1	0.0420463	1.23883	-0.547619	1.26798
YDL098C	-0.617897	1.8653	0.021196	0.901297		YBR136W	-0.501474	2.13114	1.04584	2.43289		tL(UAA)B2	0.0420463	1.23883	-0.547619	1.26798
YJL041W	0.510936	1.86301	0.83526	1.02615		YEL051W	-1.39338	0.136087	1.04455	-0.101547		tL(UAA)D	0.0420463	1.23883	-0.547619	1.26798
YNL268W	-0.430064	1.86268	2.21373	2.93694		YDR130C	-0.467034	1.25134	1.04129	0.930166		tL(UAA)N	0.0420463	1.23883	-0.547619	1.26798
YPL256C	-0.646032	1.86127	1.65704	2.922		YOL056W	-0.847667	0.955759	1.03966	1.37532		YBR037C	-1.37177	-0.548831	1.3273	1.26795
YGL223C	-0.710399	1.86028	0.335031	0.614687		YBR095C	-0.820638	1.59918	1.03925	3.28385		YCL050C	-0.712255	1.02853	3.6781	1.26757
YKL129C	-1.06063	1.85861	-0.473285	1.43281		YOR108W	1.99479	-0.96146	1.03844	0.470102		tK(CUU)P	1.75005	-0.984768	-0.316319	1.26664
YPL007C	-0.855111	1.85795	1.20083	0.921039		YPR073C	-0.46535	2.24696	1.03796	1.32513		YJL172W	-1.0062	2.22909	1.05468	1.2663
YGL016W	-0.00686985	1.85582	2.18707	1.96625		YHR173C	-1.37722	2.38013	1.03592	1.08956		YOR288C	-0.679741	3.17035	0.142092	1.26553
YLR275W	-0.0227249	1.85528	-0.619515	-0.669616		YHR200W	-0.974144	0.95985	1.03492	1.34823		YDR309C	-0.84997	1.39466	0.509323	1.26544
YGR278W	-0.0858445	1.85496	-0.0578478	0.382611		YBR207W	-0.602654	0.353802	1.03371	4.08806		YGL147C	0.999876	-0.773845	2.9519	1.26245
YHR056C	0.683791	1.852	0.121781	0.853425		YJL148W	2.00615	-0.662452	1.03369	-0.0123959		YOR341W	1.65411	-0.332193	0.736795	1.26173
YML031C-A	-0.799714	1.8509	0.201892	0.827127		YPL115C	0.751895	0.529163	1.03279	1.01864		YMR198W	-0.718696	1.07071	1.48314	1.26168
YDR180W	0.457444	1.85056	1.38275	1.27549		YMR002W	-0.725378	0.655828	1.03275	0.543695		YMR190C	0.0402833	1.95401	0.404638	1.26161
YBR259W	0.184148	1.84855	1.80278	2.91557		YNL057W	-1.0033	1.88199	1.03192	0.844656		YMR237W	-1.21075	1.6495	0.717771	1.26134
YJR031C	0.223423	1.84739	1.88699	2.15056		YBR035C	-1.10531	-0.648513	1.0319	1.87737		YDR518W	-0.700398	3.08205	0.248992	1.25855
YGR004W	0.656939	1.84613	0.207412	0.396153		YGR220C	-0.0194368	-0.314528	1.0256	0.34275		YKL113C	-0.778256	0.883245	2.33465	1.25785
YPR139C	-1.20287	1.84601	-0.408927	0.684942		YPL081W	1.50809	0.256408	1.0247	0.203792		YDR117C	-0.311025	3.3971	0.252732	1.25764
YJL058C	-0.628157	1.84223	-0.212617	0.855719		YJL179W	0.0249605	1.15952	1.02446	0.549611		YKR098C	-0.889175	2.43121	0.16847	1.2576
YFL047W	-0.577979	1.83919	0.0851152	0.841381		YDL029W	-1.62056	1.11678	1.02426	0.885395		YLR285W	-0.182423	1.35792	1.65469	1.25638
YCR017C	-1.0527	1.83643	-0.0732313	1.58115		YNL114C	-0.528949	0.778827	1.02344	0.26666		YER171W	0.941223	2.11536	0.0815071	1.25604
YDL172C	-0.797019	1.83555	-1.19864	-0.802196		YPL153C	-0.959475	0.746986	1.0226	0.573816		YOR002W	-0.85982	2.67984	0.167012	1.25571
YHR114W	-0.434987	1.83544	0.360559	0.553542		YKR043C	-0.294877	1.35164	1.02097	1.70748		YKL128C	-0.910089	1.08418	0.925887	1.25497
YKL055C	0.37244	1.83138	0.399439	-0.0527444		YDL097C	-1.7968	1.75122	1.01926	0.833927		YDR310C	-0.0759754	2.04676	0.0773531	1.25234
YDR080W	-0.956355	1.82987	-0.0377082	0.961085		YPL103C	-0.814731	1.88424	1.01815	1.57758		YDR307W	-0.885499	1.49803	1.30108	1.25231
YPL202C	-0.106195	1.82644	-0.746429	-0.335247		YBR210W	-0.638261	0.682127	1.01737	1.0511		YOL039W	0.708983	-0.820665	2.55505	1.25185
YOL033W	-1.05828	1.82579	0.857318	1.19486		YCR002C	-0.780664	2.22777	1.01544	1.10455		YLR360W	-0.743258	3.13168	0.575513	1.25099
YGL232W	-0.251283	1.82575	1.4753	1.77424		YPL218W	-0.76907	3.40875	1.01318	1.44084		YPR041W	0.740801	0.20582	1.97588	1.24901
tV(AAC)H	0.262662	1.82389	-0.847475	-0.236969		YDR045C	-0.299069	0.732852	1.00975	0.414409		YGL065C	-0.448933	2.53827	0.944105	1.24885
YLR153C	-0.706845	1.82318	0.73127	2.08424		YIL034C	-1.12784	0.606892	1.00959	0.448887		YMR117C	-0.89705	2.4805	1.32732	1.24852
YER132C	-0.242695	1.82241	-0.263073	0.834376		YBR142W	1.71867	-0.764421	1.00727	1.08518		YML126C	-0.846186	1.13922	1.43741	1.24778
YHR165C	-0.203786	1.82159	0.0457949	0.616391		YMR146C	1.95964	-0.672741	1.00725	-0.26325		YOR129C	0.792921	1.30291	0.435684	1.24733
YOR034C	2.14901	1.82136	-0.75602	0.914645		YOR115C	-0.829587	2.56701	1.0067	1.21455		YDR062W	-0.79535	1.50156	1.1672	1.24703
YHR062C	0.104112	1.81756	1.57922	1.69006		YBR046C	-0.213907	0.711298	1.00541	2.98017		YBL038W	-0.299059	-0.282355	0.340498	1.24679
YNL289W	-0.7353	1.81674	0.443568	2.51632		YNL185C	-0.499027	-0.345255	1.00512	-0.384478		YBR280C	-1.01394	-0.315437	-0.520538	1.24628
YDR251W	-0.819046	1.81589	-0.311033	0.354944		YER124C	-0.0303995	-0.251112	1.00416	-0.647298		YPR044C	0.773332	-0.293472	2.98896	1.24549
YIL068C	-0.680105	1.81418	-0.0413398	1.16471		YCR024C-B	-0.180856	-0.181774	1.0027	0.305442		YPR129W	-0.457151	1.40817	1.16411	1.24157
YKR030W	-0.686587	1.81363	0.967071	0.845644		YDL085C-A	-0.837053	1.18567	1.0026	0.34224		YHL033C	1.71943	-0.36828	2.05132	1.24089
YPR175W	-0.880935	1.81304	1.43274	2.1188		YDL037C	-0.449051	-0.251046	1.0016	2.66087		YLR195C	-0.423269	3.29956	0.909194	1.23942
YNL205C	-0.572868	1.8109	-0.574557	0.110352		YKR060W	0.979069	0.19271	1.0009	0.388783		YHR082C	-0.946354	0.466535	0.817606	1.23921
YLR266C	-1.05541	1.81027	-0.947911	0.00706349		YHR107C	0.0361097	1.04913	1.00069	1.83333		YJR006W	-0.625244	1.74784	0.959129	1.23884
YFL038C	-1.77631	1.80843	0.00443011	0.437499		YJR070C	1.92396	0.164173	1.00066	0.465167		YML029W	-0.365391	2.96255	-0.289416	1.23841
YER177W	-1.65003	1.80787	0.96932	0.667121		YDL201W	1.95238	-1.16986	0.999876	-0.355316		YDR360W	0.859078	-0.184536	0.589749	1.23757
YDL073W	-0.280054	1.80423	0.802308	1.55201		YDR100W	-1.10588	-0.188769	0.999217	-0.0132236		YHR064C	-0.182565	0.571092	1.8501	1.23751
YEL063C	-0.42827	1.80388	1.26716	2.07033		YGL143C	-0.996718	2.05524	0.999034	1.44227		YHR141C	0.798564	-0.538111	2.22233	1.23704
YOR156C	-0.164897	1.80268	-0.761298	0.349407		YOR021C	0.244956	0.592376	0.996529	0.198476		YJL207C	0.239328	1.05562	0.901187	1.23622
YOR007C	-0.748878	1.80172	1.59518	1.16598		YNL056W	-0.987296	2.35256	0.995352	0.827757		YLR388W	0.581578	-0.490776	3.40915	1.23578
YPR202W	-0.573742	1.80164	1.075	1.36508		YGR249W	-0.514671	-0.518984	0.99527	0.513488		YIL069C	1.02899	-0.350735	2.72057	1.23516
YDL058W	-0.388363	1.80146	0.868179	1.51611		YPR110C	1.5496	-0.644418	0.995188	0.183266		YOR372C	0.0608062	0.852666	0.714525	1.23373
YIL166C	-0.837413	1.8011	-0.401786	0.549215		YLR069C	-1.31411	-0.327413	0.994866	0.162049		YKR057W	2.64575	-0.322026	2.30302	1.23221
YNL235C	-0.314231	1.8011	0.0260908	0.454113		YBR064W	-0.427159	0.704383	0.994683	1.18478		YOR260W	0.0862198	0.495285	2.05462	1.23174
YBL025W	0.724485	1.79979	1.18641	2.56744		YMR121C	1.26354	1.14154	0.993326	1.039		YPL194W	-0.718757	0.84732	0.288757	1.23171
YCR085W	-0.469777	1.7997	1.82097	2.31873		YMR274C	-0.887172	1.51769	0.989398	0.962626		YML094W	-0.429889	1.88452	1.67362	1.23027
YDR345C	-0.374284	1.79707	1.83214	3.77464		tK(UUU)D	0.150604	2.75003	0.987518	2.71724		YLR354C	-1.05256	2.6182	1.10679	1.23026
YDR295C	-0.80385	1.79696	0.477187	0.631317		YBR256C	-0.770596	0.213588	0.985096	2.80801		YDR366C	-0.340164	1.73228	0.384998	1.22832
YGL079W	-0.244753	1.79574	0.208836	0.0752887		YLR209C	-0.833974	1.6662	0.983479	1.76644		YOL121C	1.36216	-0.685216	2.96862	1.22648
YLR446W	-1.07573	1.79488	-0.463368	0.154448		YBR137W	-0.920427	2.51477	0.983332	1.98049		YLR062C	0.780249	-0.427953	3.04835	1.22575
YDL086W	-0.806688	1.7947	0.866077	0.963565		YGR261C	-0.370021	1.87874	0.98239	1.92443		YHR182C-A	-0.502064	2.99018	0.50162	1.22532
YBL008W	-0.325053	1.79423	1.1898	3.35902		YOR297C	0.0983053	0.900922	0.981094	0.135467		YDL164C	-0.863503	1.87411	0.459542	1.22363
YDL108W	0.135701	1.7939	-1.28522	-0.34248		YLL014W	-0.995882	0.489086	0.979066	0.279882		YKL179C	-0.443193	2.77484	-0.0531071	1.22304
YDL145C	-0.161583	1.79173	0.804436	2.79331		YHR216W	-0.285776	-0.0298472	0.975725	0.501256		YNR063W	0.706079	2.14257	-0.393814	1.22258
YNL297C	0.0566191	1.79157	-0.312421	1.12018		YDR179W-A	-0.552959	2.50855	0.97388	1.2756		YDL126C	-1.67005	1.54884	-0.228527	1.22244
YBR232C	-0.653141	1.79149	1.48618	2.44922		YHL005C	0.886658	2.24775	0.973424	0.666942		YIL030C	0.175347	1.12472	0.275128	1.2218
YKR046C	-0.98963	1.79092	-2.3429	-1.51133		YOR026W	-0.872194	0.692769	0.971324	0.390381		YNL021W	0.741634	0.467957	0.369653	1.22091
YBR156C	-0.407004	1.79074	1.85045	1.75603		YBR083W	-0.386905	-0.499904	0.971247	-0.164949		YJR124C	0.170674	0.940033	0.941736	1.22032
YKL004W	1.26043	1.78974	1.91972	0.893578		YER177W	-1.65003	1.80787	0.96932	0.667121		YPL082C	1.04723	0.0790812	0.773536	1.22016
YJR160C	-0.338081	1.78901	-1.09172	0.163166		YML028W	-0.982866	3.18905	0.968719	1.80086		YDR064W	1.38899	-0.182883	2.20763	1.21957
YLR234W	-1.0191	1.78821	-0.205525	1.15534		YKR030W	-0.686587	1.81363	0.967071	0.845644		YNL319W	0.16718	4.55391	0.115693	1.21928
YKL064W	-0.810269	1.78771	-1.79527	-0.291832		YDR325W	-0.404159	3.35889	0.965929	1.66309		YGL084C	-1.36844	1.60661	0.90492	1.21757
YMR030W-A	-0.982604	1.78652	0.143555	1.46865		YMR289W	-1.17706	1.59598	0.965309	0.917124		tR(ACG)K	-0.548301	2.70483	-0.072444	1.2162
YNL254C	-0.473833	1.78587	-0.707568	0.368298		YLR287C	1.13371	0.736373	0.965257	0.488019		YKL215C	-0.353962	2.50892	-0.245779	1.21606
YOL037C	0.488151	1.78572	-0.64524	-0.0857672		YBR217W	0.690631	-0.937534	0.96511	1.06961		YMR109W	-0.934782	3.06958	0.474402	1.21551
YJR161C	-0.910009	1.785	-0.463338	0.352264		YCR094W	0.55872	1.09129	0.965081	1.05077		YOR115C	-0.829587	2.56701	1.0067	1.21455
YLR103C	-0.805996	1.78403	1.82363	1.6389		YER118C	-0.318315	2.78962	0.96478	1.03247		YAR002C-A	-0.735175	3.18078	0.895829	1.21405
YDR410C	-0.357323	1.78252	-0.0643697	0.147798		YBR204C	-1.47709	1.31712	0.963388	2.64118		YCL047C	-0.836125	2.55029	0.549701	1.21337
YBL089W	-0.820319	1.78181	1.53771	3.4542		YGL020C	-0.587687	0.105273	0.963368	0.248245		YBR284W	-0.859069	1.45369	0.410897	1.21312
snR7-L	-0.218401	1.78159	-0.0690082	0.572547		YDR480W	-1.15732	1.38224	0.963363	0.88655		YBR111C	-1.88844	-0.84071	2.26584	1.21284
YER161C	0.705637	1.7786	-1.44841	-1.31678		YHR089C	0.298328	-0.692399	0.963304	0.254594		YGR146C-A	-0.498511	0.65381	-0.764794	1.21234
YJL001W	-1.34471	1.77825	0.937127	0.473138		YOR282W	-0.875339	0.622842	0.962588	0.219949		YMR266W	-0.237566	1.99399	-0.264703	1.20962
YNR009W	-0.880794	1.77792	2.97782	1.51467		YDR086C	-1.31685	2.35126	0.960742	0.336926		YMR275C	-0.762563	1.52819	-0.430305	1.20892
YFR052W	-1.19968	1.77758	0.486936	0.450946		YNL287W	-1.01961	2.48529	0.959461	1.34155		YOL090W	-0.712738	2.985	0.83252	1.20814
YOL060C	-0.758693	1.77704	-0.461717	1.01382		YOR281C	-0.827504	0.46419	0.95944	0.45959		YDL103C	-0.846133	1.0719	1.17549	1.2081
YDL077C	-0.616581	1.77677	0.533457	1.6021		YJR006W	-0.625244	1.74784	0.959129	1.23884		YBL002W	-0.499432	-0.328973	4.8449	1.20579
YGL167C	0.277145	1.77575	-1.2467	0.249906		YBL050W	-1.12931	0.119514	0.958188	2.82392		YLR429W	-0.54184	2.88045	-0.0291332	1.20521
YLR007W	0.763243	1.77463	-1.80641	-0.991206		YOR362C	-0.5442	1.01437	0.957607	1.0308		YHL049C	-0.592759	1.50477	0.567055	1.20381
YNL304W	-0.311641	1.77325	1.05362	1.3871		YPR128C	-0.332913	2.75016	0.957492	2.05134		YOR250C	-0.502626	2.87886	-0.152886	1.20072
YMR295C	-0.970643	1.77133	-0.74893	-0.203306		YOR314W	-0.869083	1.36506	0.957465	3.58216		YDR471W	1.21971	-0.574074	2.61669	1.20035
YGL036W	-0.875857	1.77035	-0.152537	0.481638		YBR257W	2.05129	1.07673	0.957168	1.3949		YLL035W	-0.301437	1.64235	0.215482	1.19965
YPR111W	-0.513162	1.76987	0.400855	0.797167		YBR141C	0.872596	-0.340633	0.955019	0.43481		YOR144C	-0.762909	2.41534	1.17653	1.19931
YDR544C	-0.478672	1.76969	0.389219	0.532036		YOR143C	-0.761277	1.22875	0.952162	0.694421		YLR466C-B	-0.930577	0.582216	0.873993	1.19849
YGL178W	-0.282256	1.76962	-0.285942	0.59132		YBR231C	-0.26563	0.170766	0.952085	1.59345		YKR087C	0.204623	2.44182	-0.8722	1.19722
YJR099W	-0.724687	1.7693	-0.0788121	0.0959658		YLR109W	-1.25952	-0.0287655	0.95118	0.0502577		YDL082W	1.41896	-0.689609	3.30774	1.19688
YBL017C	-0.403119	1.7692	-0.242144	3.0067		YJL158C	-0.533545	2.84011	0.947349	2.09162		YCL001W	-0.453259	2.73461	1.93344	1.19683
YDR131C	-0.544318	1.76914	0.049769	0.46738		YGL065C	-0.448933	2.53827	0.944105	1.24885		YER032W	-0.554676	0.339931	1.96124	1.1967
YPL069C	-0.477013	1.76663	0.122771	0.287093		YLR449W	0.678527	0.901761	0.943189	0.633348		YOL033W	-1.05828	1.82579	0.857318	1.19486
YKL070W	-0.361766	1.76596	-0.675871	-0.11522		YFL064C	-0.565372	1.75634	0.942966	1.35306		YHR158C	-0.29455	-0.833675	0.712936	1.19232
YKL162C-A	1.16481	1.76578	-1.00491	-0.849911		YDL086C-A	-0.869893	1.46623	0.942541	0.928736		YLR077W	-0.622591	1.63092	-0.456346	1.19211
YIL152W	-0.871792	1.76562	-1.30826	-1.27251		YJR124C	0.170674	0.940033	0.941736	1.22032		YDL016C	-0.678178	1.08739	0.509198	1.19172
YNR067C	-0.694013	1.76394	2.44703	1.58913		YOL003C	-0.687782	2.26784	0.940856	0.823512		YLR235C	-0.609289	1.43169	0.0209209	1.19139
YJL159W	-0.615022	1.76106	-0.0495612	0.558065		YCL014W	-0.340809	1.95959	0.93926	2.31832		YDR421W	-0.784548	2.13697	-0.106521	1.19104
YDR507C	-1.03574	1.76078	1.49162	2.03699		YJL001W	-1.34471	1.77825	0.937127	0.473138		YAL042W	-0.319285	0.821246	-0.348689	1.18935
YDL127W	-0.911469	1.76022	1.74369	1.15928		YCR064C	-0.360202	1.65092	0.936253	1.05727		YJR057W	-0.663688	2.06561	1.58716	1.18858
YMR103C	-0.888668	1.75939	-1.08818	0.807755		YNL310C	-1.14955	-0.243249	0.934365	-0.543557		YNR033W	-1.3667	1.74981	-0.77272	1.18851
YNR008W	-1.06298	1.75928	0.377923	1.81094		YGL201C	-0.107365	0.296842	0.932082	1.15404		YDR097C	-0.923415	1.02243	1.18991	1.18771
YJR139C	-1.20498	1.75921	1.88142	1.32488		YPR130C	-0.299812	1.11476	0.931657	1.42473		YOR312C	1.1984	-0.571817	2.35404	1.18736
YOL022C	0.489634	1.75889	0.500511	0.760707		YKL122C	-1.01923	1.5868	0.929811	0.0751942		YDR214W	-0.712501	2.36863	2.68799	1.18732
YDR213W	0.83441	1.75774	-0.249021	0.310993		YKL068W-A	-0.196436	1.08369	0.929797	0.533392		YLR083C	1.11294	-0.0889329	1.37103	1.18698
YHR143W-A	0.634707	1.75704	0.0516203	0.204358		YJR064W	-0.184972	0.349809	0.926168	1.46237		YGR119C	0.241405	1.3108	0.00172775	1.18642
YLR084C	-1.15682	1.75654	0.741563	2.62743		YKL128C	-0.910089	1.08418	0.925887	1.25497		YCR043C	-0.764157	0.53418	2.38327	1.18561
YFL064C	-0.565372	1.75634	0.942966	1.35306		YMR179W	-0.942685	0.818951	0.922055	0.468196		YMR104C	-0.729761	2.43773	-0.938089	1.18543
YNL261W	-0.837073	1.7561	0.0210064	0.516857		YBR222C	-0.802063	1.28794	0.921339	3.68653		YNL054W	0.22979	2.52132	-0.438704	1.18491
YGR010W	0.365077	1.75534	-0.703488	0.44917		YDR316W	-1.01214	-0.480545	0.921293	-0.306512		YBR064W	-0.427159	0.704383	0.994683	1.18478
YNL227C	1.03759	1.75448	-0.126421	0.65609		YMR045C	-0.84944	1.0175	0.921261	1.66341		YML021C	-0.896362	1.29029	1.09686	1.18474
YMR298W	-1.39008	1.75264	1.68897	0.667945		YLR003C	1.40561	0.915897	0.918757	0.547025		YOL004W	-0.449993	1.11265	0.421521	1.18426
YOR059C	-0.858528	1.7516	-1.2381	0.739388		YER023W	-1.53321	0.280531	0.91805	0.495141		YNL238W	-0.660747	0.857221	-0.191232	1.18369
YDR541C	-0.988458	1.75146	0.719131	0.866308		YNL233W	-0.607621	0.638235	0.917928	0.624182		YOR188W	-0.252366	2.75283	0.539498	1.18239
YDL097C	-1.7968	1.75122	1.01926	0.833927		YDR440W	-0.984014	0.720798	0.917009	0.552368		YHR163W	-0.643048	3.21781	0.733295	1.18105
YNR033W	-1.3667	1.74981	-0.77272	1.18851		YOR310C	0.960727	-0.68315	0.916924	0.230376		YAR010C	-0.29211	0.331133	0.0388438	1.17917
YGL197W	0.492457	1.74936	-0.761257	1.15073		YLR274W	0.611596	-1.13731	0.916592	-0.215205		YGR287C	-0.205855	1.31142	-0.0601466	1.17813
YDR517W	-0.75287	1.74867	-1.10795	0.351137		YGL200C	-0.994574	2.61655	0.915612	1.44303		YDL141W	-0.00992331	1.38696	0.549157	1.17585
YJR006W	-0.625244	1.74784	0.959129	1.23884		YLR208W	-0.747424	2.55719	0.914595	1.42756		YJL032W	-0.499082	3.43215	0.270583	1.17533
YDR390C	-0.338485	1.74765	0.62035	0.844364		YML110C	-1.73005	-1.00404	0.914032	-0.234225		YER107C	-0.499375	0.702967	1.28539	1.17533
YJL085W	-0.614603	1.7473	-0.265864	-0.071283		YKL112W	0.419443	0.380837	0.912489	-0.794444		YPL183C	1.66974	0.260941	0.354683	1.17486
YER157W	-0.748573	1.74714	0.288111	0.759549		YAL022C	-0.430036	2.52372	0.912211	2.09354		YLR256W-A	-0.282791	0.380653	0.056946	1.17326
YKL123W	-0.348176	1.74668	1.17422	0.672995		YIL142C-A	0.251502	0.501742	0.910419	1.56202		YDR093W	0.205087	0.947325	0.149795	1.17259
YML016C	-0.810861	1.746	-0.366385	0.287185		YLR195C	-0.423269	3.29956	0.909194	1.23942		YER049W	-0.589056	0.771605	0.650592	1.17221
YMR094W	-0.901083	1.74589	0.755442	1.10806		YEL055C	0.761708	0.82302	0.908967	1.31802		YPR074C	-0.912335	1.11004	0.837843	1.17135
YLR421C	-1.14579	1.74576	-0.651671	0.16023		YER003C	-0.606267	2.59346	0.908408	1.38027		YFR056C	-0.708881	1.35117	0.0155252	1.17058
YEL045C	0.631366	1.74543	-0.877318	0.138301		YDL161W	-1.12054	0.89564	0.906763	1.35089		YLR300W	-0.703276	2.83515	0.482636	1.16886
YKL106C-A	-0.834329	1.74522	-0.0228504	1.11524		YGL084C	-1.36844	1.60661	0.90492	1.21757		YOL076W	-0.35582	0.869056	1.61112	1.16873
YBL052C	-0.603332	1.74468	2.44038	2.39426		YDL135C	-0.91467	2.29677	0.904091	1.49183		YER113C	-0.565657	0.686129	0.509018	1.1684
YMR201C	-0.945249	1.74443	-1.07649	-0.239574		YBR174C	-0.445004	-0.8661	0.902972	0.588025		YOR216C	-0.502079	1.14981	1.56293	1.168
YGL224C	-1.01304	1.74304	0.114092	0.460416		YLR313C	-0.879714	0.783575	0.902571	0.853481		YCL045C	-0.279314	0.474869	1.46015	1.16695
YEL049W	-0.815774	1.74281	-2.02837	-1.07416		YAR075W	0.149786	-0.0138183	0.901885	0.620449		YDR349C	-0.252178	2.40388	-0.0726016	1.1662
YNR019W	1.08744	1.74189	-0.819645	0.649105		YJL207C	0.239328	1.05562	0.901187	1.23622		YOR007C	-0.748878	1.80172	1.59518	1.16598
YDR160W	0.163533	1.73981	-1.78509	0.40681		YDR179C	-0.0608753	2.07694	0.897362	0.4284		YLR383W	-0.859042	1.61519	1.5538	1.16528
tV(UAC)D	0.628571	1.73919	-0.297098	-0.361797		YML056C	-0.403228	0.715687	0.897269	1.36737		YIL068C	-0.680105	1.81418	-0.0413398	1.16471
YER038C	1.08229	1.73834	-1.22051	-0.743835		YJL118W	-0.70873	3.21179	0.896037	0.687598		YJR142W	-1.16422	2.24752	0.0726584	1.16453
YBR091C	-0.849428	1.73791	2.14891	2.39811		YAR002C-A	-0.735175	3.18078	0.895829	1.21405		YPL161C	-0.200971	3.36583	0.169815	1.16444
YCR011C	-1.02675	1.73768	-0.997102	0.319916		YGL083W	-1.10131	-0.432299	0.895822	0.769068		YDL080C	0.093158	1.10759	-0.478802	1.16281
YJR055W	1.12281	1.73666	-0.831985	-0.208843		YGR017W	-0.728845	-0.421698	0.8941	-0.315074		YPL024W	0.252648	1.68748	0.0392543	1.16269
YDL137W	-0.859089	1.73658	-0.962384	-0.449677		YKL077W	-0.0721052	-0.406543	0.893979	0.314848		YBR253W	-1.15365	-0.413178	1.60585	1.16213
YDR473C	-0.519518	1.73363	-0.723903	-0.250258		YKL119C	-0.729732	1.70722	0.893625	0.559144		YKL033W	0.147207	2.95265	0.037514	1.16172
YER153C	0.0637713	1.73335	-1.00551	0.130833		YML064C	-0.983603	0.588423	0.89324	0.913168		YOR109W	0.0676045	2.62033	-0.273979	1.16156
YDR366C	-0.340164	1.73228	0.384998	1.22832		YPL128C	-0.366939	1.16292	0.890969	0.88293		YOL070C	-0.817739	0.952994	0.766063	1.16093
YJR136C	-0.163425	1.73226	-1.0706	-0.532942		tL(CAA)D	-0.275144	-0.275144	0.888449	-0.275144		YMR296C	-0.656902	0.66852	0.489405	1.16059
YOR368W	-0.444853	1.73111	0.581992	0.866597		YMR277W	0.574567	0.612682	0.887352	1.09117		YDL127W	-0.911469	1.76022	1.74369	1.15928
YLR461W	-1.08901	1.7283	-1.08626	-0.514226		YOR305W	0.222007	-0.345769	0.885392	-2.78392e-06		YLR075W	1.76682	-0.750805	1.64085	1.15912
YMR039C	-1.12252	1.72659	-1.33702	-1.2337		YBR169C	-0.957963	-0.10096	0.882737	1.9898		YEL075C	-0.456469	1.53571	0.396395	1.15847
YML116W	0.456781	1.72631	-1.10602	0.219112		YML012W	-1.18915	2.90168	0.881138	1.34968		YOL019W	-0.645796	3.04146	-0.166458	1.15815
YKL196C	-1.29197	1.725	1.45086	0.962597		YDL052C	-0.819885	1.59159	0.880454	1.03828		YPL091W	-1.27474	0.566495	0.136128	1.15752
YMR176W	-1.33148	1.72242	-0.328689	0.966576		YJR015W	-0.735822	0.972312	0.878346	0.691027		YOR293W	0.933209	-0.559482	2.98147	1.1571
YDR141C	-0.231451	1.72091	0.122205	1.83994		YEL017C-A	-0.238522	-0.737837	0.877503	-0.0389638		YKR084C	-0.561979	1.49534	0.170004	1.15633
YOL154W	-0.342851	1.71848	-0.881652	-0.66316		YDR508C	1.25899	-1.02592	0.876897	0.594647		YAL005C	-1.09234	0.618057	2.78887	1.15609
YBR098W	-0.759713	1.71773	1.8485	2.27942		YEL053C	-0.564594	1.68831	0.876113	1.40539		YLR234W	-1.0191	1.78821	-0.205525	1.15534
YHR213W	-0.0721228	1.7166	-0.599075	0.527129		YGL173C	0.349901	1.37837	0.875366	2.26494		YGL201C	-0.107365	0.296842	0.932082	1.15404
YLR179C	-0.923121	1.71657	0.424666	2.01405		YJR087W	-0.239915	2.41217	0.874797	0.41092		YDR524W-C	0.539294	0.189756	2.74744	1.1535
YHR112C	-0.886172	1.71652	-0.303245	0.476693		YLR466C-B	-0.930577	0.582216	0.873993	1.19849		YMR080C	0.256501	-0.218771	-0.0754098	1.15225
YIR040C	-0.507603	1.71407	-0.620273	0.221666		YLR008C	0.271621	-0.254487	0.873877	-0.330492		YOR020C	-0.981924	1.02699	3.73911	1.15127
YOR053W	-0.650595	1.71405	-0.469469	-0.441914		YBL091C-A	-1.32473	-0.0307995	0.873571	0.725065		YOR153W	-0.0597045	0.975079	0.27157	1.1512
YGR228W	0.54214	1.71365	1.74024	0.856428		YEL027W	-1.46557	-0.340708	0.873247	-0.116128		YJR009C	-1.04046	-0.0413151	1.74608	1.15079
YER093C-A	-0.0721039	1.71334	-0.98437	-1.22861		YLR291C	0.472548	0.0803956	0.870246	0.199378		YGL197W	0.492457	1.74936	-0.761257	1.15073
YGR133W	-0.38357	1.71211	-0.686787	-0.166049		YFR051C	-0.745929	2.56877	0.868345	1.83072		YPL050C	-0.351515	1.68495	1.43282	1.15069
YDL109C	0.32735	1.71013	-0.873213	0.335514		YDL058W	-0.388363	1.80146	0.868179	1.51611		YPL155C	-0.759884	1.52327	-0.0892248	1.15018
YFL039C	-1.21652	1.70785	1.34586	0.935666		YDL105W	-0.833684	-0.676703	0.868056	-0.713526		YIL117C	-0.545696	3.1649	-0.427532	1.14987
YDL111C	-0.387957	1.70731	-0.118062	-0.118458		YDR370C	0.798633	1.57407	0.86752	0.611721		YDL143W	-0.3654	0.273569	1.32938	1.1472
YKL119C	-0.729732	1.70722	0.893625	0.559144		YMR058W	1.08884	-1.09253	0.867089	-0.168663		YLR042C	-0.622211	3.6495	-0.235998	1.14617
YKL106W	-0.720017	1.70707	0.23964	0.963204		tE(UUC)B	-0.663069	0.77707	0.867029	3.56718		YEL058W	-0.625327	3.12677	-0.387802	1.14533
YMR247C	0.360356	1.70656	0.231526	1.04325		YNL206C	-0.364556	2.26512	0.867015	0.643276		YJL127C	0.191166	2.2351	0.0754575	1.14511
YGL250W	-1.4001	1.70616	-0.86451	-0.463074		YIL026C	-1.0416	0.337483	0.866228	0.218891		YER088C-A	-0.500144	1.33827	0.353381	1.14484
YOR172W	0.288105	1.70501	-1.39071	0.746187		YJL201W	-0.775918	0.836208	0.866227	0.887797		tC(GCA)B	-0.64021	-0.966252	-0.698986	1.14478
YNL234W	-0.931048	1.70399	0.191893	0.511506		YDL086W	-0.806688	1.7947	0.866077	0.963565		YGL241W	-0.967899	1.87862	1.28431	1.14436
YGL211W	0.421118	1.70279	-0.232816	0.398132		YGL148W	-0.141415	0.0421046	0.864601	0.819088		YJL002C	-0.996981	1.22448	1.65324	1.1405
YGR091W	0.950642	1.70171	-0.884228	-0.350388		YMR208W	-0.870411	1.69828	0.864571	2.05226		YLR110C	-0.327055	1.54669	1.53168	1.13933
YLR095C	-0.521994	1.70155	0.108951	1.48186		YLL031C	-0.53732	1.32309	0.863529	2.59455		tE(UUC)G3	0.387919	0.795296	-0.202306	1.1373
YER048W-A	-0.278601	1.70096	-0.355949	-0.263081		YBL011W	0.210936	-1.33117	0.862306	1.78456		YHL017W	-0.891259	0.504864	0.414277	1.13661
YCR045W-A	-1.14173	1.69884	0.109045	0.22732		YOL012C	-0.503943	0.145576	0.861251	-0.184209		YOR199W	-0.429872	3.05455	1.87528	1.13635
YGL174W	-0.453914	1.6988	0.736415	0.597693		YNL058C	-0.986751	2.05247	0.861016	0.634481		tR(UCU)K	-0.0991835	1.26221	0.0159475	1.1358
YJL213W	-0.755357	1.69866	0.181844	0.660987		YPR120C	0.370404	-0.494764	0.860621	-0.799511		YOR046C	0.161031	0.576805	1.82895	1.13544
YMR208W	-0.870411	1.69828	0.864571	2.05226		YML069W	-0.753608	1.33751	0.860508	1.40942		YDR353W	-0.740713	0.306831	1.91248	1.13343
YDL248W	-0.850431	1.69741	-0.493925	0.23212		YGL043W	0.0495238	1.12339	0.857685	0.308886		YML124C	-0.831107	2.61295	0.217007	1.13297
YBR108W	-0.777582	1.69738	0.82677	2.16439		YOL033W	-1.05828	1.82579	0.857318	1.19486		YNL166C	-0.561705	1.16656	1.58309	1.13239
YPR002C-A	-0.3282	1.69728	-0.122152	0.245814		YGL209W	-0.615667	0.626471	0.856796	1.38488		YHR154W	-0.338748	-0.394689	3.39296	1.12951
YKL193C	-1.17326	1.697	0.00830928	-0.0615723		YGR152C	-0.695943	2.29029	0.854923	2.00823		YBL067C	1.33198	-1.51691	0.832331	1.12864
YPR189W	-0.235182	1.69586	0.72505	1.85597		YGR026W	-1.00696	0.764745	0.853236	0.142539		YGR210C	0.34548	-0.0774474	0.510454	1.12813
YJL068C	-1.23794	1.69581	-0.13696	0.911681		YMR231W	0.336783	0.0371264	0.853152	0.893289		YBR165W	-0.234338	-0.960174	1.06207	1.12788
YJL119C	-0.495757	1.69479	-0.0082581	-0.385618		tE(UUC)K	-0.682769	-0.342102	0.852494	2.78926		YER105C	1.70692	0.628267	0.345228	1.12681
YHR188C	-0.879464	1.69367	0.157438	0.928396		YOR112W	-0.562999	1.02012	0.851262	1.40583		YLR210W	-0.615923	0.865336	1.19449	1.12556
YNL087W	-0.692354	1.69141	0.355396	1.45737		YDR258C	-1.23123	-0.234206	0.851206	0.0643473		YNL197C	-0.576511	0.239879	1.31814	1.12518
YLL002W	-0.977239	1.69006	0.687877	1.88946		YGL067W	-0.467451	1.9586	0.850849	1.38506		YGL234W	1.53376	-0.306458	1.09275	1.12442
YNL275W	-0.500832	1.68984	-1.24958	-0.19965		YHR011W	-0.800085	-0.108531	0.850613	0.629094		YGR027C	0.979229	-0.0489669	1.88645	1.12418
YLR099C	-0.604402	1.68838	-0.843868	0.651153		YDR304C	-1.60845	0.769103	0.850514	0.449069		YJR129C	0.577629	2.87952	0.466598	1.1229
YPL253C	-0.86612	1.68836	2.19333	1.45122		YDL102W	-0.518412	0.877486	0.848555	0.787048		YHR186C	0.635129	1.45792	-0.189117	1.12289
YEL053C	-0.564594	1.68831	0.876113	1.40539		YBL006W-A	0.124426	-1.52565	0.845283	0.971227		YHR076W	-0.52964	2.04446	0.69661	1.12126
YDL247W	-0.405724	1.68801	-1.11347	0.187289		YJL169W	-0.0507901	0.0545963	0.844249	-0.00284174		YPL124W	-0.995942	1.5417	1.4347	1.12096
YPL024W	0.252648	1.68748	0.0392543	1.16269		YOR122C	-0.601109	2.22864	0.843487	0.739497		YLR353W	-0.927432	1.26962	0.618268	1.12075
YNL236W	-0.0020765	1.68702	0.58193	0.97994		YGL027C	-0.647006	2.63098	0.842511	2.15231		YNL297C	0.0566191	1.79157	-0.312421	1.12018
YCR067C	-0.576609	1.6869	1.45219	1.97082		YCL005W-A	-1.04763	0.173366	0.841744	-0.522427		YML127W	-0.900148	1.50301	0.272307	1.11947
YER012W	-1.76653	1.68678	2.12088	1.30416		YBR264C	-0.657139	1.54761	0.840881	2.71773		YER087C-B	-0.620235	3.70213	1.47272	1.11858
YIR043C	-0.969234	1.68652	-0.368066	-0.0546933		YDR308C	0.187469	0.236646	0.840459	0.186662		YML117W	-1.03333	2.06359	-0.325123	1.11857
YDR140W	1.11667	1.68542	0.142352	0.747318		YLR452C	-0.789975	0.0974865	0.84032	-0.0157838		YER093C	0.93635	1.53023	-0.424071	1.11856
YPL050C	-0.351515	1.68495	1.43282	1.15069		YNL320W	-0.782109	2.40271	0.839276	1.75107		YMR184W	-0.501678	3.51615	-0.0509539	1.11814
YGR172C	0.103953	1.68466	1.19336	1.30529		YPR074C	-0.912335	1.11004	0.837843	1.17135		YDR188W	0.167549	1.18209	-0.555986	1.11799
YPL189W	-0.115497	1.68363	-0.808153	0.450959		YDR300C	1.27877	0.539419	0.837328	0.813633		YMR147W	2.17334	1.54851	0.395089	1.11782
YOL122C	-0.87681	1.68163	0.247548	0.828519		YJL041W	0.510936	1.86301	0.83526	1.02615		YCR106W	-0.293608	2.45006	-0.0682936	1.11781
YLR015W	1.22212	1.68032	-0.832112	0.139518		YDL195W	-0.766	2.12475	0.83449	1.7269		YLR126C	-0.136413	3.13494	-0.349877	1.11762
YJL057C	-1.08841	1.67916	-0.298737	0.797139		YGR165W	-1.04995	0.753621	0.833413	0.163033		YNL090W	-0.36855	1.49245	1.2436	1.11754
YLR408C	-0.799194	1.67703	-0.0994413	-0.127765		YOL090W	-0.712738	2.985	0.83252	1.20814		YDR034C-A	-0.225021	2.80103	-0.00323859	1.11699
YDR402C	-0.0651418	1.67555	-1.78503	-0.788538		YBL067C	1.33198	-1.51691	0.832331	1.12864		YNL281W	-0.623822	1.60515	1.77523	1.11575
YML116W-A	-0.806222	1.67505	-0.194016	0.692038		YGL032C	-0.246296	0.047304	0.832179	0.0367949		YKL106C-A	-0.834329	1.74522	-0.0228504	1.11524
YBR033W	-0.826055	1.67291	-0.954963	0.838214		YER092W	0.432606	1.06258	0.831896	0.500223		YDL017W	-0.6475	0.800756	-0.156007	1.11524
YNL105W	1.58178	1.67242	-0.565373	-0.466163		YDR211W	0.174979	2.9177	0.829994	1.04566		YML055W	-0.487603	2.67027	0.411377	1.11489
YEL019C	0.368652	1.67222	-0.245862	0.489837		YBR258C	-0.783776	1.51077	0.827496	1.64909		YBR115C	0.466561	-0.38052	-0.0535432	1.11271
YFL010W-A	-0.524388	1.67191	0.258818	1.10643		YJL012C	-0.575365	0.292228	0.827422	0.46647		YBR193C	-0.569172	-1.26742	1.50188	1.11156
YAL051W	-0.49941	1.67151	-0.595629	0.156109		YGL157W	-0.520523	3.35174	0.827131	1.53279		YGR184C	0.38274	1.11831	-0.462581	1.11055
YOR304W	0.679998	1.67104	-0.074018	1.47514		YBR071W	-0.512452	3.32118	0.826831	1.79379		YPR183W	-0.684114	2.79791	0.754936	1.1099
YHR078W	-0.446592	1.6702	-0.875275	0.0740294		YBR108W	-0.777582	1.69738	0.82677	2.16439		YPR108W	-1.57245	1.36084	1.5832	1.10838
YHR129C	-0.850641	1.66975	0.822253	0.953233		YML058W	-1.16402	1.45539	0.82254	2.01226		YMR094W	-0.901083	1.74589	0.755442	1.10806
YLR213C	-0.593246	1.66896	-0.852919	-0.292636		YHR129C	-0.850641	1.66975	0.822253	0.953233		YEL076C-A	-0.592572	1.11845	0.0236205	1.10714
YPR146C	-0.601038	1.66751	0.512896	0.858854		YMR300C	0.923945	-0.832534	0.821766	0.109667		YFL010W-A	-0.524388	1.67191	0.258818	1.10643
YLR209C	-0.833974	1.6662	0.983479	1.76644		snR68	-0.774586	-0.654587	0.821667	0.00880814		YGL182C	0.985067	0.122548	-0.0114362	1.10542
YNL063W	-0.717176	1.66466	-1.35671	-0.557303		YCR075W-A	-1.48008	0.506933	0.818167	0.27552		YCR002C	-0.780664	2.22777	1.01544	1.10455
YCL002C	1.50638	1.66429	0.584388	0.371617		YHR082C	-0.946354	0.466535	0.817606	1.23921		YPR048W	0.454668	1.42519	-0.00284092	1.10449
YOR293C-A	0.820098	1.66423	0.0372121	0.600648		YMR309C	1.88555	-0.750544	0.817588	0.260424		YNL302C	1.29225	-0.593062	2.28546	1.10311
YLR211C	-0.0472449	1.66008	-1.15618	-0.805316		YNL006W	-0.846957	2.67602	0.8168	1.48485		YDR448W	-0.129838	0.472452	1.42122	1.1019
YOR380W	-0.81258	1.65886	-1.2092	-0.39077		YOL017W	-0.787546	1.44533	0.816102	0.478781		YER088W-B	0.331894	-1.00362	-0.127477	1.10069
YML109W	-0.433946	1.65713	1.18048	1.0687		YBR103W	-0.883985	-0.230715	0.815838	2.40797		YLR447C	-1.1842	1.40537	1.26105	1.09961
YDL012C	-0.876852	1.65682	-0.0548648	-0.845917		YBL006C	0.397382	-1.28099	0.8148	1.40149		YAL012W	-0.771373	0.806853	1.2076	1.0993
YDL207W	0.547918	1.65601	-0.68508	0.270135		YBR128C	-1.39626	0.150861	0.814266	0.51402		YDR400W	-0.256411	3.33031	-0.101474	1.09904
YJL174W	-0.93783	1.65404	-0.518808	-0.231914		YNL155W	-0.429459	0.984055	0.814032	0.267995		YPR032W	-0.626877	0.576068	-0.562901	1.0969
YLR022C	-0.836099	1.65307	2.02478	1.73404		YEL064C	-0.891173	2.10967	0.813556	1.05542		YLR384C	1.18586	1.07186	-0.376575	1.09537
YCR064C	-0.360202	1.65092	0.936253	1.05727		YLR027C	-0.32788	2.05454	0.813439	2.14278		YLL066W-B	-0.472598	-0.43987	-0.165094	1.09448
YJR069C	-0.657257	1.65004	1.82626	1.80291		YJL072C	0.110806	0.0888516	0.813331	-0.13655		YJL121C	-0.775403	0.741108	1.82654	1.09446
YMR025W	-1.00076	1.64977	-0.2757	0.394897		YPR114W	-0.936228	-0.0221488	0.813129	0.113994		YGR257C	-0.454112	2.16596	0.458119	1.09438
YMR237W	-1.21075	1.6495	0.717771	1.26134		YLR026C	-0.890586	1.03538	0.812301	0.565046		YGL130W	-0.294824	2.66822	-0.867858	1.09358
YGL242C	-0.842371	1.64814	1.22121	1.6175		YJL063C	-0.165629	-1.10145	0.81218	-1.05273		YDR434W	-0.6029	2.82727	-0.00868581	1.09304
YOL006C	-0.44771	1.64744	0.0731448	0.855233		YER095W	-1.27617	1.038	0.806945	0.887466		YGL101W	-0.153144	-0.13375	2.44351	1.09294
YGR013W	-0.260001	1.64576	-1.34773	0.319517		YKL181W	1.92073	-0.221779	0.806456	0.819699		YOR048C	1.2546	1.07049	-0.516572	1.09249
YDR027C	-1.12552	1.64426	-0.255223	1.01347		YMR276W	-0.875363	0.457007	0.806413	0.624404		YMR277W	0.574567	0.612682	0.887352	1.09117
YDL159W-A	-0.481116	1.64278	-0.195856	1.32142		YBR141W-A	0.31947	-0.190848	0.805416	0.560188		YBR214W	-1.28712	-0.228241	0.23543	1.0899
YLL035W	-0.301437	1.64235	0.215482	1.19965		YDL145C	-0.161583	1.79173	0.804436	2.79331		YBR104W	-0.368739	0.244184	-0.0751226	1.08968
YKL157W	-0.830819	1.64099	-0.906235	0.686445		YDR238C	-0.859848	2.78918	0.803696	2.02696		YHR173C	-1.37722	2.38013	1.03592	1.08956
YBL107C	-0.44417	1.64084	3.14447	2.67001		YCR044C	-1.12249	0.209776	0.802743	0.471983		YBR111W-A	-0.843515	-1.05232	1.79772	1.08936
YFL017C	-0.854029	1.64079	0.517853	0.424025		YDR337W	0.328917	-0.615568	0.802608	-0.677492		YLR361C	-0.0811674	2.32297	-0.237324	1.08921
YKR045C	-0.333707	1.64077	-2.14925	-1.4008		YDL073W	-0.280054	1.80423	0.802308	1.55201		YBR052C	-1.22444	-0.124593	1.50295	1.08889
YML008C	-0.521589	1.63984	1.52944	1.44551		YCR093W	0.362837	0.569328	0.800009	1.52222		YJL011C	0.220518	0.559263	1.89909	1.08835
YOR085W	-0.959931	1.63768	1.74409	1.40445		YBR286W	-1.24092	-1.38577	0.798966	0.645639		YPL022W	0.267958	2.25606	-0.595766	1.08832
YLR347W-A	-0.592013	1.63743	0.184403	1.54421		YGL086W	0.31429	0.628309	0.798203	0.371347		YGR038W	-0.809325	2.01383	2.22041	1.08631
YHR185C	0.964697	1.63723	-0.200949	0.0914962		YOR165W	1.01317	1.24102	0.797558	1.49634		YNL085W	-0.464838	1.41621	1.04963	1.08614
YBR272C	-0.992194	1.6366	2.14469	2.99825		YOR169C	0.706184	-0.414768	0.796267	0.959411		YGR134W	0.674752	1.87934	0.530199	1.08586
YCR105W	-0.864178	1.63633	-0.808117	0.0590839		YGL194C	0.223881	0.405971	0.793668	-0.0749427		YBR142W	1.71867	-0.764421	1.00727	1.08518
YGL195W	-0.0561895	1.63615	1.19356	2.14904		YKR071C	0.29018	1.92041	0.791479	2.19586		YPR162C	0.904619	1.89766	0.453658	1.08475
YLR351C	-1.4298	1.63511	0.182774	0.328774		YGL022W	-0.766368	1.91671	0.791022	2.25102		YJL154C	-0.87856	2.52749	-0.381235	1.08463
YPR118W	-0.501281	1.63503	2.13554	2.71412		YER087W	-1.23661	1.41316	0.79023	1.53016		YIL075C	-1.00264	1.09987	0.158198	1.0845
YGL217C	-0.487672	1.63401	0.450657	1.99125		YLR088W	-0.530758	2.29173	0.789035	1.81837		YNL139C	1.11984	1.17358	-0.369849	1.08365
YGR217W	1.18169	1.63394	-0.446427	1.01531		YKR026C	0.521612	-0.17066	0.787481	0.671642		YDR182W	-0.326204	0.710344	-0.456862	1.08319
YLR077W	-0.622591	1.63092	-0.456346	1.19211		YDR190C	0.711128	-1.01609	0.785981	-0.00953825		YDR158W	-0.544131	1.38041	1.28624	1.08172
YGR124W	-0.0100636	1.63064	1.20698	1.69913		YOR195W	-0.725051	1.1154	0.783335	0.411865		YDR268W	-0.740974	1.4687	1.06549	1.08136
YNL146C-A	-0.287455	1.63052	0.774641	0.255758		YDR472W	-0.712049	0.912754	0.782751	0.462311		YJR063W	0.242418	0.180028	2.03561	1.08126
YFR046C	-0.856042	1.63036	-0.521486	-0.312469		YML060W	-0.485552	1.44925	0.781182	1.02		YGR099W	0.469846	1.14576	1.70522	1.07979
YPL258C	-0.496206	1.6296	-1.2523	-0.404671		YCR090C	-0.153249	1.20442	0.780551	1.28215		YDR503C	-0.641202	2.76302	0.363883	1.07962
YJL187C	-0.723806	1.62813	1.61081	2.30099		YJL134W	-0.668637	1.01571	0.7793	1.50484		YLR046C	-0.531803	2.94523	-0.205482	1.07916
YFL062W	-0.913519	1.62811	-0.406607	0.364342		YGL011C	-1.11741	0.85423	0.779298	0.0753702		YLR462W	-0.507244	1.18821	0.332702	1.07884
YEL074W	-0.644551	1.62802	0.00469547	1.2863		YDR395W	1.05796	0.952147	0.77852	1.55581		YGL093W	-0.369927	1.34951	-0.0332461	1.07875
YNL221C	1.30548	1.62536	-0.541304	1.53007		YPL169C	-0.0675231	1.36521	0.776156	1.65824		YNL303W	1.00798	1.50932	1.5764	1.0781
YLR419W	1.16804	1.62488	0.644673	1.29786		YNL146C-A	-0.287455	1.63052	0.774641	0.255758		YJL074C	-0.885826	2.22399	0.727715	1.07694
YLR034C	-0.957343	1.62346	0.773155	1.662		YPL082C	1.04723	0.0790812	0.773536	1.22016		YIL170W	-0.0413557	2.68462	-0.406022	1.07614
YML002W	-1.03331	1.62302	-0.917113	-0.229849		YBL084C	-0.615033	-1.23453	0.773382	0.658386		YOR038C	-0.103069	0.894309	-0.0718463	1.07564
YNL322C	-1.18938	1.62294	-0.902648	-0.0268019		YLR034C	-0.957343	1.62346	0.773155	1.662		YDR261C	-0.920877	1.99526	0.45294	1.07554
YOR193W	-0.592155	1.62181	-1.27935	-0.822307		YBR047W	-0.569443	0.583776	0.772248	1.03682		YBL028C	0.658892	0.170674	2.91285	1.0754
YGL100W	-0.762567	1.61991	0.685989	1.82624		YLR197W	1.3701	-0.964847	0.77028	-0.272485		YDR519W	-0.501806	3.61682	0.00697381	1.07538
YBR076W	-0.456606	1.6194	-1.39364	-0.516646		YGR195W	0.388122	-0.763719	0.770094	-0.139137		YNL077W	0.909616	0.429964	0.737004	1.07476
YER005W	-0.508447	1.61819	-0.548859	0.39104		YHL028W	-0.843834	-0.700401	0.76921	-0.386888		YGR151C	-0.494608	3.6695	0.666624	1.07434
YJR010W	-1.02918	1.61705	-0.495704	-0.169764		YGR128C	2.39447	-0.433319	0.76882	0.256425		YDL225W	-0.364659	1.39925	0.570035	1.07403
YLR383W	-0.859042	1.61519	1.5538	1.16528		YKR003W	-1.06362	1.3092	0.76856	0.376124		YBR271W	0.53312	-0.5689	0.43971	1.071
YHR182W	-0.119145	1.61387	0.115569	0.784809		YGL058W	-1.02928	0.655703	0.768027	0.200419		YDR107C	-0.545506	1.10706	1.39415	1.07098
YGR282C	-0.567668	1.6136	-1.20733	-0.209124		YNL292W	0.175971	0.585972	0.766435	0.732778		YLL051C	0.634325	2.3346	-0.572	1.0702
YGL233W	-0.511772	1.61356	-0.544357	0.537013		YOL070C	-0.817739	0.952994	0.766063	1.16093		YBR217W	0.690631	-0.937534	0.96511	1.06961
YLR272C	-0.912967	1.61348	2.78073	2.60304		YJL204C	-0.490494	0.674622	0.765685	0.719251		YDL140C	0.305851	0.193475	0.222726	1.06944
YJL113W	-0.638823	1.60971	-0.70166	0.15022		snR161	-0.798736	-0.331246	0.762066	-0.33943		YLL048C	-0.418243	0.502846	-0.28129	1.0692
YJL088W	1.54498	1.60771	-1.41445	-0.849014		YKR004C	-0.329824	0.856092	0.760558	0.146795		YML109W	-0.433946	1.65713	1.18048	1.0687
YGL084C	-1.36844	1.60661	0.90492	1.21757		YKR008W	0.681308	0.60371	0.760182	-0.690952		YGL210W	-0.174988	3.34839	-0.272647	1.06595
YHR210C	-1.02322	1.60618	0.453018	0.405064		YJR132W	0.631072	2.3007	0.758114	1.86108		YLR131C	-0.966561	0.738062	1.09628	1.06466
YJL128C	-0.199326	1.60555	-0.75909	0.0786133		YAR018C	-0.556881	-0.165398	0.756532	0.809987		YLR029C	1.41815	-0.337639	1.8309	1.06459
YNL281W	-0.623822	1.60515	1.77523	1.11575		YMR094W	-0.901083	1.74589	0.755442	1.10806		YGL112C	0.18477	3.24914	-0.247938	1.06346
YIL145C	-0.72291	1.60324	0.504334	1.81191		YPR183W	-0.684114	2.79791	0.754936	1.1099		YDR540C	-0.522911	3.1461	-0.13756	1.0622
YGR080W	-0.772929	1.60307	0.439937	0.688589		YMR270C	-0.393748	0.391529	0.754859	0.35426		tR(ACG)J	-0.367493	-0.367493	-0.367493	1.06081
YAL026C	-0.0731852	1.60223	0.136593	1.55059		YJR135W-A	-0.221608	0.383062	0.754732	-0.0747688		YLR101C	-0.676643	3.40972	-0.0558369	1.06055
YDR459C	0.472533	1.60169	-0.401882	0.162621		YPL010W	-0.762767	2.80437	0.751863	1.36849		YLR406C	1.31801	-0.532049	1.88792	1.05963
YIL010W	-0.943359	1.59939	0.646852	0.740111		YGR187C	0.788628	-0.608271	0.751214	0.0180863		YDR488C	-0.671643	0.870152	0.601609	1.05917
YBR095C	-0.820638	1.59918	1.03925	3.28385		YBL008W-A	0.126427	2.41558	0.749699	0.173559		YGL215W	-0.743965	0.857493	0.451823	1.05751
YDR363W	0.0828754	1.59897	-1.10925	-0.130096		YPL129W	0.027094	1.98895	0.748768	0.894175		YCR064C	-0.360202	1.65092	0.936253	1.05727
YDR486C	-1.19171	1.59705	-1.04504	-0.457145		YJR044C	-1.18169	0.747585	0.748696	0.223978		YNL007C	-1.14415	0.490164	2.06607	1.05611
YLR381W	-0.914371	1.59656	1.16701	1.34482		YHR118C	0.792752	0.428621	0.748317	-0.0565775		YDL146W	-0.945802	1.47332	0.560999	1.05595
YGL098W	-0.996741	1.59643	-1.26362	-0.162068		YML025C	-0.276693	0.640643	0.747776	0.425017		YEL064C	-0.891173	2.10967	0.813556	1.05542
YMR289W	-1.17706	1.59598	0.965309	0.917124		YBR224W	-0.0322765	-0.480849	0.747294	2.47167		YLR121C	-0.465354	2.37842	-0.424493	1.0552
YIL167W	-0.670056	1.59552	-0.985516	0.574651		YKL144C	0.242478	-0.20803	0.745804	0.00694507		YGR208W	-0.50871	0.182534	2.27512	1.05496
YDR419W	-0.314245	1.59545	-0.835986	0.573079		YPL120W	0.142634	0.926889	0.744742	0.489967		YLR247C	-0.352357	2.41451	-0.467513	1.05486
YBR014C	-0.849134	1.59499	2.47988	2.93239		YDR302W	-0.472891	2.01602	0.744551	0.942445		YLR459W	-0.666701	2.18072	1.20671	1.05454
YMR173W-A	-0.882139	1.59384	-0.268244	-0.0878977		YEL043W	0.565116	-0.218709	0.744397	0.123045		YBR247C	1.39995	-0.585197	1.56607	1.05387
YLL042C	0.700269	1.59342	-2.16018	-0.90359		YDR407C	-0.324071	2.48242	0.742603	1.53		YLR085C	-0.814513	1.51124	-0.629517	1.05387
YJL081C	-0.218116	1.59306	0.327825	0.666362		YLR084C	-1.15682	1.75654	0.741563	2.62743		YJL051W	-1.01068	1.25405	0.537771	1.05338
YDL052C	-0.819885	1.59159	0.880454	1.03828		YOR217W	-0.435029	1.44106	0.740931	1.81542		YOR300W	-0.91281	2.68503	-0.144463	1.05254
YNR037C	-0.674034	1.59108	-0.0198638	0.199281		YKL054C	-0.574448	0.0888258	0.738385	0.4165		YNL249C	-0.304043	2.80752	-0.621591	1.05216
YMR088C	-0.346596	1.58956	-0.697223	0.844089		YDL101C	-0.921494	0.383754	0.738174	0.551984		YML049C	-0.180581	1.41983	-0.021422	1.0518
YLR314C	-0.886584	1.58797	1.62704	1.82426		YLR435W	0.48403	0.103661	0.737759	0.392696		YOR335W-A	2.14036	0.126524	0.268417	1.05128
YGL185C	-0.829087	1.58747	-0.733923	0.652778		YLR203C	-0.73581	-0.330903	0.737512	-0.334007		YBR210W	-0.638261	0.682127	1.01737	1.0511
YKL122C	-1.01923	1.5868	0.929811	0.0751942		YER023C-A	-1.29778	0.0905297	0.737006	0.417707		YJL082W	-1.24114	0.915143	-0.168963	1.05086
YKL057C	1.17732	1.58603	1.49322	1.48496		YNL077W	0.909616	0.429964	0.737004	1.07476		YCR094W	0.55872	1.09129	0.965081	1.05077
YJL150W	-0.155616	1.58386	0.209766	0.95859		YBL020W	0.863209	1.1884	0.736966	2.57845		YPR169W	-0.614193	0.886605	0.611667	1.05021
YKL012W	0.599275	1.58319	-1.90028	-1.07075		YOR341W	1.65411	-0.332193	0.736795	1.26173		YNL256W	1.29495	0.965164	-0.25114	1.05006
YJR003C	1.26506	1.58307	0.690557	0.697585		YGL174W	-0.453914	1.6988	0.736415	0.597693		YML024W	1.09857	-0.432428	1.82912	1.0497
YLR260W	-0.772701	1.58156	0.0142398	0.70852		YDR221W	-0.674904	2.42552	0.736239	1.6604		YDR159W	-0.517435	0.369599	0.471444	1.04893
YDR242W	-0.687526	1.58061	-0.784291	-0.154398		YBR129C	1.64659	-0.709361	0.735524	0.817004		tM(CAU)D	-0.437557	-1.05682	-0.128817	1.04819
YEL003W	-0.315462	1.5805	2.50685	1.0114		YPR010C	2.37964	-0.267882	0.735413	1.8454		YMR142C	0.989436	-0.341917	2.40114	1.04756
YIL048W	-0.203272	1.57811	-1.09931	0.699984		YDL039C	-0.602091	0.0570221	0.735399	2.60865		YLR332W	-0.813841	2.36855	-0.489118	1.04722
YLR183C	-0.927327	1.57514	3.30449	1.83911		YER119C-A	-0.450835	0.451989	0.73514	-0.00259773		YBR114W	0.0243654	0.325611	0.0557575	1.04587
tV(AAC)O	0.0209008	1.57488	-0.111826	0.676156		YHR163W	-0.643048	3.21781	0.733295	1.18105		YDR211W	0.174979	2.9177	0.829994	1.04566
YDR370C	0.798633	1.57407	0.86752	0.611721		YLR153C	-0.706845	1.82318	0.73127	2.08424		YDR164C	0.289032	2.45929	-0.421696	1.04514
YJR052W	-0.999939	1.57376	-0.925737	-0.195584		YNL153C	-0.735697	0.534849	0.730668	1.04024		YOR246C	-0.0599025	0.720714	-0.0455323	1.04501
YLR155C	-0.955791	1.5727	-0.797817	-0.289729		YNL113W	-0.0991584	0.685204	0.729642	-0.0344778		YCL044C	-0.723907	2.71088	-0.027022	1.04475
YLR157C	-0.955791	1.5727	-0.797817	-0.289729		YHR175W-A	-0.334111	3.21818	0.729534	1.63145		YKL034W	-0.634678	2.31837	0.0691843	1.044
YLR158C	-0.955791	1.5727	-0.797817	-0.289729		YER021W	-0.915321	0.653547	0.727902	0.648007		YMR247C	0.360356	1.70656	0.231526	1.04325
YLR160C	-0.955791	1.5727	-0.797817	-0.289729		YJL074C	-0.885826	2.22399	0.727715	1.07694		YNR021W	-0.590488	0.26042	3.30724	1.04173
YML066C	1.64283	1.57263	-1.03629	-0.21544		YBL100W-C	-1.13919	0.830243	0.726178	-0.900451		YMR279C	-1.05014	1.06982	0.55556	1.04128
YJL133W	-0.649723	1.56997	0.437281	0.154736		YDR404C	-0.505592	-0.275421	0.725256	-0.559326		YML017W	0.0859942	1.56766	-0.042784	1.04126
YCR050C	-0.61018	1.56994	-0.613437	-0.19028		YPR189W	-0.235182	1.69586	0.72505	1.85597		YOR155C	-1.10306	2.78994	-0.314157	1.04039
YML017W	0.0859942	1.56766	-0.042784	1.04126		YNR003W-A	0.0929213	0.49455	0.724685	0.366234		YER159C	-0.035984	1.93648	-0.449449	1.04026
YPL039W	-0.566281	1.56652	-1.83206	-0.780043		YER090C-A	-0.299187	1.02429	0.724511	0.976841		YNL153C	-0.735697	0.534849	0.730668	1.04024
YNL047C	0.358276	1.56591	-1.38089	-0.757996		YER145C-A	0.0748029	-1.08472	0.722986	-0.123434		YFL065C	-0.473174	1.19979	0.29319	1.0401
YOR313C	-0.565923	1.56446	0.674583	3.52064		YJL196C	-0.969583	-0.641312	0.722816	-0.100351		YGL031C	1.16591	-0.573557	2.11265	1.03929
YMR163C	-0.14414	1.56418	0.117744	0.52598		YDR359C	0.0651998	1.9177	0.71967	1.61417		YLR065C	-0.0692097	1.48044	1.36207	1.03905
YGL001C	-0.915924	1.56368	0.485315	0.640987		YDR541C	-0.988458	1.75146	0.719131	0.866308		YMR121C	1.26354	1.14154	0.993326	1.039
YDR072C	-0.212392	1.56364	-1.16347	-0.182024		YNL283C	-0.682961	2.68711	0.71816	2.2965		YDL158C	-0.388705	0.631983	1.0517	1.0387
YCL026C-A	-0.0453447	1.56082	-0.245591	0.721245		YMR237W	-1.21075	1.6495	0.717771	1.26134		YDL052C	-0.819885	1.59159	0.880454	1.03828
YDR331W	-0.963327	1.56048	1.70866	0.902534		YDR115W	-0.411172	0.0644633	0.717422	-0.259501		YBR047W	-0.569443	0.583776	0.772248	1.03682
YGL220W	-1.11393	1.56037	0.0311465	-0.326648		YHR119W	0.711926	0.867181	0.71732	1.46799		YLR420W	-1.11606	0.0641242	1.53404	1.03678
YOR130C	-0.162209	1.55778	-0.219755	0.686452		YPL242C	-1.0717	1.89037	0.715656	1.38689		YKL206C	-0.0306761	2.44908	-0.669076	1.03572
YDR374W-A	-0.427045	1.55666	-0.908809	-0.537209		YKR085C	0.125457	-0.517624	0.715439	-0.857685		YNL313C	0.65422	0.993745	0.649189	1.03547
YIL103W	0.456781	1.55394	-0.567838	0.212188		YPR170W-B	-1.50631	1.38145	0.71463	0.187365		YCL046W	0.136344	0.0825006	1.30018	1.03516
YKL019W	-1.06428	1.55136	-2.00075	-0.513249		YOR372C	0.0608062	0.852666	0.714525	1.23373		YBR265W	0.906275	-1.25763	2.03448	1.03508
YBR109C	-1.32611	1.55041	3.0634	2.31974		YHR158C	-0.29455	-0.833675	0.712936	1.19232		YMR273C	-0.312278	0.627271	-0.114446	1.03434
YDL133W	0.395726	1.54981	-2.26138	-1.4176		YPL210C	0.523066	-0.864128	0.707808	0.0697717		YIL142W	-0.181682	1.21825	0.55253	1.03352
YNL089C	-0.354331	1.54911	1.16992	1.28711		YJL092W	-0.726589	2.43939	0.707693	2.09276		YER118C	-0.318315	2.78962	0.96478	1.03247
YDL126C	-1.67005	1.54884	-0.228527	1.22244		YFL046W	-0.695155	2.6533	0.706744	1.70272		YOL166C	-0.656093	-0.656093	0.279081	1.03227
YMR147W	2.17334	1.54851	0.395089	1.11782		YCR003W	-0.734113	0.318975	0.704199	-0.318276		YKR010C	2.29535	0.19897	1.73034	1.03177
YJL039C	0.371374	1.54778	1.26407	2.2521		YDR207C	2.58273	-0.445675	0.703739	-0.106712		YOR099W	-0.286155	3.47573	0.00538168	1.03089
YMR041C	-1.08913	1.54762	-2.25034	-1.20191		YKL194C	-1.12235	0.939177	0.703632	0.475459		YOR362C	-0.5442	1.01437	0.957607	1.0308
YBR264C	-0.657139	1.54761	0.840881	2.71773		YFR042W	-0.50039	3.24501	0.69997	1.79218		YMR076C	-1.04218	0.32314	2.22406	1.02946
YLR110C	-0.327055	1.54669	1.53168	1.13933		YDL156W	-0.764987	-0.0867672	0.699657	0.519553		YHR021C	1.31293	-0.536063	2.6698	1.02848
YOR025W	-1.17646	1.54486	2.01458	1.70714		YHR204W	-0.376939	1.27376	0.699603	1.41877		YNR026C	-0.317105	2.75963	-0.230424	1.02837
YOL049W	-1.0686	1.54458	2.53106	2.09773		YLR347C	-0.0507372	2.57058	0.698097	1.86128		YOR299W	-0.939955	2.50532	-0.0402596	1.02808
YHL014C	0.199226	1.54356	-0.0386294	0.229976		YBR034C	0.0630732	0.0613643	0.698037	0.950219		YOL021C	0.783663	1.37755	0.0489379	1.02664
YGL180W	-0.52677	1.54172	-0.889799	-0.207997		YHR052W-A	-0.532314	-0.464603	0.697853	0.896942		YJL041W	0.510936	1.86301	0.83526	1.02615
YPL124W	-0.995942	1.5417	1.4347	1.12096		YHR054W-A	-0.532314	-0.464603	0.697853	0.896942		YLR432W	1.76741	0.514769	1.81513	1.02602
YDR235W	0.187889	1.54163	0.138866	0.710138		YHR076W	-0.52964	2.04446	0.69661	1.12126		YOR236W	-0.322124	2.9267	-0.084843	1.02555
YDR348C	-0.597367	1.54051	-0.015797	0.782807		YIL076W	-0.807676	2.97373	0.696443	1.38597		YLR076C	1.85684	-0.691981	1.42556	1.02543
YGR137W	-1.00313	1.53799	0.362791	0.69003		YLR379W	-0.328033	1.99	0.695778	2.05641		YER006C-A	0.0513821	-1.28806	-0.190077	1.02461
YEL075C	-0.456469	1.53571	0.396395	1.15847		YPR103W	-1.87779	0.683696	0.69343	0.844318		YDL193W	-0.696395	2.30032	-0.0746363	1.02369
YPR117W	-0.472711	1.53553	-0.743393	0.423432		YNL309W	-0.813405	-0.143074	0.692916	0.286207		YDR168W	-1.09918	1.96305	0.122841	1.02333
YFR032C-B	0.786746	1.53546	0.258737	0.76446		YNL181W	0.0967786	0.9314	0.692609	0.990273		YDR305C	-1.22193	1.87047	0.0771813	1.02221
YHR063W-A	0.833039	1.53477	1.81489	1.66249		YLR262C	-0.118995	2.31342	0.692569	1.40321		YHR168W	-0.701994	1.29466	-0.169194	1.02033
YOL113W	-0.991504	1.53388	-0.240481	0.69523		YDR252W	-0.257425	-0.213501	0.691036	-0.0844664		YML060W	-0.485552	1.44925	0.781182	1.02
YJL176C	-0.264655	1.53342	-0.181624	0.587765		YPL063W	1.82092	-1.09226	0.690767	-0.440362		YPR055W	-0.839336	1.06743	0.392249	1.01998
YBR162C	-0.745157	1.53339	1.92623	3.47625		YJR003C	1.26506	1.58307	0.690557	0.697585		YCR031C	-0.123655	-0.960007	2.94266	1.01897
YLL054C	0.16409	1.53186	-0.391698	0.198921		YOL023W	-1.24657	0.88597	0.690423	-0.347752		YPL115C	0.751895	0.529163	1.03279	1.01864
YLR350W	-0.829336	1.53181	-1.69097	-0.832122		YML092C	-1.36277	1.37235	0.689486	0.87009		YER163C	-0.887913	2.31046	0.13279	1.01839
YNR004W	-0.189234	1.53155	-1.6985	-1.04254		YLL002W	-0.977239	1.69006	0.687877	1.88946		YNL008C	-0.85029	2.2675	0.193511	1.01809
YOR181W	-0.77055	1.53092	-0.545323	0.323561		YDR266C	0.492747	-0.231251	0.68692	0.376407		YKL114C	-0.391484	2.43726	0.115731	1.01769
YER093C	0.93635	1.53023	-0.424071	1.11856		YGL100W	-0.762567	1.61991	0.685989	1.82624		YBL003C	-0.644305	-0.549622	4.18975	1.01706
YIR044C	-0.905304	1.52935	-0.579882	-0.0326316		YLR143W	-0.215302	2.07371	0.684701	1.75003		YER131W	0.90528	-0.635549	2.67346	1.01598
YLR390W-A	-0.94501	1.52887	-0.0816478	0.332691		YPL116W	-0.885006	0.567395	0.684339	0.861516		YML111W	-0.555386	1.37553	0.648434	1.01592
YOL044W	1.24522	1.52822	-1.94961	-1.09669		YFR036W-A	2.46539	1.27106	0.681949	0.950759		YGL050W	-0.370204	2.35021	-0.285296	1.01587
YMR275C	-0.762563	1.52819	-0.430305	1.20892		YOR157C	-0.891284	-0.42667	0.679425	-0.0788341		YGR217W	1.18169	1.63394	-0.446427	1.01531
YOR180C	1.30931	1.52777	-0.751565	-0.611493		YER166W	-0.464987	2.42266	0.678885	1.52804		YOL060C	-0.758693	1.77704	-0.461717	1.01382
YDR228C	-0.767069	1.52637	0.176435	0.0783617		YER011W	-0.432892	-0.312276	0.675872	0.722373		YDR027C	-1.12552	1.64426	-0.255223	1.01347
YLR024C	0.878247	1.52557	-0.294437	0.772291		snR47	0.0457791	-0.17349	0.674698	-0.18422		YLR148W	-0.63452	2.06688	0.318924	1.01339
YJL180C	-1.04439	1.52406	0.45004	0.19633		YOR313C	-0.565923	1.56446	0.674583	3.52064		YJL076W	-0.389831	0.226408	0.458215	1.01314
YJR100C	-0.951927	1.52333	-0.325039	-0.240026		YGR083C	1.11412	-0.322181	0.672484	0.233419		YEL003W	-0.315462	1.5805	2.50685	1.0114
YPL155C	-0.759884	1.52327	-0.0892248	1.15018		YNR030W	-0.679689	2.25031	0.669211	1.94339		YLR427W	-0.526635	2.1669	-0.404571	1.01069
YGL231C	-0.954614	1.52148	-0.0397777	0.232726		YNL084C	-0.92889	0.124088	0.668916	0.0539881		YOR369C	1.45601	-0.677557	2.02526	1.00944
YKR083C	-0.643114	1.52145	0.405791	0.576394		YAL034C-B	-0.205655	4.28966	0.668831	1.52322		YLR104W	-0.552609	3.44223	-0.129752	1.00872
YNL097C-B	-0.582761	1.52115	1.32836	2.20815		YER189W	-0.503425	1.49637	0.668456	1.53274		YGL239C	1.66591	0.52181	-0.340173	1.00777
YLR230W	-1.10691	1.51945	1.86497	-0.1218		YBL014C	-0.399392	0.331043	0.666964	2.14904		YGL206C	-1.26833	0.617058	0.605934	1.00738
YMR274C	-0.887172	1.51769	0.989398	0.962626		YJL131C	-0.826636	-0.0520161	0.666926	-0.372725		YLR087C	-0.0456164	1.47254	-0.576649	1.00675
YHR071C-A	-0.395841	1.5174	-0.793437	0.228388		YGR151C	-0.494608	3.6695	0.666624	1.07434		YGR012W	-0.392895	2.37605	0.0208642	1.00659
YAL026C-A	-0.89411	1.51681	-0.0644502	0.708361		YOR087W	-0.803747	1.11659	0.665604	0.732433		YOR385W	-0.827909	2.72322	0.340759	1.00563
YLR431C	-0.570459	1.51656	-0.891377	-0.344534		YJR122W	0.592468	0.564135	0.664541	0.0318456		YPR105C	0.0947826	1.3912	0.572891	1.00497
YML122C	-0.708084	1.51568	-0.36733	-0.0644052		YLR058C	1.77265	-1.03789	0.663596	0.228025		YKL134C	0.87726	2.16565	-0.0486362	1.00465
YDL168W	-0.719858	1.51567	0.128371	1.68175		YBL042C	0.99298	-1.18205	0.663228	-0.412829		YHR164C	-0.43861	1.28205	0.171694	1.00234
YPR005C	0.823204	1.51481	-2.28805	-1.93543		YJL059W	-1.19043	1.40494	0.662638	0.491465		YMR013C-A	-0.599425	2.87849	-0.497421	1.00196
YPL045W	-0.961684	1.51384	-0.205928	0.510404		YGR020C	-1.06274	-0.278087	0.661634	-0.258003		YDR380W	1.16097	0.187676	2.27318	1.00189
tR(UCU)G3	-0.904653	1.51316	-0.517362	0.204406		YJR024C	-0.34844	2.24423	0.660842	1.28095		YLR120C	-0.769838	1.99575	-0.649187	1.00087
YLR085C	-0.814513	1.51124	-0.629517	1.05387		YCR071C	-0.628509	-0.408146	0.660667	-0.55271		YHR045W	-0.34512	1.87914	0.069008	0.99999
YBR258C	-0.783776	1.51077	0.827496	1.64909		YIL141W	-0.556434	3.05538	0.660461	2.2657		YCL061C	-0.808248	0.679711	1.42203	0.998894
YNL303W	1.00798	1.50932	1.5764	1.0781		YOR168W	1.32332	-1.33802	0.659976	0.634983		YFR055W	-0.947845	0.948655	0.221571	0.998892
YDR282C	-0.143383	1.50906	-0.712429	0.111784		YGL042C	0.147732	1.41732	0.659754	0.391034		YLL058W	-0.637945	2.25327	-0.388756	0.998433
YIL008W	-0.30532	1.50854	0.000524801	-0.158183		YFR035C	-0.257836	0.485072	0.659426	-0.911994		YDR340W	-0.305832	2.33845	0.492729	0.994737
YHL048W	-1.10776	1.50663	-0.697023	-0.0857002		YOR067C	-0.353625	1.23324	0.659374	0.481292		YMR153W	0.642672	1.99786	0.168328	0.993847
YGL226W	-0.982052	1.50564	-0.487165	-0.261082		YDR414C	-0.966716	0.937158	0.659315	0.598204		YFR024C-A	-1.34426	0.884304	0.466761	0.993736
YFL049W	0.0676108	1.50533	-0.719457	-0.142727		YGR089W	0.312979	0.058439	0.65904	0.0157269		YFL048C	-0.925548	2.52831	0.414663	0.993696
YHL049C	-0.592759	1.50477	0.567055	1.20381		YJR133W	-0.215061	-0.190634	0.657565	-0.350329		YBL033C	0.979489	0.0526251	-0.569015	0.993649
YOR265W	-0.775678	1.50361	1.82668	1.37202		YJL060W	-0.853612	1.99089	0.657378	1.29475		YPL273W	-0.243525	0.899898	1.8421	0.99222
YNL222W	-0.684608	1.50355	1.61036	0.642435		YIL020C-A	0.353276	0.00491295	0.654342	0.595976		tR(ACG)E	-0.328364	2.2468	0.326564	0.991536
YML127W	-0.900148	1.50301	0.272307	1.11947		YGR199W	-0.984434	2.30018	0.653982	1.87219		YLR464W	-0.436536	0.937959	-0.026276	0.991487
YDR062W	-0.79535	1.50156	1.1672	1.24703		YLR175W	2.28568	-0.779661	0.653837	0.146137		YNL192W	-0.523682	2.6114	-0.512125	0.991391
YOR324C	0.705912	1.50133	-0.841024	0.341205		YLR066W	-0.46137	2.15839	0.652471	0.579092		YOL112W	-0.647167	2.79602	-0.28465	0.990989
YPR145C-A	-0.752933	1.50078	-0.55391	-0.402223		YER027C	-0.503356	2.73143	0.652356	1.59289		YKR027W	-0.829125	2.01785	0.102393	0.9904
YOL098C	0.185509	1.50068	0.396062	1.88773		YGR229C	0.157199	1.17751	0.652247	0.621939		YNL181W	0.0967786	0.9314	0.692609	0.990273
YAL037C-A	-0.405584	1.50053	-0.119465	0.786517		YPR147C	-0.809991	2.02945	0.65223	1.32966		YNL129W	-0.81109	1.44388	1.16554	0.990197
YOL161C	-0.753582	1.50045	-0.750591	0.533977		YER049W	-0.589056	0.771605	0.650592	1.17221		YNL272C	-0.753724	1.42515	1.47444	0.989653
YMR003W	-0.433876	1.4999	2.84113	1.68288		YCL028W	-0.662884	0.244533	0.650053	0.971509		YDR183C-A	0.915739	0.763707	1.56615	0.988764
YKL011C	-0.989144	1.49919	0.0248299	0.568025		YHR098C	-0.463102	2.48005	0.649967	1.78587		YDR084C	-1.6461	2.35365	1.80117	0.988335
YOR219C	-0.268708	1.49873	-1.44125	0.00612935		YLR200W	-0.761962	3.51464	0.649655	0.761528		YGR025W	-0.981601	1.15432	1.75854	0.98821
tR(ACG)O	-0.368493	1.49812	0.200048	0.588239		YNL313C	0.65422	0.993745	0.649189	1.03547		YIL066W-A	-0.720765	1.43018	-0.371307	0.987835
YDR307W	-0.885499	1.49803	1.30108	1.25231		YGR054W	0.0515206	-0.112749	0.648512	0.499784		YNL040W	-0.104519	2.13533	0.553667	0.986249
YGL052W	-0.159003	1.49689	-1.36782	-0.80736		YML111W	-0.555386	1.37553	0.648434	1.01592		YPL239W	-0.216255	0.831903	1.21412	0.984615
YCL017C	-0.608915	1.49653	-0.606885	0.675201		YPR123C	-0.457184	1.16393	0.648185	0.595261		YPL199C	-0.282743	1.1325	1.40634	0.982451
YER189W	-0.503425	1.49637	0.668456	1.53274		YKR042W	-0.315501	-0.808546	0.647023	-0.286735		YPL255W	-0.724893	0.0756339	1.91977	0.981116
YPL067C	-0.820838	1.49573	-0.733604	0.0468252		YIL010W	-0.943359	1.59939	0.646852	0.740111		YNL236W	-0.0020765	1.68702	0.58193	0.97994
YKR084C	-0.561979	1.49534	0.170004	1.15633		YBR093C	-0.971353	-1.10943	0.646837	0.948762		YOL063C	-0.685374	1.09572	-0.845038	0.979799
YBR110W	-0.682694	1.49424	1.47762	2.62899		YPL014W	-0.766116	-0.458169	0.645166	0.129802		YOR290C	-0.187358	1.23326	0.205943	0.978659
YIL002C	-0.817124	1.49385	-0.073939	0.870397		YLR419W	1.16804	1.62488	0.644673	1.29786		YER090C-A	-0.299187	1.02429	0.724511	0.976841
YPR047W	-1.10648	1.49343	0.40768	0.834139		YBR012W-B	-0.853035	1.00403	0.643093	1.51824		YHR201C	-0.953219	1.19555	0.583403	0.976839
YNL090W	-0.36855	1.49245	1.2436	1.11754		YJR076C	-0.806359	3.11144	0.642707	0.856639		YBR226C	-0.502228	0.77761	-0.636613	0.976561
YJR086W	-0.323926	1.49202	-0.206984	-0.579518		YKL049C	-1.45895	0.951255	0.640022	0.288514		YMR234W	-0.0891931	2.95763	-0.0849724	0.975841
YGR098C	-0.164042	1.49183	2.08084	2.04641		YKL138C	-0.628531	-0.328879	0.639625	-0.695157		YDR352W	0.523854	1.42586	0.17148	0.975778
YKL205W	1.01476	1.49165	0.242141	0.777905		YLR434C	0.903	1.17082	0.639052	0.82316		YKL145W	-0.69506	1.11577	0.627743	0.975433
YKL069W	-0.738431	1.49165	0.177151	-0.351851		YKR090W	-0.529591	3.04264	0.638815	1.42356		YGL061C	-0.683704	2.49236	1.13833	0.974509
YDL122W	0.574925	1.48997	0.0707651	0.479713		YIL035C	0.571642	0.586948	0.63847	0.606447		YIR002C	-0.539889	1.95438	-0.407342	0.973919
YER175W-A	0.274821	1.48964	-0.0589032	0.266741		tL(CAA)M	2.34839	-0.429652	0.637805	-0.429652		YAL041W	-0.974449	1.9102	0.260266	0.973508
YMR160W	-0.772903	1.48906	-0.949774	0.448908		YPL040C	-0.72198	2.0078	0.637307	0.787652		YDR531W	-0.759332	0.730792	0.494607	0.97318
YKL165C-A	-0.174185	1.48775	-0.494913	-0.469371		YMR221C	-0.633933	1.41979	0.636999	0.679609		YKR038C	-0.221683	1.88096	-0.180792	0.9731
YOR073W-A	-0.868661	1.48508	3.18898	1.88163		YLR145W	-1.03865	1.1251	0.634783	0.340216		YDR367W	-0.550878	1.47835	1.6444	0.972444
YGR064W	-0.805961	1.48479	-0.269066	-0.325004		YGR169C	-0.0219671	-0.139039	0.633212	0.558064		YNL150W	-0.175307	2.48187	0.255638	0.972307
YNL260C	0.0142131	1.48472	0.345287	0.651135		YNR051C	-0.296877	-0.0213556	0.633151	0.646034		YML132W	-0.94034	1.96206	-0.112092	0.972274
YDL147W	-1.54961	1.48237	0.27656	0.106506		YOR259C	-1.52749	0.324786	0.632479	0.359763		YDR069C	-1.54434	1.4002	-0.196604	0.971662
YGL133W	-0.840757	1.48145	0.331589	1.44257		YER090W	-0.356092	0.825612	0.632413	0.547073		YCL028W	-0.662884	0.244533	0.650053	0.971509
YLR362W	0.225998	1.48107	-1.86182	-0.0488199		YHR005C-A	0.368593	-1.30493	0.628958	-1.26952		YBL006W-A	0.124426	-1.52565	0.845283	0.971227
tH(GUG)K	-1.09924	1.48061	-0.960394	-0.773236		YPR116W	0.835711	2.12556	0.628518	2.35974		YJL061W	1.046	0.347594	1.34601	0.970335
YLR065C	-0.0692097	1.48044	1.36207	1.03905		YKL145W	-0.69506	1.11577	0.627743	0.975433		YGL251C	-0.426582	0.7985	-0.817225	0.97004
YDR109C	-0.434841	1.47921	-0.561641	0.71721		YKL120W	-0.588478	1.03158	0.627731	1.40265		YJR043C	-0.707587	0.893854	1.60654	0.969536
YAL063C-A	0.724581	1.47857	-0.750831	-1.18959		YHL009C	2.03436	1.31997	0.624482	0.377289		YIL109C	-0.516908	2.74282	-0.130478	0.9694
YJL140W	-0.700573	1.47849	1.08179	0.921207		YGR078C	-0.252649	0.00742179	0.624025	0.023149		YBR302C	-0.932638	1.96803	-0.113275	0.969352
YDR367W	-0.550878	1.47835	1.6444	0.972444		YOR270C	-0.843515	0.373267	0.623748	1.88092		YJL129C	-0.411474	1.19738	-0.0595828	0.967883
YLR453C	-0.355485	1.47822	-0.407339	-0.245292		YPL246C	-1.07262	0.745837	0.623415	0.966017		YMR176W	-1.33148	1.72242	-0.328689	0.966576
YMR047C	-0.507778	1.47801	-0.348751	1.36937		YOL030W	-0.760549	0.370672	0.621573	0.486162		YPL246C	-1.07262	0.745837	0.623415	0.966017
YFL022C	-0.366229	1.47737	1.10803	1.64312		YGR171C	-0.158937	1.96691	0.620841	0.819262		YDL220C	0.0547234	2.39705	-0.100925	0.965588
YMR292W	0.307664	1.47593	2.25152	0.86124		YDR510W	-1.01273	1.33315	0.620709	-0.0440472		YPL150W	-0.80197	2.08145	-0.541823	0.965042
YER119C	-0.868572	1.47574	-0.0344249	0.195763		YGR291C	-0.633017	-0.633017	0.620388	0.121285		YLR385C	-0.23688	2.04113	0.511077	0.964991
YCL037C	-0.749945	1.47529	1.64272	0.331709		YDR390C	-0.338485	1.74765	0.62035	0.844364		YER028C	-0.356518	3.26512	0.148509	0.96484
YER170W	-1.34899	1.47402	1.42637	0.544185		YDR469W	-0.423694	2.06077	0.619987	-0.0427834		YOR271C	-0.387332	0.750763	0.502555	0.963882
YDL146W	-0.945802	1.47332	0.560999	1.05595		YLR378C	-0.478468	2.1631	0.618945	1.74863		YDL086W	-0.806688	1.7947	0.866077	0.963565
YDR055W	-0.709799	1.473	-0.592481	-0.0513381		YLR353W	-0.927432	1.26962	0.618268	1.12075		YKL106W	-0.720017	1.70707	0.23964	0.963204
YLR087C	-0.0456164	1.47254	-0.576649	1.00675		YPL152W-A	-0.0565096	-0.639847	0.615372	-0.639847		YMR274C	-0.887172	1.51769	0.989398	0.962626
YJR040W	-1.01284	1.46882	0.217509	1.44255		YPL211W	1.67043	-0.847978	0.614191	0.269141		YKL196C	-1.29197	1.725	1.45086	0.962597
YDR268W	-0.740974	1.4687	1.06549	1.08136		YDL212W	0.169769	1.88119	0.613274	0.533404		YHL015W	0.789824	-0.666061	2.69518	0.961657
YMR316W	-0.651502	1.46715	-0.87331	-0.316296		YPR169W	-0.614193	0.886605	0.611667	1.05021		YDR080W	-0.956355	1.82987	-0.0377082	0.961085
YBR188C	-0.173789	1.46714	1.83792	2.78031		YPR067W	-0.860677	0.0340971	0.611197	-0.467044		YKL102C	-0.359414	3.26615	-0.129713	0.961059
YDL086C-A	-0.869893	1.46623	0.942541	0.928736		YGL013C	0.744034	0.994043	0.610242	0.920635		YGR001C	0.66178	2.10968	2.80655	0.960273
YPR003C	-0.481666	1.46492	-2.91123	-1.96712		YHR003C	-0.228654	2.64485	0.607136	1.27435		YLR424W	-0.358626	3.00198	-0.197386	0.960226
YBL106C	-0.988117	1.46411	-0.0767287	2.19934		YNL099C	-0.915352	1.42864	0.606843	0.419757		YLR278C	1.52348	1.2847	0.232175	0.959516
YLR241W	-0.705552	1.46334	-0.763412	0.837944		YDL213C	0.0859718	0.992825	0.606531	0.495873		YOR169C	0.706184	-0.414768	0.796267	0.959411
YLR139C	-0.606092	1.46289	0.305029	-0.288779		YFR050C	-1.10598	1.08895	0.606048	0.801118		YBR013C	-0.360434	0.739815	0.480066	0.958672
YLR386W	-0.828124	1.46271	0.22136	0.566109		YGL206C	-1.26833	0.617058	0.605934	1.00738		YKL197C	-0.364684	2.68711	-0.830654	0.958603
YJL006C	-0.687221	1.46165	0.165746	0.416407		YJL117W	-0.946197	0.811935	0.602257	0.479583		YJL150W	-0.155616	1.58386	0.209766	0.95859
YLR094C	-0.170045	1.46068	-1.3624	-1.12194		YDR488C	-0.671643	0.870152	0.601609	1.05917		YDL189W	0.01302	2.36818	0.410153	0.956922
YFL010C	-0.924093	1.45868	0.010358	0.541138		YLR163W-A	-0.633611	0.712669	0.601135	0.556121		YPR086W	-0.513561	2.09722	-1.04827	0.955899
YLL050C	-1.39209	1.45811	1.23319	0.35412		YHR012W	-0.752364	2.3099	0.600114	1.61734		YOR280C	-0.814398	2.40398	0.248872	0.955662
YCR042C	-0.234119	1.45808	-0.353278	0.359878		YIL128W	-0.222026	-0.0892972	0.599236	0.142683		YNL030W	-0.901566	0.104261	2.59373	0.955411
YHR186C	0.635129	1.45792	-0.189117	1.12289		snR54	0.668537	2.23946	0.598935	-0.0795022		YLR172C	2.13346	0.0457175	1.5345	0.954827
YNL020C	-0.391257	1.4579	-0.378237	0.766164		YML031W	-0.491898	0.848128	0.598184	1.69789		YDL185C-A	0.864994	0.0438982	-0.202287	0.954495
YML058W	-1.16402	1.45539	0.82254	2.01226		YLR412W	0.561368	-0.239497	0.593164	-0.491215		YHR129C	-0.850641	1.66975	0.822253	0.953233
YBR284W	-0.859069	1.45369	0.410897	1.21312		YAL046C	-0.571051	1.9493	0.592882	0.456801		YKR028W	0.0114692	0.853417	-0.405174	0.952919
YBR073W	-0.753145	1.45324	1.62085	2.76598		YGR123C	1.32528	-0.537869	0.592805	0.159186		YAL021C	-0.11604	0.0813312	-0.612437	0.95234
YBR106W	0.627751	1.45204	3.12574	2.94254		YER156C	0.171821	1.33481	0.592171	0.763923		YPR039W	-0.368047	3.43369	-0.451623	0.951651
YHR101C	-0.738197	1.45134	-0.50649	0.208182		YDR360W	0.859078	-0.184536	0.589749	1.23757		YFR036W-A	2.46539	1.27106	0.681949	0.950759
YBR125C	0.11215	1.45033	1.75135	3.35225		YPL016W	0.669838	0.815892	0.589494	0.464252		YEL075W-A	-0.533538	0.57503	-0.179497	0.950421
YER014W	-0.303699	1.44941	-1.0732	0.238465		tH(GUG)G1	-0.293335	0.0246314	0.589057	2.54747		YBR034C	0.0630732	0.0613643	0.698037	0.950219
YML060W	-0.485552	1.44925	0.781182	1.02		YDR209C	-0.7739	4.1896	0.588467	0.892802		YGL132W	-0.804002	2.08899	-0.456243	0.949599
YNL266W	-0.510405	1.44902	0.0320386	0.568214		YNL146W	-0.675268	1.14077	0.588303	-0.0158191		YMR194W	1.44116	-0.387426	2.18762	0.949433
YOL131W	-1.08218	1.44597	-1.16975	-0.965257		YKL140W	-1.13786	0.959423	0.586939	0.278161		YOR103C	-0.845574	3.39055	0.020089	0.949196
YEL048C	0.951491	1.44576	-0.221431	-0.441517		YOR354C	0.948244	-0.620681	0.586871	-0.620715		YBR093C	-0.971353	-1.10943	0.646837	0.948762
YOL017W	-0.787546	1.44533	0.816102	0.478781		YDR355C	-1.0239	0.00769412	0.585673	0.643688		YHR177W	-0.288214	2.80439	-0.454036	0.948518
YDL247W-A	-0.636602	1.44521	-0.564168	0.0182275		YCL002C	1.50638	1.66429	0.584388	0.371617		YIL138C	-1.11629	0.974573	1.38558	0.947775
YAR062W	0.0620703	1.44482	-0.44108	0.37608		YNR028W	-0.7791	-1.70504	0.58432	-1.17811		YJL222W-B	-0.179438	1.15645	-0.467651	0.945933
YNL129W	-0.81109	1.44388	1.16554	0.990197		YDR315C	-0.730889	1.12002	0.58422	0.21788		YER009W	-0.670421	0.658075	3.15376	0.94584
YDL045C	-1.13916	1.44323	-0.788243	-0.383412		YHR201C	-0.953219	1.19555	0.583403	0.976839		YGL092W	1.38759	0.081866	-0.0854512	0.945651
YLR192C	0.174812	1.44295	1.2269	1.32475		YPR072W	-0.361307	0.706201	0.582465	-0.114482		YJR117W	-0.625498	1.9515	1.48412	0.945039
YKL047W	-0.265934	1.44223	0.00579424	0.339784		YOR368W	-0.444853	1.73111	0.581992	0.866597		YAL053W	-0.418151	3.02197	-0.763894	0.944507
YDR061W	-1.00288	1.44219	-0.94649	0.397616		YNL236W	-0.0020765	1.68702	0.58193	0.97994		YDR302W	-0.472891	2.01602	0.744551	0.942445
YHR172W	-1.04114	1.44189	2.92559	2.22894		YOR254C	-0.146721	2.79087	0.58124	1.58563		YPL249C-A	0.141131	-0.810115	2.16443	0.942408
YMR236W	-1.05335	1.44154	-0.0231772	-0.142451		YGR167W	-0.874744	0.0328839	0.58028	-0.712375		YPL141C	-0.899235	2.12456	0.0593001	0.942061
YOR217W	-0.435029	1.44106	0.740931	1.81542		YAR015W	0.483854	-1.17926	0.579674	-0.320341		YDR320C	-0.279879	2.71161	-0.369571	0.941658
YIR015W	-0.892676	1.4386	-0.671764	0.109386		YOR049C	-0.55968	0.174289	0.579486	0.26445		YMR010W	-0.650825	2.3301	0.232719	0.940329
YDL239C	-1.18968	1.43858	-0.503301	0.277502		YPL059W	-1.33286	1.98961	0.57739	-0.84123		YEL017W	-1.20213	0.655267	2.00909	0.939524
YGL236C	0.892216	1.437	-0.378742	0.266124		YFL004W	-0.191374	-0.0258344	0.576482	0.548972		YPR016W-A	0.819499	0.64869	-0.0319439	0.939358
YHL015W-A	-1.11376	1.43667	-1.1254	-0.903487		YLR360W	-0.743258	3.13168	0.575513	1.25099		YML036W	-0.687438	0.99615	1.95995	0.939197
YNL165W	-0.430356	1.43595	-0.283767	0.183994		YNL072W	-1.30847	0.542192	0.574537	-0.494435		YJL144W	-0.950758	1.95582	-0.0767917	0.939091
YBR206W	-0.712137	1.43579	2.36327	2.76794		YPL195W	-0.0890236	1.37043	0.573781	1.32542		YNL263C	-0.708155	0.0606296	1.81425	0.937625
YNL193W	0.00501222	1.43576	-1.11159	-0.504042		YML101C-A	-0.892523	1.31252	0.573557	0.39189		YLR319C	0.762539	1.37145	-0.455146	0.937485
YCL049C	-1.16913	1.43456	-0.602014	0.405614		YPR105C	0.0947826	1.3912	0.572891	1.00497		YDR147W	0.239816	1.90918	0.546331	0.936647
YGR141W	-0.256556	1.43402	-0.865096	-0.145022		YKL014C	1.6517	-0.343229	0.571028	0.367012		YJR123W	0.826606	-0.463194	2.54221	0.935778
YDR138W	-0.695897	1.43353	-0.513754	0.425567		YJL013C	0.528228	1.34393	0.57065	0.588423		YFL039C	-1.21652	1.70785	1.34586	0.935666
YOR005C	-0.774757	1.432	-0.879695	-0.166964		YDL225W	-0.364659	1.39925	0.570035	1.07403		YLR331C	-0.225973	0.960694	0.193196	0.935395
YLR235C	-0.609289	1.43169	0.0209209	1.19139		YGR219W	-0.400126	0.900836	0.569088	0.496569		YMR012W	0.764164	-0.180584	1.81714	0.935028
YER122C	0.296624	1.43098	1.50089	1.96623		YGR136W	-0.995517	1.29147	0.568544	0.845559		YDR187C	0.620663	1.12543	-0.929396	0.93414
YPL051W	-0.792788	1.43075	0.115012	0.455443		YDL093W	-0.742344	2.27909	0.568418	1.365		YJL167W	-1.04785	3.20599	0.103172	0.934113
YIL066W-A	-0.720765	1.43018	-0.371307	0.987835		YMR122W-A	-0.703432	2.58424	0.567871	1.88459		YDR026C	0.164182	2.77147	-0.629889	0.933859
YPR188C	-0.944135	1.42888	-0.137298	0.527937		YDL121C	0.847321	0.970368	0.567866	-0.0797737		YOR096W	1.32554	-0.711999	2.10298	0.932627
YNL099C	-0.915352	1.42864	0.606843	0.419757		YGL214W	-0.508608	-0.488876	0.567324	1.4886		YGR007W	0.149355	1.31301	-0.122645	0.932616
YDL118W	-0.995207	1.42739	-0.669288	-0.111591		YHL049C	-0.592759	1.50477	0.567055	1.20381		YIL039W	-0.682985	1.98713	0.341248	0.931472
YDR163W	-0.60146	1.42606	-1.38741	-0.832927		YER080W	-0.649652	0.807985	0.565539	0.781022		YIL133C	1.01392	-0.720356	2.54707	0.931004
YDR352W	0.523854	1.42586	0.17148	0.975778		YDL163W	-0.748844	1.94315	0.564966	2.11711		YDL003W	-0.780947	0.878466	1.92857	0.930765
YPR048W	0.454668	1.42519	-0.00284092	1.10449		YER058W	-1.26295	-0.123583	0.564541	-0.267624		YDR130C	-0.467034	1.25134	1.04129	0.930166
YNL272C	-0.753724	1.42515	1.47444	0.989653		YDR509W	1.26037	-0.914169	0.563987	0.355785		YBR030W	2.00267	-0.796035	1.40242	0.930158
YFR006W	0.309868	1.42314	1.63159	1.94517		YML046W	0.274951	0.40151	0.561273	0.146609		YMR011W	-0.148363	3.48683	-0.350621	0.930086
YJR153W	0.711201	1.42273	-1.34237	-0.504794		YDL146W	-0.945802	1.47332	0.560999	1.05595		YBR056C-B	-0.356957	3.76331	-0.404985	0.929769
YMR144W	-0.986778	1.42238	2.55198	2.0168		YDR408C	-0.360594	-0.316383	0.560847	-0.403154		YGR155W	2.42036	-0.400137	1.23929	0.928829
YNL226W	1.17111	1.42201	0.116284	0.357924		YBR001C	-0.393897	-0.834385	0.559685	0.904205		YDL086C-A	-0.869893	1.46623	0.942541	0.928736
YDR510C-A	-0.880391	1.42138	0.135157	-0.0243287		YGR204C-A	-0.683467	-0.833341	0.559142	-0.534015		YHR188C	-0.879464	1.69367	0.157438	0.928396
YMR162C	-0.253458	1.41998	-0.328239	1.45177		YBR069C	2.69553	-0.831974	0.55847	0.394064		YFL007W	0.573553	2.14358	-0.844892	0.928386
YML049C	-0.180581	1.41983	-0.021422	1.0518		YBR290W	-0.585661	1.87773	0.558419	2.86238		YDR212W	-0.238223	-0.136787	2.36747	0.926785
YMR221C	-0.633933	1.41979	0.636999	0.679609		YER178W	-1.36664	-0.547013	0.55764	-0.151633		YOR047C	-0.859418	0.837147	1.2374	0.926606
YKL003C	-1.20916	1.41968	-1.36061	-0.709631		YGR113W	-1.14836	0.617298	0.556846	0.198262		YDR376W	-1.01798	2.42008	-0.472281	0.924367
YMR316C-A	-0.694427	1.41937	-0.956291	-0.220457		YLR233C	-0.581204	1.36524	0.555993	0.352828		YDL227C	-0.500403	0.0642426	4.64928	0.922857
YJR041C	0.797704	1.41755	0.0750291	0.628267		YMR279C	-1.05014	1.06982	0.55556	1.04128		YJL140W	-0.700573	1.47849	1.08179	0.921207
YGL042C	0.147732	1.41732	0.659754	0.391034		YOR166C	-0.233272	0.562408	0.555374	0.604079		YPL007C	-0.855111	1.85795	1.20083	0.921039
YNL085W	-0.464838	1.41621	1.04963	1.08614		YER155C	-0.00926789	1.3447	0.554152	1.48332		YGL013C	0.744034	0.994043	0.610242	0.920635
YKL007W	-0.496218	1.41571	0.147781	0.706968		YNL040W	-0.104519	2.13533	0.553667	0.986249		YBR139W	-1.38876	-0.123855	1.09533	0.920424
YOR289W	-0.240092	1.41566	-1.61212	-0.707492		YKL009W	1.06518	-0.0773536	0.552899	0.544548		YOR243C	1.50668	1.19801	0.444102	0.919858
YER104W	-1.65356	1.41545	-0.241138	-0.659724		YIL142W	-0.181682	1.21825	0.55253	1.03352		YBR200W	0.899315	-0.552494	0.0613425	0.919186
YGL159W	-0.677533	1.41432	-0.0917756	-0.0517324		YOR218C	-0.815266	1.15087	0.552488	1.45853		YFR012W	0.640661	2.10226	-0.241583	0.91912
YNL010W	-1.04117	1.41402	1.23901	0.614789		YPR124W	-0.682148	1.32449	0.551977	0.45079		YDR428C	-0.597479	1.99514	1.4762	0.918236
YER087W	-1.23661	1.41316	0.79023	1.53016		YHR167W	-0.810667	0.671131	0.55134	0.51536		YGR270W	0.018283	0.893134	0.102811	0.917979
YIL139C	-0.809496	1.41282	0.0379961	0.0775999		YHR208W	-0.408028	2.23624	0.550921	2.10403		YMR289W	-1.17706	1.59598	0.965309	0.917124
YDR110W	1.03052	1.41217	-0.22405	0.584436		YAL029C	-0.525098	1.35954	0.549785	1.73322		YPL080C	1.08284	2.48489	-0.155897	0.917105
YDR098C-B	-0.773818	1.41212	0.222235	1.62304		YCL047C	-0.836125	2.55029	0.549701	1.21337		YHR074W	-0.589728	2.84221	-1.10638	0.916792
YPR031W	0.67011	1.41142	0.0893855	0.365573		YDL141W	-0.00992331	1.38696	0.549157	1.17585		YGR135W	-1.07821	1.06429	1.34496	0.916646
YKR064W	-0.594055	1.41013	0.170764	0.0536056		YML061C	-0.520505	0.140959	0.547586	0.453023		YEL054C	1.22384	-0.759983	2.33111	0.916483
YPR129W	-0.457151	1.40817	1.16411	1.24157		YDR147W	0.239816	1.90918	0.546331	0.936647		YOR079C	-0.72607	3.21174	0.151738	0.915864
YLR447C	-1.1842	1.40537	1.26105	1.09961		tG(GCC)F1	0.24948	-0.336131	0.545064	0.803522		YHR144C	-0.00358043	1.07247	1.55977	0.915565
YJL059W	-1.19043	1.40494	0.662638	0.491465		YJR094W-A	1.54408	-0.781395	0.545054	0.138851		YNL067W	1.78342	-0.404505	1.46761	0.915389
YLR440C	1.90364	1.40449	0.109735	1.46434		YDR052C	-0.218032	0.459168	0.544875	0.543377		YOR034C	2.14901	1.82136	-0.75602	0.914645
YMR053C	-1.47308	1.40323	-1.56216	-0.179535		YBR023C	-0.508012	2.42026	0.544731	2.99243		YDL235C	-0.489096	3.32822	0.339536	0.913459
tR(ACG)L	-0.451052	1.40108	0.11308	0.498261		YBR223C	-0.364851	0.518097	0.544345	3.27399		YML064C	-0.983603	0.588423	0.89324	0.913168
YMR021C	-0.824048	1.40094	-1.01964	-0.426824		YGR156W	-0.143817	2.52149	0.542273	0.287371		YGL124C	-0.934197	3.13016	-0.364266	0.911873
YLR217W	-0.660179	1.40067	1.82841	0.868204		YER183C	-0.983234	2.64662	0.542169	1.46515		YJL068C	-1.23794	1.69581	-0.13696	0.911681
YDL117W	-0.857888	1.4004	0.176974	0.0668505		YIR008C	-0.588871	-0.286235	0.541529	0.368929		YMR022W	-1.18235	2.41569	0.0592914	0.911107
YDR069C	-1.54434	1.4002	-0.196604	0.971662		YDL043C	1.6238	-0.127793	0.540308	-0.376645		YLR064W	-1.27278	1.05421	1.36521	0.907331
YDL225W	-0.364659	1.39925	0.570035	1.07403		YKL155C	-0.0522805	0.356324	0.540122	0.347872		YOR233W	-0.537001	0.836895	0.102406	0.90671
YKL046C	-0.669146	1.39896	-0.108126	0.601405		YGL115W	-1.00777	-0.59489	0.539696	-0.479891		YNL338W	0.0881561	-0.473286	1.77695	0.905792
YOR298C-A	-1.3572	1.39874	2.07209	1.71699		YOR188W	-0.252366	2.75283	0.539498	1.18239		YER022W	-0.0120944	1.98673	1.14297	0.904923
YDR396W	2.77996	1.39844	-0.998704	-0.993892		YJL051W	-1.01068	1.25405	0.537771	1.05338		YIL072W	-0.558151	3.38025	-0.386934	0.904805
YJL024C	-0.708214	1.39809	0.242585	0.238435		YGR277C	-1.00099	1.389	0.536437	0.697369		YBR001C	-0.393897	-0.834385	0.559685	0.904205
YLR114C	-0.169	1.39791	-0.577378	0.796664		YLR032W	-0.833388	2.27591	0.535924	0.644184		YLL030C	-0.317522	-0.317522	0.262257	0.903666
YDR284C	-1.38706	1.39682	-0.0170908	0.208198		YOL007C	-0.522606	2.7913	0.534415	1.98123		YDR331W	-0.963327	1.56048	1.70866	0.902534
YIR024C	-1.09983	1.39669	0.0173605	-0.0792679		YDR063W	-1.75134	-0.693065	0.533845	-0.764826		YHR142W	-0.511738	3.00251	-0.0745951	0.901348
YPR081C	-1.31157	1.39614	-1.27401	0.175866		YDL077C	-0.616581	1.77677	0.533457	1.6021		YDL098C	-0.617897	1.8653	0.021196	0.901297
YDR309C	-0.84997	1.39466	0.509323	1.26544		YKL063C	0.0740025	0.24066	0.532922	-0.327557		YGL030W	1.3833	-0.524649	1.6936	0.900533
YDL173W	-0.960957	1.39259	-1.15604	-0.775056		YIL134W	-0.626559	0.98159	0.532597	0.302875		YDL191W	1.68911	-0.637363	2.18014	0.900356
YOL013W-B	-0.896462	1.39216	-0.793497	-0.764192		YKR065C	-1.06581	0.934879	0.532437	-0.140785		YML067C	-0.458272	2.58511	0.136752	0.900245
YPR105C	0.0947826	1.3912	0.572891	1.00497		YDR248C	-1.09018	2.32086	0.532144	0.865911		YJR045C	-1.02979	-0.592896	2.54039	0.898814
YNL050C	0.590076	1.38972	-0.950809	-0.768125		YGR134W	0.674752	1.87934	0.530199	1.08586		YEL029C	-0.0663782	0.445476	0.319179	0.897454
YGR277C	-1.00099	1.389	0.536437	0.697369		YIR021W	-0.945432	-0.579113	0.529334	-0.318324		YHR052W-A	-0.532314	-0.464603	0.697853	0.896942
snR3	0.106484	1.38852	-0.228941	0.00662333		YJL087C	0.407865	-0.438862	0.528328	0.178772		YHR054W-A	-0.532314	-0.464603	0.697853	0.896942
YPL125W	1.65738	1.38813	-0.171075	1.64137		YKL037W	-1.09674	-0.686353	0.527996	-0.0607451		YHR073C-B	0.0228064	2.93351	-0.121857	0.896429
YPL152W	-1.15781	1.38722	-0.215537	0.0501004		YGR161C-D	-0.837159	0.986329	0.526353	1.45422		YAR003W	-0.800114	2.88693	0.0715363	0.895671
YDL141W	-0.00992331	1.38696	0.549157	1.17585		YKR077W	-0.763786	-0.404196	0.523197	-0.239259		YPL129W	0.027094	1.98895	0.748768	0.894175
YDR210C-D	-0.771209	1.38684	0.31633	1.5932		YHR063C	-0.614238	2.35701	0.522888	1.60232		YGR177C	0.172447	1.25864	0.339048	0.894033
YOR050C	-0.593447	1.38607	-0.489345	0.52297		YJR140W-A	-0.553742	1.91036	0.521899	1.99653		YKL004W	1.26043	1.78974	1.91972	0.893578
YNL277W	0.245745	1.38604	-1.24778	-0.38401		YBL055C	-0.00850855	1.33428	0.521506	2.30924		YMR231W	0.336783	0.0371264	0.853152	0.893289
YBL061C	-0.765502	1.38586	0.483702	2.38061		YGL145W	-0.112091	1.96453	0.520675	1.96045		YNL082W	-0.859888	1.23638	1.39566	0.892897
YMR252C	0.169528	1.38418	-0.904929	-0.419654		YGL018C	-0.71957	0.19667	0.520488	-0.520232		YDR209C	-0.7739	4.1896	0.588467	0.892802
YLR380W	-0.440698	1.38412	0.391686	0.335394		YCL009C	-0.573546	0.389639	0.519703	-0.215953		YHL018W	-0.559905	0.388515	-0.463052	0.892025
YHL035C	-0.895833	1.38367	0.363047	1.70593		YBR063C	-0.672205	0.0300388	0.518345	0.849872		YGR163W	-0.21641	3.17276	-0.00996801	0.892024
YOR311C	-0.100156	1.38324	0.021313	0.566268		YFL017C	-0.854029	1.64079	0.517853	0.424025		YER073W	-0.182733	2.07131	-0.340255	0.891686
YPL106C	0.249417	1.38305	-1.64181	-1.64181		YGR209C	-1.56166	0.251306	0.517447	-0.547659		YBR250W	0.127708	0.86038	-0.0432957	0.889659
YDL001W	0.266165	1.38301	-0.579687	0.283915		YJR010C-A	-1.04144	0.487782	0.51734	-0.199011		YNL145W	-0.329231	0.109767	3.79968	0.889595
YGL207W	-0.266056	1.38279	1.43054	1.69137		YLL026W	-1.42185	-0.0608743	0.515798	0.297031		YDR445C	-0.385883	0.339606	0.0544203	0.888719
YDR480W	-1.15732	1.38224	0.963363	0.88655		snR13	-0.829411	-1.1778	0.515322	-0.852856		YJL201W	-0.775918	0.836208	0.866227	0.887797
YPR170W-B	-1.50631	1.38145	0.71463	0.187365		YPR146C	-0.601038	1.66751	0.512896	0.858854		YER095W	-1.27617	1.038	0.806945	0.887466
YLR047C	-0.31553	1.38069	0.188466	1.65335		YDR165W	1.71903	1.34119	0.512526	0.264284		YKL104C	-0.45011	3.49284	-0.142273	0.887423
YPR134W	-0.738094	1.38056	-0.974203	-0.615363		YOR333C	-0.813095	-0.0743938	0.511863	0.654945		YHR043C	-0.613252	3.1664	-0.257566	0.887393
YDR158W	-0.544131	1.38041	1.28624	1.08172		YLR385C	-0.23688	2.04113	0.511077	0.964991		YGR034W	1.35344	-0.630632	2.77106	0.886613
YJL019W	-0.606983	1.37949	1.26311	1.68856		YJL075C	-0.354947	0.404934	0.510578	0.759545		YDR480W	-1.15732	1.38224	0.963363	0.88655
YGL173C	0.349901	1.37837	0.875366	2.26494		YGR210C	0.34548	-0.0774474	0.510454	1.12813		YGL161C	-0.829527	0.723057	-0.382721	0.886285
YFR018C	-1.13444	1.37817	-0.514085	0.455245		YMR205C	-0.795731	-0.29818	0.510422	0.370712		YLR138W	-0.0130313	2.82597	-0.70573	0.885662
YNR035C	-1.51399	1.37796	0.348241	0.752076		YML105C	0.208944	-0.0344004	0.509912	0.680168		YDL029W	-1.62056	1.11678	1.02426	0.885395
YJR130C	-0.5664	1.37793	-1.73071	-0.391056		YDR309C	-0.84997	1.39466	0.509323	1.26544		YLR120W-A	-0.376242	2.11038	-0.30476	0.884607
YOL021C	0.783663	1.37755	0.0489379	1.02664		YDL016C	-0.678178	1.08739	0.509198	1.19172		YPR029C	0.888206	2.39847	-0.132348	0.883855
YBL077W	0.385465	1.37744	2.92881	3.1787		snR57	0.456391	-0.414368	0.509178	0.724964		YER087C-A	-1.10954	2.10165	0.200034	0.88339
YFL041W	-1.03141	1.37671	-1.85617	0.288768		YOR083W	-0.427208	-0.519882	0.509053	-0.329323		YJL189W	0.676895	-0.266227	3.91068	0.882957
YML111W	-0.555386	1.37553	0.648434	1.01592		YER113C	-0.565657	0.686129	0.509018	1.1684		YPL128C	-0.366939	1.16292	0.890969	0.88293
YDR484W	-0.47165	1.37526	0.340474	0.132391		YGL047W	-1.07647	0.233797	0.506441	0.0583039		YOL046C	-0.426597	0.772669	0.00434228	0.881624
YFR028C	-0.322091	1.37417	1.46624	1.46391		YJL009W	0.771296	1.35585	0.506255	1.32263		YGR157W	1.42943	1.21871	1.28149	0.881455
YML092C	-1.36277	1.37235	0.689486	0.87009		YBR178W	-0.736716	-0.420802	0.505298	-0.0456041		YKL208W	-1.00362	2.1181	0.421489	0.878788
YJR090C	0.146855	1.37226	-0.243026	0.493953		YGL202W	-0.726838	0.492477	0.505023	0.863957		YGL189C	0.535718	-0.0322731	3.1916	0.874339
YLR319C	0.762539	1.37145	-0.455146	0.937485		YBL037W	0.480127	0.394695	0.504874	1.59639		YER007C-A	-0.497343	0.666637	2.49406	0.874153
YPL195W	-0.0890236	1.37043	0.573781	1.32542		YER133W-A	-1.11402	0.577646	0.504636	0.291249		YNL250W	0.0669148	2.03996	0.0855862	0.873036
YKR037C	-0.811754	1.37041	0.430426	1.37625		YIL145C	-0.72291	1.60324	0.504334	1.81191		YIL067C	-0.753888	1.36529	-0.297739	0.872921
tR(ACG)D	-0.452072	1.36649	0.101833	0.480031		tQ(UUG)B	-0.677848	-0.677848	0.503767	-0.322301		YHR213W-B	0.594356	1.28811	-0.116273	0.872674
YKL079W	-0.107347	1.36536	-1.17178	-0.515472		YLR397C	0.308465	1.10096	0.503459	1.7854		YDR382W	1.10962	-0.673829	2.20645	0.872103
YIL067C	-0.753888	1.36529	-0.297739	0.872921		YHR039C-A	-1.11107	-0.656084	0.502958	-0.650025		YPL251W	-0.380426	0.22481	1.75073	0.871805
YLR233C	-0.581204	1.36524	0.555993	0.352828		YOR271C	-0.387332	0.750763	0.502555	0.963882		YOL064C	-0.624214	2.701	-0.331977	0.871065
YPL169C	-0.0675231	1.36521	0.776156	1.65824		tQ(UUG)E2	-0.270608	-0.270608	0.502487	-0.270608		YIL002C	-0.817124	1.49385	-0.073939	0.870397
YOR314W	-0.869083	1.36506	0.957465	3.58216		YCR088W	-0.93775	0.44429	0.502183	0.664893		YML092C	-1.36277	1.37235	0.689486	0.87009
YBR196C-B	-0.410682	1.36404	1.19641	0.58945		YHR182C-A	-0.502064	2.99018	0.50162	1.22532		YBR056W-A	-0.48797	4.01288	-0.432425	0.87004
YJL135W	0.990555	1.36209	0.262879	0.360993		YGR253C	-1.65041	0.107222	0.500912	-0.199491		YLR216C	-0.724969	1.30026	1.8891	0.86969
YGR258C	-0.480143	1.36192	-0.985087	0.675423		YDR449C	1.44417	0.0623167	0.500657	0.0979407		YGL177W	-0.202155	3.66476	-0.350774	0.869633
YFL002C	0.656233	1.36181	-0.785778	-0.5027		YLR181C	-1.07866	0.685077	0.500653	0.372038		tT(AGU)I1	1.80451	-0.250133	-0.237702	0.868263
YMR207C	0.216852	1.36167	-0.662167	0.765837		YOL022C	0.489634	1.75889	0.500511	0.760707		YLR217W	-0.660179	1.40067	1.82841	0.868204
YBL019W	-1.27753	1.36098	0.135773	2.67295		YBR008C	-0.705539	0.472207	0.500014	1.70426		YOL081W	0.331893	0.314008	-0.276148	0.867825
YMR098C	-0.703427	1.36089	-0.265592	0.68409		YNL248C	0.596777	-0.554744	0.499644	0.191811		YOR368W	-0.444853	1.73111	0.581992	0.866597
YPR108W	-1.57245	1.36084	1.5832	1.10838		YHR116W	-0.379074	0.548832	0.499348	-1.04233		YDR541C	-0.988458	1.75146	0.719131	0.866308
YAL029C	-0.525098	1.35954	0.549785	1.73322		YPR154W	-0.768796	1.99244	0.499213	2.39549		YDR248C	-1.09018	2.32086	0.532144	0.865911
YDR013W	-0.65919	1.35916	1.05316	0.491706		YOR241W	-0.777061	0.66344	0.498942	0.604825		YGL226C-A	-0.935429	1.31968	1.88495	0.865759
YDR036C	0.893093	1.35893	-0.0624479	-0.120485		YOL103W	-0.457677	0.352726	0.498687	0.349435		YOL034W	-0.518508	2.24113	0.000534046	0.86509
YLR285W	-0.182423	1.35792	1.65469	1.25638		YDR048C	0.281169	0.720859	0.49849	0.566664		YOR309C	1.35828	-0.171684	2.5421	0.864711
YCL068C	-1.11259	1.35764	-0.155394	0.1366		YBL100C	0.306545	-1.09633	0.498297	-0.162516		YBR266C	1.50251	-0.300227	0.473628	0.86405
YMR123W	-0.712352	1.35722	1.5403	1.33425		YLR456W	-0.19917	1.2474	0.497883	-0.222788		YGL202W	-0.726838	0.492477	0.505023	0.863957
YJL009W	0.771296	1.35585	0.506255	1.32263		YMR217W	2.14796	-0.860503	0.496857	0.467922		YDR320W-B	-0.536002	3.4209	0.0130092	0.863587
YGR063C	-0.634582	1.3557	-0.531417	-0.46072		YHR084W	-0.427581	0.363129	0.496371	0.285385		YOR207C	0.329813	3.04455	-0.295221	0.86225
YKR094C	0.793208	1.35415	-0.270664	-0.117515		YDR531W	-0.759332	0.730792	0.494607	0.97318		YPR033C	-0.642081	0.495159	1.05129	0.861543
YGR055W	2.02562	1.3529	-0.93787	0.323526		YDR340W	-0.305832	2.33845	0.492729	0.994737		YPL116W	-0.885006	0.567395	0.684339	0.861516
YGR140W	-0.769088	1.35253	0.274672	0.1869		YJR088C	-0.748214	1.00163	0.490776	0.332848		YMR292W	0.307664	1.47593	2.25152	0.86124
YAR009C	-0.793607	1.352	0.15525	1.5221		YDR279W	-0.731005	0.347592	0.49018	-0.130319		YOR069W	-0.450435	1.97442	-1.08443	0.860578
YKR043C	-0.294877	1.35164	1.02097	1.70748		YBR056W	-1.71839	0.952657	0.490158	2.26001		YML038C	-0.860786	0.881664	0.0931058	0.859837
YFR056C	-0.708881	1.35117	0.0155252	1.17058		YMR296C	-0.656902	0.66852	0.489405	1.16059		YPL102C	0.412329	0.0185664	-0.426551	0.859662
YDR022C	-1.36509	1.35001	-0.661226	-0.603099		YMR267W	-0.126577	-0.649951	0.488334	-0.0252216		YER060W	-0.805127	1.97657	-0.577005	0.859601
YOR111W	-0.414182	1.34991	-1.25363	-0.623807		YGL054C	-0.973489	-0.255216	0.487065	-0.931609		YLR426W	-0.579071	3.06334	-0.00461953	0.858906
YGL093W	-0.369927	1.34951	-0.0332461	1.07875		YFR052W	-1.19968	1.77758	0.486936	0.450946		YPR146C	-0.601038	1.66751	0.512896	0.858854
YJR035W	-1.2449	1.34859	-0.78458	0.679551		YDR151C	-0.830628	0.00484541	0.486664	0.0649814		YNR003C	0.0896355	1.03536	1.0731	0.858768
YLR236C	-0.262424	1.34748	0.0305668	0.364283		YHR060W	-1.17447	0.10405	0.485342	-0.511225		YOR027W	-0.654985	0.406706	1.73292	0.858067
YLR342W	-0.0614125	1.34722	0.223914	2.19038		YGL001C	-0.915924	1.56368	0.485315	0.640987		YCR107W	-1.17065	2.20657	-0.681919	0.857732
YOR058C	-0.863923	1.34568	-0.05523	-0.0328247		YLR180W	-0.387992	-0.473328	0.485152	0.830596		YDL132W	-1.11357	2.11026	0.146288	0.85716
YHR111W	-0.166155	1.34479	-0.437507	0.352424		YAL023C	-0.573576	2.63326	0.484671	2.10478		YJR076C	-0.806359	3.11144	0.642707	0.856639
YER155C	-0.00926789	1.3447	0.554152	1.48332		YCR015C	0.428222	0.39794	0.484503	0.739925		YJR061W	-0.294493	3.04643	-0.242646	0.856505
YJL013C	0.528228	1.34393	0.57065	0.588423		YNL307C	-0.582292	-0.63813	0.484011	-0.17675		YDR087C	0.351708	2.69147	0.31401	0.856451
YML102W	-0.819053	1.34374	0.412223	0.526233		YDR326C	-0.749333	0.63063	0.483712	0.855876		YGR228W	0.54214	1.71365	1.74024	0.856428
YNL064C	-0.301126	1.34326	2.47116	1.42006		YBL061C	-0.765502	1.38586	0.483702	2.38061		YMR315W	-0.572344	3.75612	-0.143516	0.856386
YGL073W	-0.228083	1.34283	-0.574642	0.331739		YLR300W	-0.703276	2.83515	0.482636	1.16886		YDR326C	-0.749333	0.63063	0.483712	0.855876
YLR039C	-0.331785	1.3425	0.201391	1.49399		YHR213W-A	-0.0934259	0.980821	0.481983	1.6324		YNL267W	0.0702849	0.910505	-0.132052	0.855739
YDR165W	1.71903	1.34119	0.512526	0.264284		YCR087W	-0.24804	-0.109517	0.481186	0.33967		YJL058C	-0.628157	1.84223	-0.212617	0.855719
YBR042C	-0.830445	1.34096	2.3582	2.39211		YBR013C	-0.360434	0.739815	0.480066	0.958672		YOL006C	-0.44771	1.64744	0.0731448	0.855233
tL(UAA)L	0.131308	1.34072	-0.590789	1.37018		YLL033W	-0.171627	1.12488	0.479275	0.294797		YPR069C	-0.387878	0.42242	1.78535	0.854041
YDR372C	0.0948365	1.33956	0.155354	0.462808		YIL025C	0.326281	-1.01094	0.479158	-0.361578		YLR313C	-0.879714	0.783575	0.902571	0.853481
YKR054C	-0.658425	1.3387	0.240675	1.30184		YHR135C	-0.64299	0.825578	0.478021	0.675771		YHR056C	0.683791	1.852	0.121781	0.853425
YER088C-A	-0.500144	1.33827	0.353381	1.14484		YBR186W	-0.0149868	-0.85865	0.477766	-0.461082		YER152W-A	-0.381392	2.11837	-0.717778	0.851959
YGR003W	-0.289326	1.33798	-0.528597	0.435068		YDR295C	-0.80385	1.79696	0.477187	0.631317		YJR075W	-0.599907	3.23981	0.327054	0.851609
YML069W	-0.753608	1.33751	0.860508	1.40942		YIR013C	-0.595334	0.631856	0.476025	1.48768		YJR001W	-0.847917	2.00442	-0.350199	0.851044
YLR135W	-0.316691	1.33689	-0.479884	0.717931		YEL047C	-0.817371	1.98872	0.475366	1.34684		YHR044C	-0.687312	3.62441	-0.480423	0.850991
YMR293C	-1.55146	1.33652	-0.679041	-0.281314		YMR129W	0.957065	2.09385	0.474762	2.02286		YPL151C	-0.0788443	0.441092	-0.788606	0.850531
YFR030W	-0.387189	1.33652	-0.651891	0.459299		YMR109W	-0.934782	3.06958	0.474402	1.21551		YBR063C	-0.672205	0.0300388	0.518345	0.849872
YOR320C	-0.244421	1.3363	2.46147	1.81774		YER134C	-1.27672	0.458094	0.474257	0.0656484		YDL006W	-0.131144	2.40064	-0.0083051	0.849132
YML057W	-0.861102	1.33629	-0.762547	0.429633		YBR266C	1.50251	-0.300227	0.473628	0.86405		YPL184C	0.0952038	0.538387	-0.370897	0.848907
YDL096C	-0.495824	1.33497	0.469696	1.80893		YKL138C-A	-1.26594	1.88883	0.471892	-0.266634		YHR217C	-0.504368	0.248416	0.156891	0.847718
snR71	-0.471925	1.33485	0.369823	0.10114		YDR159W	-0.517435	0.369599	0.471444	1.04893		YKR030W	-0.686587	1.81363	0.967071	0.845644
YER156C	0.171821	1.33481	0.592171	0.763923		YDL008W	-1.42694	0.388774	0.471088	0.077997		YGR136W	-0.995517	1.29147	0.568544	0.845559
YBL055C	-0.00850855	1.33428	0.521506	2.30924		YDR264C	-0.127575	2.09581	0.470731	2.62872		YNL057W	-1.0033	1.88199	1.03192	0.844656
YLR154C	-1.34882	1.33386	2.00846	0.305956		YER103W	-0.604179	-0.39548	0.470705	0.105142		YOR151C	0.76454	-0.176514	-0.611599	0.844499
YOL008W	-0.952276	1.33379	0.249909	-0.0591182		YDL096C	-0.495824	1.33497	0.469696	1.80893		YDR390C	-0.338485	1.74765	0.62035	0.844364
YPR152C	0.117896	1.3334	-1.73294	-0.404899		YDR189W	-0.513766	2.83303	0.469247	1.60485		YMR321C	-0.304091	0.736155	1.66782	0.844354
YDR510W	-1.01273	1.33315	0.620709	-0.0440472		YMR305C	-0.621448	2.3366	0.469099	2.48545		YPR103W	-1.87779	0.683696	0.69343	0.844318
YDL230W	-0.998388	1.33289	-0.505254	0.48373		YKL060C	-0.636986	-1.38836	0.468534	-0.364811		YMR088C	-0.346596	1.58956	-0.697223	0.844089
YLR407W	0.338453	1.33134	-0.882043	-0.622171		YER154W	-0.0875554	0.474691	0.46781	0.207649		YKL209C	-0.361203	0.517727	1.28652	0.843796
YHR165W-A	-0.388467	1.33076	0.150924	0.0207161		YOR149C	-0.582308	2.77442	0.467462	1.53131		YIL032C	0.408955	2.30551	-0.30873	0.843016
YNL138W	-1.11039	1.33016	1.26332	1.39786		YFR024C-A	-1.34426	0.884304	0.466761	0.993736		YGL149W	-0.0257609	-0.717993	0.169956	0.841717
YDL178W	-0.584441	1.3282	0.121046	0.544801		YDL112W	0.962036	1.03312	0.466603	1.52554		YFL047W	-0.577979	1.83919	0.0851152	0.841381
YCR025C	-0.444102	1.32752	-1.14493	-0.527227		YJR129C	0.577629	2.87952	0.466598	1.1229		RUF21	-0.675675	0.298931	0.0115487	0.840756
YMR008C	-0.357886	1.32579	-1.14908	0.293347		YKR082W	0.482001	-0.242676	0.465918	0.365037		YGL183C	0.0230205	4.06402	-0.270665	0.840497
YHR031C	-0.386207	1.3251	-0.114067	0.0339425		YLR021W	-0.9943	0.899687	0.464084	0.0140824		YGR214W	1.19102	-0.528707	2.80357	0.84004
YPR124W	-0.682148	1.32449	0.551977	0.45079		YER160C	-0.804783	0.941654	0.463724	1.39536		YLR382C	-1.2705	0.701164	0.124934	0.838815
YIL134C-A	0.194973	1.32417	-0.7754	-0.105492		YBR126W-B	-1.20686	0.411198	0.46307	0.734985		YAL037C-B	-0.610258	0.333318	1.11949	0.838519
YLR373C	-0.633368	1.32374	0.362226	0.552903		YBR107C	-0.543943	2.72303	0.461297	2.17331		YBR033W	-0.826055	1.67291	-0.954963	0.838214
YNL041C	0.215366	1.32335	-0.514079	-0.0174463		YGR193C	-0.890699	0.269741	0.459722	-0.0334716		YJL197C-A	0.656881	2.15195	0.215927	0.838034
YGL119W	-0.82593	1.32311	-0.339496	0.525641		YDL164C	-0.863503	1.87411	0.459542	1.22363		YLR241W	-0.705552	1.46334	-0.763412	0.837944
YLL031C	-0.53732	1.32309	0.863529	2.59455		YOR361C	1.99746	-0.428712	0.458726	0.588959		YMR299C	-0.220013	2.79321	0.103983	0.83791
YDR034W-B	-0.147547	1.32267	-1.08819	-0.977825		tG(GCC)O2	-0.0379676	0.705152	0.458436	2.44294		YMR034C	0.941905	2.73624	-0.902962	0.837736
YMR226C	-1.2935	1.32156	-0.811889	-0.146754		YDR037W	0.826795	-0.124252	0.458398	0.759555		YPL072W	-0.415046	0.603059	1.09437	0.836787
YML084W	-0.456731	1.32081	0.397367	-0.39244		YJL076W	-0.389831	0.226408	0.458215	1.01314		YGR092W	-1.07672	2.55855	0.11774	0.834903
tL(UAA)K	0.121257	1.32022	-0.5946	1.34942		YGR257C	-0.454112	2.16596	0.458119	1.09438		YKL024C	-0.605607	2.24833	0.360546	0.834698
YHL009C	2.03436	1.31997	0.624482	0.377289		YBR036C	-0.734777	0.524944	0.457047	3.12683		YER132C	-0.242695	1.82241	-0.263073	0.834376
YGL226C-A	-0.935429	1.31968	1.88495	0.865759		tH(GUG)E1	0.612456	0.232951	0.456491	1.94879		YPR047W	-1.10648	1.49343	0.40768	0.834139
YIL015W	-0.368084	1.31889	1.06341	0.701125		tH(GUG)M	0.612456	0.232951	0.456491	1.94879		YDL097C	-1.7968	1.75122	1.01926	0.833927
YMR111C	-0.680163	1.31876	-0.690828	0.230314		YIL021W	0.253057	-0.11424	0.456278	0.551673		YJL042W	0.368192	0.5818	-0.710992	0.831309
YPL248C	0.978482	1.31828	-1.5224	-0.000858168		YFR019W	-0.673666	1.87462	0.455599	1.48413		YLR180W	-0.387992	-0.473328	0.485152	0.830596
YBR204C	-1.47709	1.31712	0.963388	2.64118		YLR277C	0.14077	1.0361	0.454486	0.801567		YOL158C	-0.818439	0.0805282	0.234865	0.830283
YOR068C	-0.456546	1.3161	-0.97045	0.657208		YBR287W	-1.00786	0.317082	0.453859	1.43077		YGL126W	-0.427736	3.30771	-0.243186	0.830233
YDR365W-B	-0.704995	1.31488	0.282634	1.57594		YJL193W	-0.253876	0.31691	0.453764	0.147067		YCR024C	-0.895767	2.09284	0.224261	0.830167
YGR007W	0.149355	1.31301	-0.122645	0.932616		YPR162C	0.904619	1.89766	0.453658	1.08475		YPR203W	-0.442923	1.08382	-0.127861	0.82936
YML101C-A	-0.892523	1.31252	0.573557	0.39189		YOL079W	0.273332	0.237649	0.453081	0.499559		YOL122C	-0.87681	1.68163	0.247548	0.828519
YMR167W	0.601638	1.31159	-0.597659	0.438051		YHR210C	-1.02322	1.60618	0.453018	0.405064		YOR127W	-0.844163	2.54772	-0.233325	0.828355
YGR287C	-0.205855	1.31142	-0.0601466	1.17813		YDR261C	-0.920877	1.99526	0.45294	1.07554		YNL056W	-0.987296	2.35256	0.995352	0.827757
YGR119C	0.241405	1.3108	0.00172775	1.18642		YGL215W	-0.743965	0.857493	0.451823	1.05751		YGR073C	-0.482413	2.06387	0.0217664	0.827209
YLR279W	0.765071	1.3105	-1.05459	0.0617159		YOR045W	-0.954768	-0.723419	0.451809	-1.19105		YML031C-A	-0.799714	1.8509	0.201892	0.827127
YPL083C	0.274082	1.31006	1.1035	1.63348		YLR050C	-0.875238	3.35995	0.451424	0.536538		YBL090W	-0.523936	-0.564514	1.84999	0.826258
YPR017C	-0.223764	1.30982	-0.107183	-0.125748		YCR028C-A	-0.0870364	0.816538	0.451017	0.0768776		YEL053W-A	1.13422	-0.974352	1.90971	0.825771
YKR003W	-1.06362	1.3092	0.76856	0.376124		YGL217C	-0.487672	1.63401	0.450657	1.99125		YNR075W	-0.0552562	2.41138	-0.568701	0.824224
YDR169C	-0.034195	1.30909	-1.46865	-0.608289		YJL180C	-1.04439	1.52406	0.45004	0.19633		YJL111W	0.771683	-1.26737	1.32414	0.824093
YLR232W	-0.731407	1.30709	-0.83509	-0.405247		tE(UUC)I	-0.811324	0.813891	0.448948	2.78356		YOL003C	-0.687782	2.26784	0.940856	0.823512
YLR425W	-0.19044	1.30686	-0.609254	0.493082		tE(UUC)G2	-0.811324	0.813891	0.448948	2.78356		YLR434C	0.903	1.17082	0.639052	0.82316
YGL256W	-0.626702	1.30593	-0.694979	0.0119817		YOR017W	-0.685737	-0.318348	0.447264	0.0968886		YGR153W	-0.515002	3.54537	-0.0448395	0.822325
YOR072W-A	-0.62578	1.30559	-1.28221	-0.342492		YDR371W	-0.962966	0.63783	0.446897	0.704005		YFL026W	-0.345188	0.358751	2.57832	0.822272
YDR144C	-0.535934	1.30423	3.24014	2.67476		YKR013W	-0.599494	2.03563	0.446161	2.80132		YDR171W	-1.13901	0.0353136	1.35245	0.822219
YOR129C	0.792921	1.30291	0.435684	1.24733		YPL065W	-0.528931	0.702025	0.445721	-0.306331		YER013W	-0.104423	0.934115	-0.833643	0.820715
YDR292C	0.680006	1.30284	1.24818	2.52195		YGR270C-A	1.17395	0.0645123	0.444228	0.567856		YKL181W	1.92073	-0.221779	0.806456	0.819699
YLR043C	-1.51986	1.30204	1.74903	0.443945		YOR243C	1.50668	1.19801	0.444102	0.919858		YGR171C	-0.158937	1.96691	0.620841	0.819262
YNL164C	0.930646	1.30121	-0.705947	-0.385231		YJR140C	0.078096	2.57177	0.443652	1.72643		YGL148W	-0.141415	0.0421046	0.864601	0.819088
YPR161C	1.41353	1.30036	-0.0886143	0.81461		YNL289W	-0.7353	1.81674	0.443568	2.51632		YDR415C	0.257311	0.363541	0.196853	0.818926
YLR216C	-0.724969	1.30026	1.8891	0.86969		YMR067C	-0.698698	0.109842	0.442889	-0.167372		YGL168W	0.049492	1.94146	-0.181443	0.817861
YLR227W-B	-0.739738	1.29986	0.205415	1.62258		YGL221C	-0.53067	2.78117	0.441509	1.5847		YPR076W	-0.614154	2.6149	0.0474703	0.817711
YOR074C	-0.848631	1.29958	2.78881	1.93342		YCL030C	-0.916728	-0.320961	0.440059	0.342969		YBR129C	1.64659	-0.709361	0.735524	0.817004
YDL007C-A	-0.523409	1.29887	-0.278657	-0.523409		YGR080W	-0.772929	1.60307	0.439937	0.688589		YDR356W	-1.17328	1.15538	1.68614	0.81649
YPL035C	-1.19634	1.29641	0.209222	0.274042		YBR271W	0.53312	-0.5689	0.43971	1.071		YKL213C	-1.36761	0.533651	-0.415631	0.815974
YIL074C	-0.399173	1.295	0.231912	0.792845		YOR142W-B	-0.826093	0.910201	0.439328	1.43513		YPR161C	1.41353	1.30036	-0.0886143	0.81461
YHR168W	-0.701994	1.29466	-0.169194	1.02033		YJL133W	-0.649723	1.56997	0.437281	0.154736		YDR015C	-0.582405	3.22659	-0.434786	0.814526
YML072C	-0.921197	1.29309	1.1167	2.19417		YOR129C	0.792921	1.30291	0.435684	1.24733		YDL211C	-0.642569	3.21096	0.301361	0.814183
YBR164C	-0.562938	1.2928	2.65601	2.83197		YML001W	-1.49867	-0.632937	0.435619	-0.473932		YDR300C	1.27877	0.539419	0.837328	0.813633
YGR136W	-0.995517	1.29147	0.568544	0.845559		YGL097W	-0.155602	0.548344	0.435607	1.55649		YLR144C	-0.91368	1.07755	-0.271737	0.812732
YNL245C	1.26443	1.29085	-1.28571	-0.197372		YCR020W-B	0.448302	1.08826	0.433173	-0.0378734		YHL038C	-0.249307	0.700121	0.0506773	0.810863
YPL097W	0.458863	1.29068	-0.157955	-0.115881		snR87	2.3953	-0.43803	0.432934	-0.43803		YAR018C	-0.556881	-0.165398	0.756532	0.809987
YML021C	-0.896362	1.29029	1.09686	1.18474		YKR012C	-0.610716	2.10177	0.431245	2.714		YAR007C	-1.04876	2.17368	1.24661	0.809335
YPR089W	0.134155	1.29012	-0.191004	0.809125		YKR037C	-0.811754	1.37041	0.430426	1.37625		YPR089W	0.134155	1.29012	-0.191004	0.809125
YHR213W-B	0.594356	1.28811	-0.116273	0.872674		YPL008W	-0.0772336	0.407074	0.428868	0.441692		YDR394W	-0.494454	2.92121	0.356344	0.808866
YBR222C	-0.802063	1.28794	0.921339	3.68653		YBR016W	0.603753	-1.08745	0.428508	1.39388		YLR134W	0.0965526	3.83524	-0.696161	0.808462
YMR224C	-0.475387	1.28492	-1.559	-0.0742846		YNL026W	-1.10432	2.28665	0.428467	1.62984		YNL118C	-1.32603	0.268578	-0.244329	0.808214
YLR278C	1.52348	1.2847	0.232175	0.959516		YGL116W	-1.20364	-0.095238	0.428031	0.0663177		YML081W	1.1138	1.03257	-0.376122	0.808086
YKL173W	0.177715	1.28358	-1.09585	0.0100695		YPL178W	-0.778208	1.0879	0.427968	0.282954		YMR125W	2.56396	0.444573	1.31247	0.807814
YPR060C	-0.537034	1.2834	1.63553	1.42573		YHR192W	-0.582302	2.38728	0.427646	0.416633		YMR103C	-0.888668	1.75939	-1.08818	0.807755
YIR021W-A	-0.449133	1.28289	-0.300768	-0.463073		YFR002W	-0.00668591	0.54681	0.427177	0.559923		YKL074C	-0.0244673	2.24036	-0.856917	0.806073
YHR164C	-0.43861	1.28205	0.171694	1.00234		YJR101W	0.105115	-0.7081	0.426604	-0.508845		YMR153C-A	0.571301	2.53285	-0.167553	0.803565
YGR101W	-0.300691	1.27891	-1.09911	0.633853		YDR347W	-0.636331	0.179074	0.426183	0.326444		tG(GCC)F1	0.24948	-0.336131	0.545064	0.803522
YEL001C	-0.54653	1.27824	1.95469	1.32245		YKL089W	-0.932308	0.673209	0.425729	0.231349		YML073C	0.610908	-0.386812	2.73455	0.802079
YJR084W	-0.431716	1.27662	-0.986954	0.210284		YLR179C	-0.923121	1.71657	0.424666	2.01405		YMR099C	-1.39977	0.562274	1.31056	0.801824
YJR023C	-1.22159	1.27577	-0.228403	-0.0181381		YJL030W	-0.372381	2.81626	0.423606	0.773143		YLR277C	0.14077	1.0361	0.454486	0.801567
YCL004W	-0.655066	1.27565	0.0427672	0.0848768		YLR283W	0.225249	0.610417	0.423106	-0.054163		YFR050C	-1.10598	1.08895	0.606048	0.801118
YCL029C	-0.0583774	1.27556	-0.471359	-0.0216156		YER025W	1.84636	-0.806416	0.422514	-0.00324158		YOL011W	-0.595239	0.756651	-0.490924	0.800363
YPR169W-A	-0.768213	1.27522	-1.51925	-0.934048		YOL004W	-0.449993	1.11265	0.421521	1.18426		YAR066W	0.17969	2.94997	-0.621333	0.800083
YGL225W	-0.699844	1.27435	1.51997	1.3962		YKL208W	-1.00362	2.1181	0.421489	0.878788		YJR098C	-1.04892	2.088	-0.250264	0.798977
YDL026W	-1.16077	1.2741	-0.990026	-0.244252		YLR292C	-0.564003	3.31745	0.421386	1.26906		YMR187C	-0.00120026	3.86544	-0.381903	0.798508
YJR030C	-0.94917	1.27389	1.67082	0.737336		tG(GCC)C	0.0383003	0.409963	0.420867	1.99858		YJL188C	1.31312	-0.381449	1.81816	0.797171
YLR128W	-0.834095	1.27379	-1.39294	-1.08416		YIL020C	-0.432071	-0.251693	0.42043	-0.123632		YPR111W	-0.513162	1.76987	0.400855	0.797167
YHR204W	-0.376939	1.27376	0.699603	1.41877		YNL284C-B	-0.787343	1.11478	0.419886	1.42797		YJL057C	-1.08841	1.67916	-0.298737	0.797139
YER179W	-1.03906	1.27278	-1.41378	-0.435848		tG(GCC)E	-0.0716494	0.663326	0.419314	2.38207		YLR114C	-0.169	1.39791	-0.577378	0.796664
YHR047C	-0.268287	1.27239	1.68058	2.18344		tG(GCC)M	-0.0716494	0.663326	0.419314	2.38207		YFL008W	-0.811739	0.720048	1.33574	0.796579
YBR133C	-0.330133	1.2719	2.31572	3.50148		Q0140	2.28937	-0.411729	0.418586	-0.411729		YNL243W	-0.597483	0.822449	-0.0165564	0.796272
YHR115C	0.350818	1.27169	-0.38732	-0.366961		YDL094C	-0.161753	2.84194	0.418164	1.44497		YNR052C	-0.909148	0.0259036	-0.122837	0.794764
YFR036W-A	2.46539	1.27106	0.681949	0.950759		YOR033C	0.791026	0.87836	0.417009	0.499078		YAL038W	-0.630949	0.240645	1.11411	0.793288
YJR128W	-0.214108	1.27073	-0.339172	-0.17268		YGL175C	-0.744074	0.632598	0.416669	0.720792		YIL074C	-0.399173	1.295	0.231912	0.792845
YML095C	-0.246065	1.26969	-0.0132368	0.176764		YOL145C	1.07582	-0.275175	0.415944	0.276154		YKL203C	0.829525	0.687488	-0.704934	0.792739
YLR353W	-0.927432	1.26962	0.618268	1.12075		YFL048C	-0.925548	2.52831	0.414663	0.993696		YLR409C	2.08631	-0.537126	0.053169	0.792652
YBL059W	-0.418098	1.2674	1.55423	2.05207		YHL017W	-0.891259	0.504864	0.414277	1.13661		YMR306W	-0.507719	1.23432	0.0389874	0.79245
YGR216C	0.979284	1.26712	0.285836	0.457267		YKL039W	-0.938747	0.734718	0.412358	0.380223		YKR101W	-0.6201	2.2287	-0.44438	0.790488
YLL016W	0.934934	1.2669	-1.85102	-0.834992		YML102W	-0.819053	1.34374	0.412223	0.526233		YJL094C	-0.109342	1.98813	-1.5659	0.789842
YDL059C	-0.620562	1.26538	-0.431184	0.37161		YHR014W	-0.12993	1.91635	0.411836	-0.18971		YBL111C	-0.7427	0.773957	-0.229474	0.789541
YDR236C	-0.706402	1.26475	-0.079527	0.699076		YML055W	-0.487603	2.67027	0.411377	1.11489		YIL040W	-0.512556	2.29679	0.298721	0.788924
YNL062C	1.4147	1.26439	-0.238468	0.586092		YHR039C	-0.509052	2.31449	0.411049	1.45277		YDL136W	1.87423	-0.747563	2.33876	0.788846
YLR389C	-0.384675	1.26364	-0.468739	1.64732		YBR284W	-0.859069	1.45369	0.410897	1.21312		YHR072W	-0.399617	2.29248	-0.863228	0.788711
YPL095C	-1.2143	1.26343	0.362304	-0.11252		YDL189W	0.01302	2.36818	0.410153	0.956922		YBR242W	-0.976636	0.854234	-0.197209	0.788292
YGR041W	-0.978102	1.2623	0.372267	0.211358		YPR047W	-1.10648	1.49343	0.40768	0.834139		YML097C	-0.0234986	0.530506	0.331071	0.788003
tR(UCU)K	-0.0991835	1.26221	0.0159475	1.1358		YPL269W	-0.154454	0.0979085	0.407171	-0.23535		YCR108C	0.023339	-0.328508	-0.262691	0.787737
YHR100C	0.475914	1.25936	-0.682805	-0.478966		YNL174W	0.930974	-0.417605	0.406149	-0.373723		YPL040C	-0.72198	2.0078	0.637307	0.787652
YBR124W	-0.0903812	1.25883	1.28097	3.39489		YOR263C	1.5199	-0.504384	0.405936	-0.277429		YDL102W	-0.518412	0.877486	0.848555	0.787048
YGR177C	0.172447	1.25864	0.339048	0.894033		YKR083C	-0.643114	1.52145	0.405791	0.576394		YAL037C-A	-0.405584	1.50053	-0.119465	0.786517
YPL227C	-0.811384	1.25758	2.19372	1.71746		YML065W	0.719879	0.978826	0.405737	1.38343		YDR091C	1.48178	0.4708	1.70985	0.78615
YJL051W	-1.01068	1.25405	0.537771	1.05338		YNL111C	-0.803889	1.8877	0.405086	0.520124		YJR151C	-0.451891	3.35806	-0.570971	0.78587
YMR154C	-0.0561679	1.25398	-0.713446	-0.187816		YPL029W	-0.859148	0.207824	0.404821	0.344686		YHR182W	-0.119145	1.61387	0.115569	0.784809
YEL020C	-0.222772	1.25382	-1.31469	0.667243		YMR190C	0.0402833	1.95401	0.404638	1.26161		YGL165C	0.684589	2.81117	-1.17047	0.784809
YAL030W	-0.940407	1.25305	-0.718301	-0.70092		YDR098C	-0.628084	2.62675	0.404404	1.48941		YBR068C	1.77205	0.132008	-0.547961	0.784778
YFR043C	-1.42929	1.25301	-1.51377	-0.6018		YLR166C	-0.397369	2.92262	0.404168	1.37149		YDR348C	-0.597367	1.54051	-0.015797	0.782807
YDR130C	-0.467034	1.25134	1.04129	0.930166		YPR034W	-0.52608	0.202277	0.401745	0.745462		YBR182C	-0.301257	2.4851	-0.358821	0.782224
YJL125C	0.776386	1.24913	-0.038774	0.182449		YPR111W	-0.513162	1.76987	0.400855	0.797167		YER080W	-0.649652	0.807985	0.565539	0.781022
YPR186C	-0.610965	1.24883	0.224996	0.434965		YML119W	-0.656273	-0.935922	0.399903	-0.463907		YNL163C	1.21991	1.07594	-0.804432	0.780986
YBR002C	0.162728	1.24828	1.20792	2.95096		YNL132W	2.15154	-0.596546	0.399754	0.39196		YOR276W	0.735368	-0.462019	1.99053	0.780867
YML005W	0.794795	1.24802	-1.22525	-0.838152		YKL055C	0.37244	1.83138	0.399439	-0.0527444		YKL153W	-1.17015	0.0767761	1.35763	0.780385
YLR456W	-0.19917	1.2474	0.497883	-0.222788		YGL204C	-0.51334	2.731	0.397615	0.66902		YCR053W	0.144244	0.241308	1.70501	0.778756
YPR087W	0.128934	1.24611	-0.23235	0.476318		YML084W	-0.456731	1.32081	0.397367	-0.39244		YLR256W	1.37304	2.7831	-0.916522	0.778507
YPR059C	-0.090494	1.24493	-0.194909	0.306772		YJL010C	1.676	0.690326	0.397035	0.761794		YHR149C	-1.06707	-0.170709	1.85745	0.77806
YGR097W	-0.635837	1.24477	-0.810337	0.0143848		YDR114C	-1.12682	-0.805409	0.396717	0.0940794		YKL205W	1.01476	1.49165	0.242141	0.777905
YGR047C	-0.969798	1.24448	-0.391245	0.343762		YEL075C	-0.456469	1.53571	0.396395	1.15847		YNR062C	-0.472949	1.88594	-0.0135267	0.775988
YLR404W	-0.730965	1.24364	1.25449	0.683816		YOL098C	0.185509	1.50068	0.396062	1.88773		YOR329C	-0.716101	0.654732	-0.690594	0.775471
YLR093C	-0.581949	1.24355	-1.90122	-1.21627		YPL019C	-0.974196	0.526882	0.395564	0.0805803		tK(CUU)G1	-0.156282	-0.928678	-0.451115	0.774189
tG(GCC)F2	0.111463	1.24272	-0.0418481	-0.67688		YPR174C	-0.795764	2.37114	0.395445	1.5222		YJL030W	-0.372381	2.81626	0.423606	0.773143
YLR243W	1.61876	1.24223	-0.18686	0.437441		YMR147W	2.17334	1.54851	0.395089	1.11782		YPL110C	-0.381246	2.85347	-0.387157	0.772468
YJR027W	-0.735449	1.24194	0.245029	1.62651		YLL018C	0.0831403	-1.16183	0.394622	0.336021		YLR024C	0.878247	1.52557	-0.294437	0.772291
YOR165W	1.01317	1.24102	0.797558	1.49634		YPR170C	-1.06046	2.75226	0.394235	0.596952		YGL083W	-1.10131	-0.432299	0.895822	0.769068
YBR261C	-0.745253	1.24017	2.24993	2.82263		tH(GUG)G2	0.0869751	0.173891	0.393977	0.372238		YGR218W	0.429039	-0.0374329	-0.235125	0.76871
YHR070C-A	1.12404	1.23995	-0.76699	0.114595		YNL252C	-0.298057	-1.16845	0.393604	-1.37471		YMR219W	-0.307654	1.22143	-0.689619	0.767532
tL(UAA)B1	0.0420463	1.23883	-0.547619	1.26798		YPR055W	-0.839336	1.06743	0.392249	1.01998		YNR048W	0.0746349	2.2479	-0.12494	0.767223
tL(UAA)B2	0.0420463	1.23883	-0.547619	1.26798		YLR380W	-0.440698	1.38412	0.391686	0.335394		YLR337C	-0.851173	3.17005	-0.292343	0.766637
tL(UAA)D	0.0420463	1.23883	-0.547619	1.26798		YGR242W	-0.694141	0.468924	0.391474	0.445535		YNL020C	-0.391257	1.4579	-0.378237	0.766164
tL(UAA)N	0.0420463	1.23883	-0.547619	1.26798		YDL028C	-0.599702	-0.230335	0.39123	-0.0250601		YFR032C-A	1.40668	-0.773083	1.86454	0.76599
YOR225W	-0.751357	1.23879	1.25824	1.8529		YBR255W	-0.463291	-0.430597	0.390664	2.19233		YOR284W	-0.860923	2.87876	1.05166	0.765912
YNL335W	-0.878318	1.23726	-0.992309	-0.165416		YDR544C	-0.478672	1.76969	0.389219	0.532036		YMR207C	0.216852	1.36167	-0.662167	0.765837
YNL138W-A	-0.457686	1.23653	-0.936506	-1.0273		YKL036C	-1.20704	-0.821964	0.387272	-0.212218		YFR032C-B	0.786746	1.53546	0.258737	0.76446
YNL082W	-0.859888	1.23638	1.39566	0.892897		YHR104W	-1.15202	1.11644	0.386557	0.0976701		YPR079W	-0.832347	1.90843	-0.513431	0.764058
YER068W	0.269757	1.23632	0.201348	0.383199		YPR036W	-1.88918	0.282381	0.386338	-0.183128		YER156C	0.171821	1.33481	0.592171	0.763923
YBR099C	-0.670632	1.23533	1.44218	2.02929		YNL151C	1.49909	-0.303052	0.385791	-0.10137		YLR086W	-0.254548	0.917337	-0.0760902	0.762659
YDR416W	1.38078	1.23449	-0.894751	0.448021		YDR118W	0.0638398	0.970722	0.38507	0.624836		YBL093C	0.0711446	0.612909	-0.329452	0.762411
YMR306W	-0.507719	1.23432	0.0389874	0.79245		YDR366C	-0.340164	1.73228	0.384998	1.22832		YJL010C	1.676	0.690326	0.397035	0.761794
YBR170C	-0.7259	1.2336	1.71018	3.67924		YDR184C	0.67401	0.407428	0.38479	0.247892		YLR200W	-0.761962	3.51464	0.649655	0.761528
YOR290C	-0.187358	1.23326	0.205943	0.978659		YBR235W	-0.151342	0.894094	0.384694	3.9404		YOL022C	0.489634	1.75889	0.500511	0.760707
YOR067C	-0.353625	1.23324	0.659374	0.481292		YOL052C	0.120778	0.26955	0.383616	0.301275		YJR091C	-0.816438	0.303112	-0.100101	0.760489
YGL196W	-0.859243	1.23308	0.0829779	1.33615		YJL046W	0.409738	1.19362	0.383113	-0.0196201		YDR037W	0.826795	-0.124252	0.458398	0.759555
YOR222W	-1.06467	1.23305	-0.0488211	1.46853		YKL075C	0.697832	-0.344832	0.382113	0.168597		YER157W	-0.748573	1.74714	0.288111	0.759549
YJL216C	-0.707526	1.23108	0.10362	0.513538		YFR039C	-0.236343	2.61452	0.380886	1.31359		YJL075C	-0.354947	0.404934	0.510578	0.759545
YGR016W	0.783137	1.23038	-0.338442	-0.797829		YDR053W	-0.158343	0.0674693	0.379966	0.260771		YJL008C	0.803274	-0.652544	1.05777	0.759105
YOR143C	-0.761277	1.22875	0.952162	0.694421		YNL071W	-2.25295	0.626126	0.37985	0.244901		YPL168W	-1.22767	1.22645	-0.10528	0.759008
YPL283W-B	-0.942413	1.22657	-0.385282	0.555526		YFR027W	-0.82841	1.05864	0.378367	0.577692		YJR110W	-0.639112	1.07411	-0.041054	0.758722
YPL168W	-1.22767	1.22645	-0.10528	0.759008		YLR242C	-0.107109	2.69298	0.378067	0.651065		YOR253W	-0.745023	0.861737	1.59104	0.758581
YPR137C-B	-0.755884	1.22608	0.247681	1.59881		YNR008W	-1.06298	1.75928	0.377923	1.81094		YKR036C	0.124281	0.535077	-0.339406	0.757094
YOR189W	-0.739394	1.22528	-0.420258	-0.301214		YDR499W	0.555458	0.338442	0.376366	-0.22924		YKR011C	-0.949145	1.9654	0.343854	0.756833
YIL030W-A	-0.505243	1.22482	-0.411865	0.165011		YHR027C	-0.639867	1.05087	0.376063	1.5247		YDR066C	-0.348212	2.45871	0.159086	0.756013
YJL002C	-0.996981	1.22448	1.65324	1.1405		YLR067C	0.827347	0.0741924	0.375375	-0.417038		YGL213C	-1.02655	-0.138737	1.47652	0.755307
YGL252C	0.0217784	1.22217	-1.04821	0.75377		tE(UUC)P	-0.822092	0.855509	0.37448	2.48299		YOL156W	-0.146817	3.21649	-0.526306	0.755243
YGR149W	-0.658865	1.22173	-0.779247	-0.343852		YDR344C	-0.740129	0.826863	0.374371	0.639044		YGL252C	0.0217784	1.22217	-1.04821	0.75377
YMR219W	-0.307654	1.22143	-0.689619	0.767532		YKL029C	0.635929	-0.935355	0.373874	0.266927		YBR200W-A	-0.0742223	3.57057	-0.579402	0.752663
YPL060C-A	0.0632866	1.22014	-0.489811	-0.102029		YMR132C	-0.797459	0.676976	0.3723	0.463598		YLL064C	-0.8179	2.13307	-0.841095	0.752195
YGR157W	1.42943	1.21871	1.28149	0.881455		YGR041W	-0.978102	1.2623	0.372267	0.211358		YNR076W	-0.8179	2.13307	-0.841095	0.752195
YBL005W-B	-0.835772	1.21871	1.13575	1.83397		YCR092C	0.163176	0.0864656	0.372234	0.71959		YNR035C	-1.51399	1.37796	0.348241	0.752076
YIL142W	-0.181682	1.21825	0.55253	1.03352		YGR232W	-1.69646	0.723672	0.371473	0.507368		YOR039W	-0.434523	0.704127	2.1152	0.751896
YAL033W	0.0576738	1.21761	-0.297361	0.65005		YOR382W	-0.111361	-0.978626	0.37129	-0.295205		YOR183W	-0.478278	-0.0538444	0.295015	0.751121
YER096W	-0.256915	1.21644	-1.6067	-1.09535		YJL182C	-1.0134	-1.24146	0.370973	-0.650804		YNR075C-A	-0.154147	0.717872	-0.374781	0.748818
YIL173W	-0.618041	1.21546	0.092742	0.726566		YER120W	-0.236609	-0.736694	0.370221	-0.230734		HRA1	-0.101031	0.181709	0.0603669	0.748376
YOL117W	-0.891111	1.21467	-0.194238	0.371127		YJR029W	-0.759305	1.07286	0.370205	1.50698		YGL095C	-0.10828	1.94809	-0.423475	0.747483
YHL019C	-0.936079	1.21446	-0.45888	0.672603		YKR095W	0.508261	-0.557996	0.370177	0.267771		YDR140W	1.11667	1.68542	0.142352	0.747318
YBR082C	-0.730328	1.2123	3.35562	2.50251		snR71	-0.471925	1.33485	0.369823	0.10114		YLR467W	-0.724605	0.544254	-0.317846	0.746827
YDR118W-A	-0.498128	1.21046	-0.665637	-0.131633		YNL021W	0.741634	0.467957	0.369653	1.22091		YOR172W	0.288105	1.70501	-1.39071	0.746187
YOR273C	-0.712831	1.20982	-0.207032	0.384854		YNL152W	0.117365	0.416528	0.369568	0.457498		YPR034W	-0.52608	0.202277	0.401745	0.745462
YDR293C	-0.572401	1.20879	-1.67801	0.186457		YDR060W	2.39624	-0.687494	0.36918	-0.393906		YAR073W	0.140525	0.235573	1.17269	0.745025
tG(GCC)G1	0.0619073	1.20804	-0.0934196	-0.736801		YHR183W	-0.538526	2.98902	0.367836	1.40316		YHR218W	-0.752453	0.657991	-0.330137	0.744696
YLL032C	0.358968	1.20726	1.35728	1.4174		YCR102W-A	-0.521423	0.976305	0.367597	0.246237		YLR150W	0.546938	-1.27148	2.76306	0.742679
YBR180W	1.17816	1.20597	1.75938	2.70156		YNL109W	-0.845182	2.43424	0.36706	0.488582		YCR081W	0.090517	0.839645	-0.0835125	0.742648
YGL017W	-0.397286	1.20591	-2.06485	0.272991		YHR214C-B	-0.791587	0.901198	0.366851	1.35732		YIL175W	-0.142844	2.47077	-0.487223	0.742103
YLR229C	-1.23467	1.20589	1.1221	-0.337687		tE(UUC)E1	-0.82359	0.638818	0.366398	2.41117		YJL219W	0.564215	2.56186	-1.04019	0.742102
YDR108W	-0.842106	1.20588	0.198111	0.125428		YMR304C-A	-0.532329	2.62581	0.364873	2.34053		YNR013C	-0.571337	0.924088	0.146172	0.741409
YNL054W-B	-0.736877	1.20506	0.174228	1.39073		YDR503C	-0.641202	2.76302	0.363883	1.07962		YGR109C	-0.535745	-0.101015	3.3451	0.740876
YOL103W-B	-0.743548	1.20491	0.281625	1.55559		YHL035C	-0.895833	1.38367	0.363047	1.70593		YIL108W	-0.71937	3.0425	-0.501499	0.740291
YCR090C	-0.153249	1.20442	0.780551	1.28215		YGR137W	-1.00313	1.53799	0.362791	0.69003		YIL010W	-0.943359	1.59939	0.646852	0.740111
YGR038C-B	-0.767284	1.20233	0.25925	1.50914		YPL095C	-1.2143	1.26343	0.362304	-0.11252		YCR015C	0.428222	0.39794	0.484503	0.739925
YMR075W	-0.210538	1.20139	-0.0328385	-0.36253		YLR373C	-0.633368	1.32374	0.362226	0.552903		YDR283C	-0.591093	1.1954	-0.5636	0.739809
YCL010C	-0.538294	1.20109	-0.976909	0.0559193		YGL171W	1.66965	-0.29728	0.361851	0.0535818		YOR396W	-0.735018	0.520857	-0.328083	0.739755
YNL323W	-1.02556	1.20004	-0.150429	0.464142		YNR054C	0.489547	-0.229656	0.361375	-0.025932		YOR122C	-0.601109	2.22864	0.843487	0.739497
YFL065C	-0.473174	1.19979	0.29319	1.0401		YLR306W	-1.58429	0.70307	0.361162	-0.0239801		YOR011W	0.840554	0.802527	-0.310891	0.739409
YHR156C	-0.00175476	1.19917	-0.145654	0.213174		YMR050C	-0.80089	0.999306	0.360913	1.45979		YOR059C	-0.858528	1.7516	-1.2381	0.739388
YOR243C	1.50668	1.19801	0.444102	0.919858		YLL004W	0.204303	0.986414	0.360834	0.197243		YBR028C	0.807079	-1.41241	2.35665	0.738349
YMR087W	-1.06084	1.19767	-0.719424	-0.133532		YHR114W	-0.434987	1.83544	0.360559	0.553542		YJR030C	-0.94917	1.27389	1.67082	0.737336
YJL129C	-0.411474	1.19738	-0.0595828	0.967883		YKL024C	-0.605607	2.24833	0.360546	0.834698		YLR463C	-0.400025	0.824908	-0.174928	0.736674
YGL085W	-0.539212	1.19684	-0.785932	0.0112972		YMR060C	-0.851846	0.356925	0.360195	-0.0902773		YJR065C	-1.21737	0.723352	1.13568	0.736327
YJL222W	-0.624584	1.19606	0.124646	0.719626		YNL079C	-1.41573	2.018	0.358722	0.295398		tV(AAC)E1	0.873958	2.9712	-0.977045	0.735766
YHR201C	-0.953219	1.19555	0.583403	0.976839		YNL175C	1.21891	-0.590514	0.358703	-0.291833		YGR011W	-0.380891	3.35659	-0.414442	0.734997
YDR283C	-0.591093	1.1954	-0.5636	0.739809		YOL086C	-0.0942807	-1.64564	0.357898	-0.356476		YBR126W-B	-1.20686	0.411198	0.46307	0.734985
YPL234C	-2.06523	1.19474	0.357348	0.687738		YPL234C	-2.06523	1.19474	0.357348	0.687738		YDL120W	-0.515801	3.1317	0.109851	0.733501
YLR342W-A	-0.731307	1.19397	-0.731696	-0.303043		snR66	-0.507165	-1.144	0.356837	-0.044447		YNL292W	0.175971	0.585972	0.766435	0.732778
YPR058W	-0.243103	1.19377	-0.324344	0.356822		YDR394W	-0.494454	2.92121	0.356344	0.808866		YKL145W-A	-0.332868	-0.939252	-0.926185	0.732646
YJL046W	0.409738	1.19362	0.383113	-0.0196201		YOR308C	0.550241	-0.00294921	0.355565	0.185453		YOR087W	-0.803747	1.11659	0.665604	0.732433
YCR038C	-1.22418	1.19155	-0.667195	-0.179665		YIL021C-A	0.102252	-0.463465	0.355552	0.299487		YJR033C	-1.2892	0.668738	-0.770764	0.731488
YCR001W	-0.274337	1.19115	-1.007	-0.617709		YNL087W	-0.692354	1.69141	0.355396	1.45737		YJL097W	-0.911016	0.976363	1.87949	0.731273
YHR023W	-0.863209	1.19106	1.90574	1.76036		YPL183C	1.66974	0.260941	0.354683	1.17486		YJR138W	-0.0768829	0.850539	-0.787983	0.73097
YJL143W	-0.247589	1.19105	1.44181	1.59185		YOR383C	-0.311304	-0.973695	0.354664	0.392501		YBL113C	-1.055	0.0747182	-0.371047	0.730401
YCR008W	0.754596	1.19081	-1.46968	-0.133339		tG(GCC)J2	0.0949367	2.16975	0.354225	1.36554		YLR096W	1.34704	0.0682705	-0.205083	0.730366
YKL022C	1.15144	1.19043	-0.998134	0.152213		YDR324C	1.62261	-0.296433	0.353745	0.180329		YIL173W	-0.618041	1.21546	0.092742	0.726566
YBR205W	-0.751946	1.1903	2.89459	3.2937		YER088C-A	-0.500144	1.33827	0.353381	1.14484		YBL091C-A	-1.32473	-0.0307995	0.873571	0.725065
YBL020W	0.863209	1.1884	0.736966	2.57845		YML059C	-0.469313	0.313076	0.352359	0.480152		snR57	0.456391	-0.414368	0.509178	0.724964
YLR462W	-0.507244	1.18821	0.332702	1.07884		YGR200C	1.8772	0.368119	0.351647	1.45797		YPL158C	-1.16287	1.90373	2.39478	0.724378
YKL202W	-0.458915	1.18733	-0.894897	0.264633		YPL086C	1.63756	-0.765698	0.351191	0.508766		YOR167C	0.158942	-0.577456	3.26502	0.722703
YEL061C	-0.893428	1.187	2.42521	1.73705		YHL030W-A	-0.291028	-0.557448	0.350834	-0.310884		YOL038W	-1.40123	0.909271	1.15872	0.722604
YDL085C-A	-0.837053	1.18567	1.0026	0.34224		YLR439W	-0.285276	-0.60282	0.349535	-0.74364		YER011W	-0.432892	-0.312276	0.675872	0.722373
YBR191W-A	1.36943	1.18528	2.03046	2.46357		YNR035C	-1.51399	1.37796	0.348241	0.752076		YML053C	0.674802	0.90275	1.54626	0.721911
YFR016C	-1.37	1.18387	-0.798171	0.693907		YBR065C	0.209803	-0.826845	0.348114	0.503458		YDR411C	-0.554032	2.99823	-0.637649	0.721685
YLR299C-A	-0.917899	1.18378	-1.16262	-0.198198		YGR018C	-0.841513	-0.526615	0.346995	-0.519866		YCL026C-A	-0.0453447	1.56082	-0.245591	0.721245
YNL143C	0.0265172	1.1827	-1.0909	-1.09926		YIR020C-B	-0.594039	-0.00133042	0.346827	-0.304555		YGR190C	2.51308	0.206251	0.174629	0.721244
YDR188W	0.167549	1.18209	-0.555986	1.11799		YNL260C	0.0142131	1.48472	0.345287	0.651135		YGL175C	-0.744074	0.632598	0.416669	0.720792
YDR454C	-1.24173	1.18188	2.83098	1.52897		YER105C	1.70692	0.628267	0.345228	1.12681		YKL027W	-0.419169	2.56805	-0.439719	0.71987
YNL219C	-1.03984	1.18174	0.3283	1.28637		YDL051W	1.6117	0.192599	0.344834	-0.192456		YJL222W	-0.624584	1.19606	0.124646	0.719626
YIL061C	0.0241988	1.18021	-0.324699	-0.268489		YML125C	-0.637137	0.0609435	0.344526	-0.0586769		YCR092C	0.163176	0.0864656	0.372234	0.71959
YHR206W	0.663589	1.17804	-0.816077	-0.365354		YDR468C	-0.486117	2.12626	0.344218	1.30402		YGR060W	0.358917	1.13156	1.18511	0.719266
YML085C	-1.22401	1.17757	1.92301	2.51314		YKR011C	-0.949145	1.9654	0.343854	0.756833		YDR545W	-0.734245	0.491448	-0.337506	0.719255
YGR229C	0.157199	1.17751	0.652247	0.621939		YGR027W-B	-0.773914	1.10674	0.343079	1.53054		YJL204C	-0.490494	0.674622	0.765685	0.719251
YJR011C	-0.248018	1.17697	-0.890247	-0.803813		YKR070W	-0.671453	2.76646	0.342583	1.68861		YKL207W	-1.05957	1.12383	-0.187855	0.719091
YBR080C	-0.436341	1.17671	1.89388	3.98943		YPR176C	-0.46488	2.5269	0.342259	2.2469		YLR135W	-0.316691	1.33689	-0.479884	0.717931
YLR146C	0.284652	1.17511	-0.464841	-0.285478		YPR180W	-1.59543	0.903742	0.341994	0.465195		YDR109C	-0.434841	1.47921	-0.561641	0.71721
YAL069W	-0.308853	1.17489	-0.195094	-0.144133		YDL050C	2.27213	0.80656	0.341947	0.0316372		YPR088C	0.0371914	0.369888	-0.649636	0.716833
YNL312W	-1.08435	1.17485	2.56005	1.54792		YIL039W	-0.682985	1.98713	0.341248	0.931472		YOR277C	0.403077	-0.423564	1.96503	0.715869
YML039W	-0.745091	1.17458	0.288208	1.56744		YFR025C	-1.2847	1.07091	0.341006	0.68832		YHR030C	-0.714172	2.38231	-0.618737	0.715643
YMR035W	0.413192	1.17417	-0.551985	0.316513		YDL160C	0.573571	-0.273667	0.340944	-0.318011		YJL107C	-0.521776	3.09775	-0.604436	0.714853
YLR352W	-0.918417	1.17375	-0.781568	-0.170093		YOR385W	-0.827909	2.72322	0.340759	1.00563		snR30	0.0283879	-0.912367	0.315947	0.711134
YNL139C	1.11984	1.17358	-0.369849	1.08365		YBL038W	-0.299059	-0.282355	0.340498	1.24679		YPR141C	-0.616639	1.1121	1.10991	0.711117
YCR032W	-0.199042	1.17228	-0.396508	0.590536		YDR484W	-0.47165	1.37526	0.340474	0.132391		YPL032C	-0.335003	0.984461	1.42491	0.710893
YMR070W	-0.449639	1.17157	-0.475747	-0.529494		YDR210W	-0.922074	3.62489	0.34015	0.56349		YDR235W	0.187889	1.54163	0.138866	0.710138
YGL141W	-1.15747	1.17147	-0.818474	0.671656		tE(UUC)C	-0.851712	0.723926	0.339968	2.25249		YPR071W	1.77601	0.0697523	-0.188466	0.709536
YJR097W	0.387157	1.17116	-0.120084	0.351937		tE(UUC)L	-0.851712	0.723926	0.339968	2.25249		YLR260W	-0.772701	1.58156	0.0142398	0.70852
YLR434C	0.903	1.17082	0.639052	0.82316		YDL235C	-0.489096	3.32822	0.339536	0.913459		YAL026C-A	-0.89411	1.51681	-0.0644502	0.708361
YLR157C-B	-0.746839	1.17073	0.264419	1.56871		YGR177C	0.172447	1.25864	0.339048	0.894033		YCR054C	-0.696899	1.07624	0.052579	0.708329
YLR147C	-0.63142	1.16833	-1.05055	-0.688474		YCL059C	1.344	0.20554	0.338111	0.177599		YJL031C	-0.551788	3.25672	0.127773	0.707814
YKR019C	-0.301228	1.16778	-0.629923	0.0607836		YGL070C	0.876939	-1.56818	0.337364	-0.390524		YAL019W	0.0242644	0.632056	0.216517	0.707182
YOL035C	-0.600196	1.16777	-1.09381	-0.168492		YLL009C	-0.990126	-0.316476	0.337279	-0.759012		YKL007W	-0.496218	1.41571	0.147781	0.706968
YIL168W	-0.764523	1.1673	-1.15856	-0.217833		YIL123W	-0.703873	2.33706	0.336411	2.32805		YLR167W	0.695537	-0.711803	1.73098	0.70585
YNL166C	-0.561705	1.16656	1.58309	1.13239		YBR004C	-0.282954	2.64255	0.335107	1.92278		YPL088W	-0.379198	3.7564	-0.717531	0.705675
YFL015C	-0.723174	1.16632	-0.475783	-0.32086		YGL223C	-0.710399	1.86028	0.335031	0.614687		YER019W	-0.937767	1.87925	-0.279007	0.705391
YDR438W	-0.50259	1.16611	-0.638229	0.387872		YMR015C	-0.55639	-0.332609	0.334528	-0.323652		YDR371W	-0.962966	0.63783	0.446897	0.704005
YLL015W	-1.01185	1.16571	-1.18469	0.548473		YGL151W	-0.157959	0.953932	0.334256	0.34894		YLR011W	-1.13575	0.856594	-0.0264373	0.703861
YJL020W-A	-0.884337	1.16479	-0.360944	0.158155		YJR014W	0.161634	-1.52487	0.334085	-1.07325		YNL253W	-0.576484	2.89689	-0.54165	0.703461
YLL062C	2.35953	1.16454	-0.868423	0.00964532		YMR242W-A	-0.457786	-0.676942	0.333581	-0.109353		YBR072C-A	0.64367	-0.24716	0.0613527	0.70274
YPR123C	-0.457184	1.16393	0.648185	0.595261		tR(UCU)D	-0.92598	-0.432867	0.333288	2.27673		YNL178W	1.48401	-0.66479	1.6884	0.702317
YJL162C	-0.399798	1.16371	-0.133718	0.238218		YLR462W	-0.507244	1.18821	0.332702	1.07884		YPR104C	1.01226	-0.0542899	0.263261	0.701585
YPL128C	-0.366939	1.16292	0.890969	0.88293		YGL172W	-0.168966	-0.55744	0.332654	0.670578		YIL147C	-0.530973	0.807184	-0.220219	0.701296
YLR171W	-1.41506	1.16047	-0.444339	-0.726558		YGL133W	-0.840757	1.48145	0.331589	1.44257		YIL015W	-0.368084	1.31889	1.06341	0.701125
YER138C	-0.729	1.15982	0.294643	1.57293		YML097C	-0.0234986	0.530506	0.331071	0.788003		YLR287C-A	1.05635	-0.198203	3.00133	0.700521
YJL179W	0.0249605	1.15952	1.02446	0.549611		YMR177W	-0.788139	0.731973	0.331023	0.554907		YIL048W	-0.203272	1.57811	-1.09931	0.699984
YNR040W	-1.0436	1.15732	1.20781	0.487302		YER151C	-0.155016	-0.0771679	0.330867	0.44942		YOL094C	-0.729639	0.890813	1.10929	0.699778
YKR015C	-0.562051	1.15692	-0.820148	-0.319935		YMR055C	-0.427348	2.83551	0.330786	0.629904		YCR012W	-1.42784	0.0386719	1.64719	0.699329
YJL222W-B	-0.179438	1.15645	-0.467651	0.945933		YFR037C	0.30467	-1.08944	0.330132	0.488285		YDR236C	-0.706402	1.26475	-0.079527	0.699076
YOR323C	0.45741	1.15636	1.91952	2.22812		YNL219C	-1.03984	1.18174	0.3283	1.28637		YDR500C	0.990667	-0.716356	1.84457	0.698942
YHL002W	-0.653203	1.15622	-0.325177	-0.0532895		YMR193W	-0.727851	-0.381494	0.328142	-0.46888		YFL034C-B	-0.452747	2.3843	0.310164	0.697871
YBR176W	-0.83247	1.15554	2.51433	2.85613		YJL081C	-0.218116	1.59306	0.327825	0.666362		YJR003C	1.26506	1.58307	0.690557	0.697585
YDR356W	-1.17328	1.15538	1.68614	0.81649		tG(GCC)B	-0.140292	0.876526	0.327278	2.70291		YGR277C	-1.00099	1.389	0.536437	0.697369
YGR025W	-0.981601	1.15432	1.75854	0.98821		tG(GCC)P1	-0.140292	0.876526	0.327278	2.70291		YEL026W	0.204653	0.153449	1.57545	0.697225
YOR218C	-0.815266	1.15087	0.552488	1.45853		YJR075W	-0.599907	3.23981	0.327054	0.851609		YPL094C	-0.300896	3.71308	-0.209135	0.695646
YPL214C	-0.568687	1.15084	-1.34924	-0.187844		YNL220W	1.80898	-2.00032	0.326627	0.383925		YOL113W	-0.991504	1.53388	-0.240481	0.69523
YDR170W-A	-0.675041	1.15002	1.9969	2.08751		tR(ACG)E	-0.328364	2.2468	0.326564	0.991536		YOR143C	-0.761277	1.22875	0.952162	0.694421
YOR216C	-0.502079	1.14981	1.56293	1.168		YPR052C	-0.885251	-0.343545	0.324001	-0.544768		YMR168C	1.12378	0.965057	-0.123601	0.694359
YER133W	0.0538129	1.14877	-0.992321	-0.499926		YMR033W	0.589141	0.0777676	0.32347	-0.215558		YMR149W	-0.89841	3.04444	0.244563	0.694107
YDR058C	-1.28383	1.14848	-1.10513	-0.378199		YBR149W	-1.06368	-0.548077	0.322375	0.127996		YDR011W	0.965072	0.274977	-0.107131	0.694099
YJR073C	-0.322906	1.14806	-2.19668	-1.30695		YLR035C-A	-0.862509	1.10067	0.321637	1.29655		YFR016C	-1.37	1.18387	-0.798171	0.693907
YPL257W-B	-0.743027	1.1476	0.282294	1.55946		YJR046W	-0.347819	0.323347	0.321153	0.472843		YPL191C	-0.924204	2.38966	0.151887	0.692234
YGR099W	0.469846	1.14576	1.70522	1.07979		YJL209W	-0.416067	-0.500435	0.32013	-0.620752		YKL211C	-0.549256	0.80369	0.0191969	0.692073
YNL159C	-0.408018	1.14278	-1.0222	-0.524094		YEL029C	-0.0663782	0.445476	0.319179	0.897454		YML116W-A	-0.806222	1.67505	-0.194016	0.692038
YMR121C	1.26354	1.14154	0.993326	1.039		YLR148W	-0.63452	2.06688	0.318924	1.01339		YJR015W	-0.735822	0.972312	0.878346	0.691027
YAR031W	-1.46293	1.14083	-0.619873	-0.0197844		YDR261C-D	-0.709923	1.0198	0.317992	1.49019		YGR137W	-1.00313	1.53799	0.362791	0.69003
YIL096C	1.39172	1.1408	-0.60676	-0.322215		YEL031W	-0.149635	2.39656	0.31661	2.21996		YNR077C	-0.161152	4.36107	-0.114779	0.690002
YNL146W	-0.675268	1.14077	0.588303	-0.0158191		YBR267W	1.47046	-0.371928	0.31646	0.650869		YOL139C	0.48921	0.0857573	2.91787	0.689863
YDR392W	-0.81208	1.14065	-0.99101	0.0166597		YDR210C-D	-0.771209	1.38684	0.31633	1.5932		YAR014C	0.50754	0.841895	-0.0288395	0.689147
YJL120W	-0.709012	1.13981	2.21064	1.33692		snR30	0.0283879	-0.912367	0.315947	0.711134		YGR080W	-0.772929	1.60307	0.439937	0.688589
YML126C	-0.846186	1.13922	1.43741	1.24778		YFR041C	-0.57908	3.17937	0.314975	1.30336		YFR025C	-1.2847	1.07091	0.341006	0.68832
YOR152C	-1.12706	1.13848	-1.06389	-1.16927		YNL059C	-0.514062	0.934637	0.314154	0.524303		YPL234C	-2.06523	1.19474	0.357348	0.687738
YML050W	-0.478318	1.13805	0.312515	0.278206		YKL214C	-0.086568	-0.138088	0.314063	-0.780769		YJL118W	-0.70873	3.21179	0.896037	0.687598
YOR090C	-0.0495562	1.13636	-0.292097	-0.528912		YDR087C	0.351708	2.69147	0.31401	0.856451		tR(UCU)G1	-0.875907	2.09228	-0.114007	0.686724
YNR047W	-0.832435	1.13584	-0.879821	0.668637		YLR363W-A	0.623707	-0.755699	0.313523	-0.648731		YNL218W	-0.401291	2.76737	-0.330641	0.686707
YKL185W	1.54915	1.13524	-0.944404	-0.979356		YMR282C	-0.611339	-0.267019	0.312994	-0.594756		YOR130C	-0.162209	1.55778	-0.219755	0.686452
YGL006W-A	-0.329163	1.13446	-0.165371	-0.118746		YML050W	-0.478318	1.13805	0.312515	0.278206		YKL157W	-0.830819	1.64099	-0.906235	0.686445
YER039C	-0.707701	1.1338	-1.80767	-1.22785		YIL118W	-0.607875	0.830682	0.312201	0.601107		YNL286W	-0.115216	2.17866	-1.05529	0.685803
YER016W	-0.937706	1.13369	2.22575	1.69231		YPR158W-B	-0.780924	0.977248	0.31208	1.42157		snR65	1.15373	-1.30099	-0.357773	0.685721
YDR386W	-0.929511	1.13253	0.0101436	0.32899		YKL137W	-0.0984143	-0.31575	0.311546	-0.889216		YCR063W	-0.221861	0.255454	1.35635	0.685664
YPL199C	-0.282743	1.1325	1.40634	0.982451		YGR284C	-0.590656	3.20219	0.310806	1.29899		YGL026C	-0.559003	0.152784	-0.300381	0.685032
YFR036W	-0.255103	1.13213	-0.730511	-0.616601		YOR346W	0.519102	2.69926	0.310363	2.03163		YPR139C	-1.20287	1.84601	-0.408927	0.684942
YGR056W	0.640714	1.13166	-0.72709	0.371588		YOR094W	-0.289743	0.426586	0.310206	0.107555		YDR071C	-1.31227	0.632512	1.51049	0.684533
YGR060W	0.358917	1.13156	1.18511	0.719266		YFL034C-B	-0.452747	2.3843	0.310164	0.697871		YMR098C	-0.703427	1.36089	-0.265592	0.68409
YML010W	0.545617	1.12904	-0.541394	0.447147		YML045W	-0.775373	1.00745	0.309272	1.43766		YLR404W	-0.730965	1.24364	1.25449	0.683816
YKL108W	-0.697052	1.1275	1.18874	0.227623		YKL092C	-1.30645	1.01321	0.308313	0.450694		YER184C	-0.194832	3.34847	-0.337773	0.682243
YDR187C	0.620663	1.12543	-0.929396	0.93414		YDR373W	-0.912771	0.931759	0.306424	0.158378		YLR199C	-0.247366	3.10378	0.107403	0.681761
YIL089W	-0.766758	1.12523	-0.913559	-0.404193		YCR046C	-1.01894	-0.837863	0.306383	-0.959909		YKL068W	0.638404	1.08175	-0.364377	0.681713
YPR158C-D	-0.772433	1.12514	0.252473	1.57468		YEL009C-A	-0.151013	3.04366	0.306333	0.393052		YDR206W	1.34765	0.503638	-0.662859	0.681549
YLR145W	-1.03865	1.1251	0.634783	0.340216		YLR139C	-0.606092	1.46289	0.305029	-0.288779		YML105C	0.208944	-0.0344004	0.509912	0.680168
YLL033W	-0.171627	1.12488	0.479275	0.294797		YNR061C	-0.559607	2.39149	0.304013	0.629172		YMR221C	-0.633933	1.41979	0.636999	0.679609
YIL030C	0.175347	1.12472	0.275128	1.2218		YLR430W	-0.195593	2.078	0.30389	2.10308		YJR035W	-1.2449	1.34859	-0.78458	0.679551
YJL049W	-1.09169	1.12468	-0.513919	-0.187441		YKR092C	0.342546	-0.81088	0.303425	-0.264681		YNL147W	-0.133177	2.41304	1.63976	0.678411
YCL016C	-0.118358	1.12388	-0.493498	-0.0182886		YDR316W-B	-0.785791	0.976021	0.302935	1.43828		YKL154W	-0.139078	0.604016	1.56098	0.677641
YKL207W	-1.05957	1.12383	-0.187855	0.719091		YKL219W	-0.898944	1.0191	0.302639	1.31248		tV(AAC)O	0.0209008	1.57488	-0.111826	0.676156
YGL248W	-0.892982	1.12353	-0.710446	-0.247561		YDR314C	0.44337	-0.330214	0.302347	0.238712		YHR135C	-0.64299	0.825578	0.478021	0.675771
YGL043W	0.0495238	1.12339	0.857685	0.308886		YIL149C	0.579184	-0.422755	0.302027	0.0735035		YGR258C	-0.480143	1.36192	-0.985087	0.675423
YLL022C	-1.14848	1.12291	0.295265	0.650848		YDR537C	-0.05145	0.132077	0.301629	-0.0746709		YOR051C	-0.499627	0.441126	1.60254	0.675256
YBR278W	-1.30422	1.12262	2.25955	1.95291		YDL211C	-0.642569	3.21096	0.301361	0.814183		YCL017C	-0.608915	1.49653	-0.606885	0.675201
YIL102C	-0.0064385	1.12231	-0.850613	-1.10514		YPL104W	-0.902238	-0.33554	0.299178	-0.672128		YLR451W	2.44482	-0.183715	-0.0431852	0.674935
YBL060W	-0.582386	1.12167	-0.0849825	1.50172		YIL040W	-0.512556	2.29679	0.298721	0.788924		YJL108C	-0.553225	3.23097	-0.667302	0.674744
YJL197W	0.0898494	1.12111	-0.179086	1.39036		snR53	0.666936	-0.642096	0.296824	0.487987		YOL149W	-0.2519	1.96115	1.49012	0.674196
YNR011C	0.34007	1.12009	-0.894651	0.247121		YJL214W	-0.716763	0.432234	0.296432	0.326631		YPR131C	-0.828643	1.02109	0.250636	0.67386
YDR315C	-0.730889	1.12002	0.58422	0.21788		YLL022C	-1.14848	1.12291	0.295265	0.650848		YML014W	0.491222	0.0386994	0.282075	0.673259
YDL165W	-0.876164	1.11959	-0.0340542	-0.528428		YJL062W	-0.754711	2.55078	0.295199	1.3964		YKL123W	-0.348176	1.74668	1.17422	0.672995
YML027W	-0.814981	1.11932	1.0528	2.08433		YOR183W	-0.478278	-0.0538444	0.295015	0.751121		YHL019C	-0.936079	1.21446	-0.45888	0.672603
YKL149C	1.25758	1.11929	-0.719886	-0.154819		YER138C	-0.729	1.15982	0.294643	1.57293		YPR085C	0.0955114	2.57389	-1.07358	0.671962
YEL076C-A	-0.592572	1.11845	0.0236205	1.10714		YLR322W	0.699093	0.26278	0.294193	-0.092312		YGL141W	-1.15747	1.17147	-0.818474	0.671656
YGR184C	0.38274	1.11831	-0.462581	1.11055		YPL266W	1.71586	-0.756558	0.29337	-0.00578256		YPR178W	-0.504295	2.45697	-0.703982	0.671652
YDR104C	1.13449	1.11812	-1.37677	-0.0623751		YFL065C	-0.473174	1.19979	0.29319	1.0401		YKR026C	0.521612	-0.17066	0.787481	0.671642
YBL048W	-0.503576	1.11712	-1.12561	-0.136724		YCL041C	-0.632712	2.33742	0.293147	1.58764		YGL172W	-0.168966	-0.55744	0.332654	0.670578
YDL029W	-1.62056	1.11678	1.02426	0.885395		YCR075C	-1.32948	-0.455025	0.29297	-0.231947		YGR240C	-0.89198	-0.0875573	0.206972	0.669313
YER086W	-0.283199	1.11668	1.58345	1.62218		YDR183W	-0.749654	2.21742	0.291587	0.505601		YGL204C	-0.51334	2.731	0.397615	0.66902
YOR087W	-0.803747	1.11659	0.665604	0.732433		YEL034C-A	1.2227	-0.951144	0.291299	-0.907209		YNR047W	-0.832435	1.13584	-0.879821	0.668637
YHR104W	-1.15202	1.11644	0.386557	0.0976701		YPL194W	-0.718757	0.84732	0.288757	1.23171		YMR298W	-1.39008	1.75264	1.68897	0.667945
YKL145W	-0.69506	1.11577	0.627743	0.975433		YML039W	-0.745091	1.17458	0.288208	1.56744		YEL020C	-0.222772	1.25382	-1.31469	0.667243
YOR195W	-0.725051	1.1154	0.783335	0.411865		YER157W	-0.748573	1.74714	0.288111	0.759549		YER177W	-1.65003	1.80787	0.96932	0.667121
YLL005C	-0.0481437	1.11483	-0.38238	0.54095		YOR278W	-0.604815	0.583177	0.287006	-0.0835611		YHL005C	0.886658	2.24775	0.973424	0.666942
YNL284C-B	-0.787343	1.11478	0.419886	1.42797		YGR216C	0.979284	1.26712	0.285836	0.457267		YNL108C	-0.800902	1.97293	0.280512	0.666846
YPR130C	-0.299812	1.11476	0.931657	1.42473		YNL170W	-0.624553	3.34719	0.285224	0.632531		YJL081C	-0.218116	1.59306	0.327825	0.666362
YNR049C	0.688698	1.11409	-1.18344	0.256744		YOL005C	-0.935026	1.06199	0.284926	0.165383		YCR088W	-0.93775	0.44429	0.502183	0.664893
YMR155W	-0.60845	1.11345	-1.40812	0.360694		YDR365W-B	-0.704995	1.31488	0.282634	1.57594		YBR150C	0.410249	0.455129	0.114044	0.663024
YOL004W	-0.449993	1.11265	0.421521	1.18426		YPL257W-B	-0.743027	1.1476	0.282294	1.55946		YPL101W	1.18235	0.356487	-0.423324	0.661008
YDR317W	-0.496974	1.1124	-1.20024	-0.695244		YML014W	0.491222	0.0386994	0.282075	0.673259		YJL213W	-0.755357	1.69866	0.181844	0.660987
tV(AAC)G2	1.15591	1.11225	-0.884894	-0.428474		YHR065C	0.955006	-0.738069	0.281917	-0.151917		YOR306C	-0.579941	2.12489	-0.492295	0.660558
[truncated: 5,003 more rows]

## Sheet: Wt-Tm-Z-2-Up
Enrichment FDR	nGenes	Pathway Genes	Fold Enrichment	Pathway	Genes
0.00032233	8	10	6.23377	Posttranslational protein targeting to membrane, translocation	SSS1 SBH1 KAR2 LHS1 SEC72 SEC61 SEC63 SEC62
0.000187565	9	12	5.84416	COPII-coated vesicle budding	SEC31 SFB3 SEC24 SEC13 SFB2 SEC12 SEC16 SAR1 SEC23
0.0018977	10	18	4.329	Posttranslational protein targeting to endoplasmic reticulum membrane	GET3 SSS1 SBH1 KAR2 LHS1 SEC72 SEC61 SEC63 SEC62
0.000709142	14	30	3.63636	Intra-Golgi vesicle-mediated transport	SEC26 TRS120 AGE1 SEC27 COG2 TRS65 AGE2 SEC28 COY1 BET3 BOS1 YPT6 COG8 TRS130
6.72883e-06	23	53	3.38152	Protein localization to endoplasmic reticulum	ERP2 ERP1 ERD2 RER1 YET3 GET3 SSS1 SBH1 SEC53 EMP24 KAR2 YET1 LHS1 SPC3 SEC72 SEC61 SPC2 YET2 SIL1 SEC63 SEC16 SEC62
5.49073e-10	41	96	3.32792	Endoplasmic reticulum to Golgi vesicle-mediated transport	ERP2 ERP1 ERD2 RER1 YET3 ARF1 SEC31 SLY1 SEC26 AGE1 EMP47 RET2 SEC27 EMP24 COG2 ERV29 SFB3 CHS7 AGE2 SEC28 SEC24 BET4 YET1 BET3 BOS1 SEC13 ERV25 ERV41 BET5 YET2 GYL1 YIP3 SFB2 SEC21 SEC12 TRS33 SEC16 SAR1 GYP5 BET2 SEC23
0.00205666	15	37	3.159	Response to unfolded protein	PMT2 YSY6 PMT1 DFM1 HAC1 ULI1 ORM1 SLT2 KAR2 VPS35 LHS1 DCR2 SCJ1 HRD1 KRE5
8.57902e-07	31	79	3.0577	Macromolecule glycosylation	PMT2 ALG14 YSY6 PSA1 PMT5 PMT1 NUS1 WBP1 PMI40 SEC53 CWH41 ALG2 MNT2 PMT6 DFG10 YUR1 MNS1 GFA1 KTR2 SEC59 SWP1 ROT1 ALG12 MNT4 ALG6 KTR1 OST2 PMT3 KRE5 KTR6 DPM1
8.57902e-07	31	79	3.0577	Protein glycosylation	PMT2 ALG14 YSY6 PSA1 PMT5 PMT1 NUS1 WBP1 PMI40 SEC53 CWH41 ALG2 MNT2 PMT6 DFG10 YUR1 MNS1 GFA1 KTR2 SEC59 SWP1 ROT1 ALG12 MNT4 ALG6 KTR1 OST2 PMT3 KRE5 KTR6 DPM1
2.49209e-07	35	90	3.0303	Glycoprotein metabolic proc.	PMT2 ALG14 YSY6 PDI1 PSA1 PMT5 PMT1 NUS1 GTB1 WBP1 PMI40 SEC53 CWH41 ALG2 AMS1 MNT2 PMT6 DFG10 YUR1 HOC1 MNS1 GFA1 KTR2 SEC59 SWP1 ROT1 ALG12 MNT4 ALG6 KTR1 OST2 PMT3 KRE5 KTR6 DPM1
3.98631e-05	24	62	3.01634	ERAD pathway	PMT2 DER1 PDI1 POF1 PMT5 PMT1 RPT3 DFM1 RPT6 PMT6 KAR2 JEM1 MNS1 LCL2 HRD3 SEC13 SEC61 USA1 UBC7 ADD37 SCJ1 HRD1 PMT3 KRE5
8.57902e-07	32	83	3.00422	Glycoprotein biosynthetic proc.	PMT2 ALG14 YSY6 PSA1 PMT5 PMT1 NUS1 WBP1 PMI40 SEC53 CWH41 ALG2 MNT2 PMT6 DFG10 YUR1 HOC1 MNS1 GFA1 KTR2 SEC59 SWP1 ROT1 ALG12 MNT4 ALG6 KTR1 OST2 PMT3 KRE5 KTR6 DPM1
0.00347266	15	39	2.997	Reg. of GTPase activity	GYP7 SAC7 TRS120 MON1 GTR2 SEC13 BUB2 GYL1 TRS130 MSB3 MSB4 TRS33 BEM4 GYP5 SEC23
1.93225e-06	31	82	2.94583	Glycosylation	PMT2 ALG14 YSY6 PSA1 PMT5 PMT1 NUS1 WBP1 PMI40 SEC53 CWH41 ALG2 MNT2 PMT6 DFG10 YUR1 MNS1 GFA1 KTR2 SEC59 SWP1 ROT1 ALG12 MNT4 ALG6 KTR1 OST2 PMT3 KRE5 KTR6 DPM1
8.57902e-07	34	91	2.91137	Response to endoplasmic reticulum stress	PMT2 YSY6 DER1 PDI1 POF1 PMT5 PMT1 RPT3 DFM1 EUG1 HAC1 ULI1 RPT6 PMT6 SLT2 LNP1 KAR2 JEM1 VPS35 MNS1 LCL2 HRD3 SEC13 DCR2 SEC61 USA1 UBC7 ADD37 SCJ1 HRD1 MPD2 MPD1 PMT3 KRE5
4.70397e-09	63	203	2.41827	Golgi vesicle transport	ERP2 ERP1 ERD2 APM3 RER1 YET3 GET3 ARF1 SEC31 SLY1 SEC26 TRS120 AGE1 DNF1 EMP47 RET2 SEC27 EMP24 YPT32 COG2 TRS65 ERV29 SFB3 CHS7 AGE2 SEC28 SEC24 BET4 CHS6 SFH5 YET1 COY1 BCH2 BET3 BOS1 PEP3 SEC10 SEC13 YPT6 ERV25 ERV41 COG8 BET5 YET2 SEC14 GYL1 TRS130 YIP3 SFB2 SEC21 SEC12 PEP12 TRS33 BUD7 RET3 MUK1 SEC16 SAR1 GYP5 APL4 BET2 SEC23
1.93225e-06	57	207	2.14568	Fungal-type cell wall organization or biogenesis	PMT2 FLC2 DSF2 CHS3 GIP1 PMT5 PMT1 YPS7 SAC7 PCM1 PMI40 OSW7 CWH41 MSB2 GSC2 CRH1 PMT6 SLT2 KIC1 CHS7 SIM1 KAR2 CHS6 CIS3 GFA1 YPK1 PIR1 CNB1 BCH2 OSW2 YPS3 NCW2 EXG1 MID2 PUN1 UBC7 AVO2 YPK2 MYO5 ROT1 DFG5 LST8 MSG5 CBK1 CHS1 WSC2 RIM21 HRD1 LDS2 SRL1 BUD7 PMT3 KRE5 KTR6 KRE6 RHO1
0.00217773	42	174	1.88088	Fungal-type cell wall organization	PMT2 CHS3 GIP1 PMT5 PMT1 YPS7 SAC7 PMI40 OSW7 MSB2 GSC2 CRH1 PMT6 SLT2 KIC1 SIM1 CIS3 YPK1 PIR1 CNB1 OSW2 YPS3 NCW2 EXG1 MID2 PUN1 UBC7 AVO2 YPK2 MYO5 LST8 MSG5 CBK1 CHS1 WSC2 HRD1 LDS2 SRL1 PMT3 KTR6 KRE6 RHO1
3.98631e-05	66	277	1.85663	Cell wall organization or biogenesis	PMT2 FLC2 DSF2 CHS3 GIP1 PSA1 PMT5 PMT1 YPS7 SAC7 PCM1 PMI40 OSW7 KEG1 CWH41 MSB2 GSC2 TRS65 CRH1 PMT6 SLT2 KIC1 CHS7 SIM1 KAR2 CHS6 YUR1 CIS3 HOC1 GFA1 YPK1 PIR1 MCD4 CNB1 BCH2 KTR2 OSW2 YPS3 NCW2 EXG1 MID2 PUN1 UBC7 AVO2 YPK2 MYO5 ROT1 DFG5 SCW10 LST8 MSG5 CBK1 CHS1 WSC2 RIM21 HRD1 LDS2 KTR1 SRL1 BUD7 PMT3 KRE5 KTR6 KRE6 RHO1
0.0011305	55	242	1.77096	Carbohydrate derivative biosynthetic proc.	PMT2 GPI18 CHS3 ALG14 YSY6 PSA1 PMT5 PMT1 NUS1 PLP1 GPI11 GPI17 WBP1 PCM1 PMI40 SEC53 CWH41 TYW3 ALG2 MNT2 PMT6 CHS7 DFG10 LAS21 GWT1 CHS6 YUR1 CDC8 HOC1 MNS1 GFA1 MCD4 BCH2 KTR2 GAA1 ARV1 GAB1 SEC59 STV1 SWP1 ROT1 GPI15 CHS1 ALG12 MNT4 ALG6 KTR1 OST2 SMP3 ISN1 BUD7 PMT3 KRE5 KTR6 DPM1
2.4083e-06	97	435	1.73757	Vesicle-mediated transport	ERP2 ERP1 ERD2 APM3 RER1 YET3 GET3 ARF1 SEC31 GYP7 TVP23 SEC1 SLY1 SEC26 AKR1 SWA2 TRS120 TLG1 AGE1 DNF1 EMP47 RET2 PRM8 MON1 SEC27 EMP24 YPT32 COG2 TRS65 ERV29 VPS29 SFB3 CHS7 AGE2 SEC28 SEC24 BET4 CHS6 SFH5 VPS35 VPS25 YET1 YPK1 COY1 VPS51 BCH2 BET3 TVP38 BOS1 PEP3 SEC10 SEC13 ARV1 YPT6 VRP1 VPS38 VPS36 ERV25 ERV41 COG8 BET5 ANY1 YET2 BUB2 SEC14 MYO5 GYL1 TRS130 YIP3 SFB2 TPM1 INP52 SEC21 MSB3 …
0.00208824	78	389	1.56245	Intracellular protein transport	PMT2 DER1 APM3 YET3 PMT1 GET3 GYP7 SSS1 SEC26 AKR1 TLG1 SBH1 DNF1 TUB2 SEC53 MON1 SEC27 MSP1 PEX8 COG2 VPS29 SFB3 YRB2 SEC24 BET4 KAR2 VPS35 VPS25 NMD5 YET1 LHS1 OCT1 PIR1 PEX1 BET3 SPC3 BOS1 PEP3 PEX13 HRD3 YPT6 SEC72 HRI1 KAP95 SEC61 VPS36 SPC2 COG8 YET2 BUB2 POM152 RTP1 GYL1 TRS130 SAM50 SFB2 MSG5 SEC21 PEX6 COS1 VPS27 COS10 MDM12 HRD1 SIL1 MSB4 PEP12 SEC63 SNF8 SEC62 ATG5 SAR1 GYP5 APL4 ATG11…
9.19575e-05	115	584	1.53442	Protein transport	ERP2 PMT2 ERP1 ERD2 YSY6 DER1 APM3 YET3 PMT1 GET3 ARF1 SEC31 GYP7 TVP23 SSS1 CPR1 SEC1 SLY1 SEC26 AKR1 TLG1 AGE1 SBH1 DNF1 TUB2 SEC53 RET2 MON1 SEC27 EMP24 YPT32 MSP1 PEX8 COG2 GTR2 VPS29 SFB3 CHS7 YRB2 SEC28 SEC24 BET4 KAR2 CHS6 SFH5 VPS35 VPS25 NMD5 YET1 LHS1 OCT1 PIR1 PEX1 VPS51 BCH2 BET3 SPC3 BOS1 PEP3 SEC10 PEX13 HRD3 SEC13 YPT6 SEC72 HRI1 KAP95 VPS38 SEC61 VPS36 ERV25 SPC2 ERV41 COG8 YET2 B…
7.36122e-05	118	600	1.53247	Establishment of protein localization	ERP2 PMT2 ERP1 RFA1 ERD2 YSY6 DER1 APM3 YET3 PMT1 GET3 ARF1 SEC31 GYP7 TVP23 SSS1 CPR1 SEC1 SLY1 SEC26 AKR1 TLG1 AGE1 SBH1 DNF1 TUB2 SEC53 RET2 MON1 SEC27 EMP24 YPT32 MSP1 PEX8 COG2 GTR2 VPS29 SFB3 CHS7 YRB2 SEC28 SEC24 BET4 KAR2 CHS6 SFH5 VPS35 RFA3 VPS25 NMD5 YET1 LHS1 OCT1 PIR1 PEX1 VPS51 BCH2 BET3 SPC3 BOS1 PEP3 SEC10 PEX13 HRD3 SEC13 HAP1 YPT6 SEC72 HRI1 KAP95 VPS38 SEC61 VPS36 ERV25 SPC2 ER…
0.00212905	103	550	1.45927	Cellular protein localization	ERP2 PMT2 MTW1 ERP1 ERD2 IML3 DER1 APM3 RER1 YET3 PMT1 GET3 GYP7 SSS1 SEC26 AKR1 LRS4 TLG1 SBH1 DNF1 TUB2 SEC53 MON1 SEC27 EMP24 MSP1 PEX8 COG2 RSR1 GTR2 BUB1 VPS29 SFB3 YRB2 SEC24 BET4 KAR2 SFH5 VPS35 CDC11 VPS25 NMD5 YET1 LHS1 HSL1 OCT1 PIR1 PEX1 BET3 SPC3 BOS1 PEP3 PEX13 HRD3 HAP1 YPT6 SEC72 HRI1 KAP95 SEC61 VPS36 ATG17 SPC2 COG8 YET2 BUB2 SEC14 POM152 RTP1 GYL1 TRS130 SAM50 SFB2 MSG5 VAC7 SEC…
0.00012966	138	738	1.45708	Protein localization	ERP2 PMT2 MTW1 ERP1 RFA1 ERD2 IML3 YSY6 DER1 APM3 RER1 YET3 PMT1 GET3 ARF1 SEC31 GYP7 TVP23 SSS1 CPR1 SEC1 SLY1 SEC26 AKR1 LRS4 TLG1 AGE1 SBH1 DNF1 TUB2 SEC53 RET2 MON1 SEC27 EMP24 YPT32 MSP1 PEX8 DBF2 COG2 RSR1 GTR2 BUB1 VPS29 SFB3 CHS7 YRB2 SEC28 SEC24 BET4 KAR2 CHS6 SFH5 VPS35 RFA3 CDC11 VPS25 NMD5 YET1 LHS1 HSL1 OCT1 PIR1 PEX1 VPS51 BCH2 BET3 SPC3 BOS1 PEP3 SEC10 PEX13 HRD3 SEC13 HAP1 YPT6 SE…
0.00227668	107	578	1.4425	Cellular macromolecule localization	ERP2 PMT2 MTW1 ERP1 ERD2 IML3 DER1 APM3 RER1 YET3 PMT1 GET3 GYP7 SSS1 SEC26 AKR1 LRS4 TLG1 SBH1 DNF1 TUB2 SEC53 MON1 SEC27 EMP24 MSP1 PEX8 COG2 RSR1 GTR2 BUB1 VPS29 SFB3 YRB2 SEC24 BET4 KAR2 SFH5 VPS35 CDC11 VPS25 NMD5 YET1 LHS1 HSL1 OCT1 PIR1 PEX1 BET3 SPC3 BOS1 PEP3 PEX13 HRD3 HAP1 YPT6 SEC72 HRI1 KAP95 SEC61 VPS36 ATG17 SIR3 SPC2 COG8 YET2 BUB2 SEC14 POM152 RTP1 GYL1 TRS130 SAM50 SFB2 MSG5 VAC…
0.0011305	138	771	1.39471	Protein modification proc.	PMT2 SWD1 RFA1 GPI18 GIP1 ALG14 CKS1 MEC1 YSY6 PDI1 SSK22 PTC1 PSA1 PMT5 PMT1 YFH1 PCL9 NUS1 UBC5 RTR2 GRX3 CPR1 CSN9 AKR1 GPI11 GPI17 TFB3 SDC1 WBP1 PMI40 GAL83 UBP5 RAD3 CAK1 MOB2 SEC53 CWH41 ALG2 TAF6 CDC43 AMS1 MNT2 EFM5 KSS1 DBF2 BUB1 PMT6 SLT2 PTC7 KIC1 CTM1 WSS1 DFG10 MOB1 BET4 LAS21 GWT1 SPT10 YUR1 DAS1 RFA3 CDC11 EFM3 MNS1 HIR3 TUL1 HSL1 GFA1 PRR1 YPK1 CTK1 KDX1 MCD4 CNB1 KTR2 UBP11 SSK1…
0.0011305	138	771	1.39471	Cellular protein modification proc.	PMT2 SWD1 RFA1 GPI18 GIP1 ALG14 CKS1 MEC1 YSY6 PDI1 SSK22 PTC1 PSA1 PMT5 PMT1 YFH1 PCL9 NUS1 UBC5 RTR2 GRX3 CPR1 CSN9 AKR1 GPI11 GPI17 TFB3 SDC1 WBP1 PMI40 GAL83 UBP5 RAD3 CAK1 MOB2 SEC53 CWH41 ALG2 TAF6 CDC43 AMS1 MNT2 EFM5 KSS1 DBF2 BUB1 PMT6 SLT2 PTC7 KIC1 CTM1 WSS1 DFG10 MOB1 BET4 LAS21 GWT1 SPT10 YUR1 DAS1 RFA3 CDC11 EFM3 MNS1 HIR3 TUL1 HSL1 GFA1 PRR1 YPK1 CTK1 KDX1 MCD4 CNB1 KTR2 UBP11 SSK1…
0.00205666	155	897	1.34648	Macromolecule localization	ERP2 PMT2 MTW1 ERP1 RFA1 ERD2 IML3 YSY6 DER1 APM3 RER1 RRP43 YET3 PMT1 GET3 ARF1 SEC31 GYP7 TVP23 SSS1 CPR1 SEC1 SLY1 SEC26 AKR1 LRS4 TLG1 AGE1 SBH1 DNF1 TUB2 SEC53 RET2 MON1 SCS3 SEC27 EMP24 YPT32 BRR6 MSP1 PEX8 DBF2 COG2 RSR1 GTR2 BUB1 VPS29 SFB3 CHS7 APQ12 YRB2 SEC28 SEC24 BET4 KAR2 CHS6 SFH5 VPS35 RFA3 CDC11 VPS25 NMD5 YET1 LHS1 HSL1 YPK1 OCT1 PIR1 MTR2 PEX1 PRY2 VPS51 BCH2 BET3 SPC3 BOS1 PEP…

## Sheet: sse1∆-Un-Z-2-Up
Enrichment FDR	nGenes	Pathway Genes	Fold Enrichment	Pathway	Genes
3.96601e-16	16	18	14.3791	RRNA transport	RPS18A RPS26B RPS2 RPS26A RPS0A RPS5 RPS0B RPS28B RPS18B RPS10B RNA1 RPS19B RPS15 RPS19A RPS28A RPS10A
3.96601e-16	16	18	14.3791	RRNA export from nucleus	RPS18A RPS26B RPS2 RPS26A RPS0A RPS5 RPS0B RPS28B RPS18B RPS10B RNA1 RPS19B RPS15 RPS19A RPS28A RPS10A
1.68107e-90	113	184	9.93446	Cytoplasmic translation	SSA1 RPL19B RPS8A RPL23A RPL32 RPL4A RPS11B TRM7 RPG1 RPL19A RPS6B RPL21A RRT2 TAE1 RPS14A RPS29B RPL31A RPP1A RPL13A RPS16B RPP1B RPL35B RPL35A RPL4B RPS11A RPS13 RPP2B RPL12B RPS17B RPS18A RPL27B RPL12A TMA20 RPL34A RPS24A RPS8B RPL23B RPS26B RPL22B RPL2A RPL24A RPL7A RPL28 RPL9A RPS26A RPL26B RPL11B RPL24B RPS0A RPL14B RPS20 RPL8A RPL27A RPS27B RPL42B RPS4B RPL2B RPL34B RPS24B RPL16A RPS21B RP…
8.11425e-11	16	29	8.92495	Ribosomal small subunit assembly	RPS11B RPS14A RPS11A RPS17B RPS0A RPS27B RPS14B RPS5 RPS0B RPS28B RPS10B RPS19B RPS15 RPS19A RPS28A RPS10A
3.77493e-16	31	78	6.42911	Ribosome assembly	RPS11B RPS14A RPS11A MRPL7 RPL12B RPS17B RPL12A RPS26B RPL24A RPS26A RPL11B RPL24B RPS0A RPS27B RPS14B RPS5 SDO1 RPS0B RPS28B RPP0 RPL6B RPL6A RPS10B RPS19B RPS15 RPS19A RPL25 RPS28A RPS10A RPL5 RPL11A
6.94028e-67	148	489	4.89595	Translation	EFB1 SSA1 RPL19B HEK2 RPS8A ILS1 RPL23A RPL32 RPL4A RPS11B TRM7 RPG1 RPL19A FES1 GRS1 MRPL36 SUP45 MRPS9 RPS6B MBA1 RPS9B RPL21A RRT2 MRPS5 TAE1 MRPL37 MRPL27 RPS14A RPS29B RPL31A RPP1A RPL13A RPS16B RPP1B RPL35B RPL35A RPL4B SES1 RPS11A RPS13 MRPL7 RPP2B RPL12B RPS17B RPS18A RPL27B RPL12A TMA20 RPL34A RPS24A RPS8B RPL23B RPS26B RPL22B RPL2A RPL24A RPL7A RPL28 ARC1 RPS2 RPL9A RPS26A RPL26B RPL11B…
5.17711e-67	149	494	4.87914	Peptide biosynthetic proc.	EFB1 SSA1 RPL19B HEK2 RPS8A ILS1 RPL23A RPL32 RPL4A RPS11B TRM7 RPG1 RPL19A FES1 GRS1 MRPL36 SUP45 MRPS9 RPS6B MBA1 RPS9B RPL21A RRT2 MRPS5 TAE1 MRPL37 MRPL27 RPS14A RPS29B RPL31A RPP1A RPL13A RPS16B RPP1B RPL35B RPL35A RPL4B SES1 RPS11A RPS13 MRPL7 RPP2B RPL12B RPS17B RPS18A RPL27B RPL12A TMA20 RPL34A RPS24A RPS8B RPL23B RPS26B RPL22B RPL2A RPL24A RPL7A RPL28 ARC1 RPS2 RPL9A RPS26A RPL26B RPL11B…
2.25956e-66	154	538	4.63044	Amide biosynthetic proc.	EFB1 SSA1 RPL19B HEK2 RPS8A ILS1 RPL23A RPL32 RPL4A RPS11B TRM7 RPG1 RPL19A MIS1 FES1 GRS1 MRPL36 SUP45 MRPS9 ECM31 RPS6B MBA1 RPS9B RPL21A PDB1 RRT2 MRPS5 TAE1 MRPL37 MRPL27 RPS14A RPS29B RPL31A RPP1A RPL13A RPS16B RPP1B RPL35B RPL35A RPL4B SES1 RPS11A RPS13 MRPL7 RPP2B RPL12B RPS17B RPS18A RPL27B RPL12A TMA20 RPL34A RPS24A RPS8B RPL23B RPS26B RPL22B RPL2A RPL24A RPL7A RPL28 ARC1 RPS2 RPL9A RPS2…
1.56505e-63	150	531	4.56962	Peptide metabolic proc.	EFB1 SSA1 RPL19B HEK2 RPS8A ILS1 RPL23A RPL32 RPL4A RPS11B TRM7 RPG1 RPL19A FES1 GRS1 MRPL36 SUP45 MRPS9 RPS6B MBA1 RPS9B RPL21A RRT2 MRPS5 TAE1 MRPL37 DUG2 MRPL27 RPS14A RPS29B RPL31A RPP1A RPL13A RPS16B RPP1B RPL35B RPL35A RPL4B SES1 RPS11A RPS13 MRPL7 RPP2B RPL12B RPS17B RPS18A RPL27B RPL12A TMA20 RPL34A RPS24A RPS8B RPL23B RPS26B RPL22B RPL2A RPL24A RPL7A RPL28 ARC1 RPS2 RPL9A RPS26A RPL26B R…
1.35535e-12	37	142	4.215	Ribosomal small subunit biogenesis	RPS8A RPS11B MRPS9 RPS6B RPS9B RPS14A RPS16B RPS11A RPS13 RPS17B RPS18A RPS24A RPS8B RPS23A RPS0A RPS20 RPS27B RPS24B RPS21B RPS14B RPS5 RPS21A RPS0B RPS28B RPS18B RPS1B RPS16A RPS10B RPS7B RPS19B RPS15 RPS19A RPS7A RPS28A RPS10A RPS6A RPS23B
9.2335e-60	155	603	4.15813	Cellular amide metabolic proc.	EFB1 SSA1 RPL19B HEK2 RPS8A ILS1 RPL23A RPL32 RPL4A RPS11B TRM7 RPG1 RPL19A MIS1 FES1 GRS1 MRPL36 SUP45 MRPS9 ECM31 RPS6B MBA1 RPS9B RPL21A PDB1 RRT2 MRPS5 TAE1 MRPL37 DUG2 MRPL27 RPS14A RPS29B RPL31A RPP1A RPL13A RPS16B RPP1B RPL35B RPL35A RPL4B SES1 RPS11A RPS13 MRPL7 RPP2B RPL12B RPS17B RPS18A RPL27B RPL12A TMA20 RPL34A RPS24A RPS8B RPL23B RPS26B RPL22B RPL2A RPL24A RPL7A RPL28 ARC1 RPS2 RPL9A…
1.93565e-08	26	103	4.08338	Maturation of SSU-rRNA from tricistronic rRNA transcript (SSU-rRNA, 5.8S rRNA, L	RPS8A RPS11B MRPS9 RPS6B RPS9B RPS14A RPS16B RPS11A RPS13 RPS18A RPS24A RPS8B RPS23A RPS0A RPS20 RPS27B RPS24B RPS21B RPS14B RPS21A RPS0B RPS18B RPS1B RPS16A RPS6A RPS23B
1.02715e-08	28	115	3.93862	Maturation of SSU-rRNA	RPS8A RPS11B MRPS9 RPS6B RPS9B RPS14A RPS16B RPS11A RPS13 RPS18A RPS24A RPS8B RPS23A RPS0A RPS20 RPS27B RPS24B RPS21B RPS14B RPS21A RPS0B RPS28B RPS18B RPS1B RPS16A RPS28A RPS6A RPS23B
8.18054e-11	36	153	3.80623	Non-membrane-bounded organelle assembly	KIP1 RPS11B VMA2 RPS14A RPS11A MRPL7 RPL12B RPS17B RPL12A CIN8 RPS26B RPL24A RPS26A RPL11B CLB1 RPL24B RPS0A RPS27B SPC97 RPS14B RPS5 SDO1 RPS0B RPS28B RPP0 RPL6B RPL6A RPS10B RPS19B RPS15 RPS19A RPL25 RPS28A RPS10A RPL5 RPL11A
4.62057e-10	36	162	3.59477	Ribonucleoprotein complex assembly	RPS11B PRP6 RPG1 EXO84 RPS14A RPS11A MRPL7 RPL12B RPS17B RPL12A TMA20 RPL24A RPL11B RPL24B RPS0A RPS27B RPS14B SUI2 RPS5 RPS0B RPS28B RPL38 RPP0 RPL6B RPL6A HSC82 RPS10B TIF11 RPS19B RPS15 RPS19A RPL25 RPS28A RPS10A RPL5 RPL11A
3.21663e-10	37	168	3.56268	Ribonucleoprotein complex subunit organization	SSA1 RPS11B PRP6 RPG1 EXO84 RPS14A RPS11A MRPL7 RPL12B RPS17B RPL12A TMA20 RPL24A RPL11B RPL24B RPS0A RPS27B RPS14B SUI2 RPS5 RPS0B RPS28B RPL38 RPP0 RPL6B RPL6A HSC82 RPS10B TIF11 RPS19B RPS15 RPS19A RPL25 RPS28A RPS10A RPL5 RPL11A
3.21399e-09	38	190	3.23529	Organelle assembly	KIP1 RPS11B VMA2 ARL1 RPS14A RPS11A MRPL7 RPL12B RPS17B RPL12A CIN8 RPS26B RPL24A RPS26A RPL11B CLB1 RPL24B RPS0A RPS27B SPC97 RPS14B RPS5 SDO1 RPS0B RPS28B RPP0 RPL6B RPL6A RPS10B RPS19B RPS15 RPS19A RPL25 RPS28A RPS10A RPL5 ATG41 RPL11A
1.41202e-20	81	407	3.2194	Ribosome biogenesis	LSM2 RPS8A RPS11B MRPS9 RPB5 RPS6B RPS9B PAF1 RPS14A RPS16B RPL35B RPL35A RPS11A RPS13 MRPL7 RPL12B RPS17B RPS18A RPL12A TMA20 RPL34A RPS24A RPS8B RPS26B RPL24A RPL7A RPS2 RPS26A RPL26B RPL11B RPS23A RPL24B RPS0A ZUO1 RPL14B RPS20 RPL8A RPS27B CTM1 RPL34B RPS24B RPS21B RPL17B RPS14B RPA12 RPS5 RPL17A RPS21A RPL8B SDO1 RPS0B RPL37A RPS28B GSP1 RPP0 RPL26A RPL6B RPS18B RPS1B RPL6A RPS16A RPS10B RNA…
7.05312e-20	88	482	2.95338	Ribonucleoprotein complex biogenesis	LSM2 RPS8A RPS11B PRP6 RPG1 EXO84 MRPS9 RPB5 RPS6B RPS9B PAF1 RPS14A RPS16B RPL35B RPL35A RPS11A RPS13 MRPL7 RPL12B RPS17B RPS18A RPL12A TMA20 RPL34A RPS24A RPS8B RPS26B RPL24A RPL7A RPS2 RPS26A RPL26B RPL11B RPS23A RPL24B RPS0A ZUO1 RPL14B RPS20 RPL8A RPS27B CTM1 RPL34B RPS24B RPS21B RPL17B RPS14B SUI2 RPA12 RPS5 RPL17A RPS21A RPL8B SDO1 RPS0B RPL37A RPS28B GSP1 RPL38 RPP0 RPL26A RPL6B RPS18B RP…
1.02305e-47	183	1003	2.95144	Organonitrogen compound biosynthetic proc.	EFB1 SSA1 RPL19B HEK2 URA7 RPS8A ILS1 RPL23A RPL32 BNA4 MNN2 RPL4A CHS2 RPS11B TSC3 TRM7 ALG14 RPG1 RPL19A MIS1 FES1 GRS1 MRPL36 SUP45 MRPS9 IFA38 ECM31 RPS6B MBA1 RPS9B RPL21A KTR4 KTR3 PDB1 RRT2 HIS7 MRPS5 DUT1 TAE1 SHM1 TSC10 MRPL37 MRPL27 RPS14A PSA1 RPS29B RPL31A RPP1A RPL13A RPS16B RPP1B RPL35B RPL35A RPL4B SES1 RPS11A RPS13 ADK1 MRPL7 RPP2B RPL12B RPS17B RPS18A GUK1 RPL27B GDA1 RPL12A TMA2…
3.07988e-34	196	1384	2.29089	Cellular protein metabolic proc.	EFB1 SSA1 GCV3 ALK2 PIM1 RPL19B HEK2 PRE7 SAS3 PTC3 PTH2 RPS8A ILS1 RPL23A MAP2 RPL32 HHF1 MNN2 YPK3 RPL4A RPS11B ORC2 TRM7 ALG14 RPG1 SPT7 UBC4 RPL19A VPS15 FES1 GRS1 MRPL36 HSL7 SUP45 MRPS9 UMP1 RPS6B MBA1 RPS9B RPL21A KTR4 KTR3 RRT2 MRPS5 TAE1 MRPL37 CHK1 PAF1 MRPL27 RPS14A NAT1 PSA1 RPS29B RPL31A RPP1A RPL13A RPS16B RPP1B RPL35B PCL9 RPL35A RPL4B SES1 RPS11A RPS13 MRPL7 RKM4 RPP2B RPL12B RPS1…
9.40164e-34	201	1457	2.23162	Protein metabolic proc.	EFB1 SSA1 GCV3 ALK2 PIM1 RPL19B HEK2 PRE7 SAS3 PTC3 PTH2 RPS8A ILS1 RPL23A MAP2 RPL32 HHF1 MNN2 YPK3 RPL4A RPS11B ORC2 TRM7 ALG14 RPG1 SPT7 UBC4 RPL19A VPS15 FES1 PHO88 GRS1 MRPL36 HSL7 SUP45 MRPS9 UMP1 RPS6B MBA1 RPS9B RPL21A KTR4 KTR3 ROT2 RRT2 MRPS5 TAE1 MRPL37 CHK1 PAF1 MRPL27 RPS14A NAT1 PSA1 RPS29B RPL31A RPP1A RPL13A RPS16B RPP1B RPL35B PCL9 RPL35A HO RPL4B SES1 RPS11A RPS13 MKC7 MRPL7 RKM…
4.76553e-33	204	1511	2.18398	Macromolecule biosynthetic proc.	EFB1 SSA1 PDR3 RPL19B HEK2 POL12 SAS3 RPS8A ILS1 RPL23A RPL32 MNN2 RPL4A CHS2 RPS11B REB1 TSC3 ORC2 TRM7 ALG14 RPG1 SPT7 RPL19A RFC5 POL30 VPS15 FES1 CYC8 GRS1 MRPL36 HSL7 SUP45 MRPS9 RPB5 RPS6B MBA1 RPS9B RPL21A KTR4 KTR3 HPC2 ROT2 ISW1 RRT2 MRPS5 TAE1 MRPL37 CHK1 RIF1 DPB3 PAF1 MRPL27 SNF5 RPS14A TUP1 PSA1 RPS29B RPL31A RPP1A RPL13A RPS16B SUB2 RPP1B RPL35B PCL9 RPL35A RPL4B SES1 RPS11A RPS13 S…
3.44158e-32	201	1493	2.17781	Cellular macromolecule biosynthetic proc.	EFB1 SSA1 PDR3 RPL19B HEK2 POL12 SAS3 RPS8A ILS1 RPL23A RPL32 MNN2 RPL4A RPS11B REB1 ORC2 TRM7 ALG14 RPG1 SPT7 RPL19A RFC5 POL30 VPS15 FES1 CYC8 GRS1 MRPL36 HSL7 SUP45 MRPS9 RPB5 RPS6B MBA1 RPS9B RPL21A KTR4 KTR3 HPC2 ROT2 ISW1 RRT2 MRPS5 TAE1 MRPL37 CHK1 RIF1 DPB3 PAF1 MRPL27 SNF5 RPS14A TUP1 PSA1 RPS29B RPL31A RPP1A RPL13A RPS16B SUB2 RPP1B RPL35B PCL9 RPL35A RPL4B SES1 RPS11A RPS13 SWI5 ADK1 M…
4.58296e-31	196	1456	2.1776	Cellular nitrogen compound biosynthetic proc.	EFB1 SSA1 PDR3 RPL19B HEK2 URA7 SAS3 RPS8A ILS1 RPL23A RPL32 BNA4 RPL4A RPS11B REB1 TRM7 RPG1 SPT7 RPL19A MIS1 POL30 VPS15 FES1 CYC8 GRS1 MRPL36 HSL7 SUP45 MRPS9 RPB5 ECM31 RPS6B MBA1 RPS9B RPL21A HPC2 PDB1 ISW1 RRT2 MRPS5 DUT1 TAE1 MRPL37 DPB3 PAF1 MRPL27 SNF5 APA1 RPS14A TUP1 PSA1 RPS29B RPL31A RPP1A RPL13A RPS16B SUB2 RPP1B RPL35B PCL9 RPL35A RPL4B SES1 RPS11A RPS13 SWI5 ADK1 MRPL7 RPP2B RPL12…
8.88149e-31	235	1983	1.91703	Organonitrogen compound metabolic proc.	EFB1 SSA1 GCV3 ALK2 PIM1 RPL19B HEK2 URA7 PRE7 SAS3 PTC3 PTH2 RPS8A ILS1 RPL23A MAP2 RPL32 BNA4 HHF1 MNN2 YPK3 RPL4A CHS2 RPS11B TSC3 ORC2 TRM7 ALG14 RPG1 SPT7 UBC4 RPL19A MIS1 PHO3 VPS15 FES1 PHO88 GRS1 MRPL36 HSL7 SUP45 MRPS9 IFA38 UMP1 ECM31 RPS6B MBA1 RPS9B RPL21A PGI1 KTR4 KTR3 PDB1 ROT2 RRT2 HIS7 MRPS5 DUT1 TAE1 SHM1 TSC10 MRPL37 CHK1 PAF1 DUG2 MRPL27 APA1 RPS14A NAT1 PSA1 RPS29B RPL31A RPP…
5.06994e-22	198	1715	1.8676	Gene expression	EFB1 SSA1 GCV3 PDR3 NCL1 LSM2 RPL19B HEK2 SAS3 RPS8A ILS1 NUP170 RPL23A MAP2 RPL32 HHF1 POA1 RPL4A RPS11B REB1 PRP6 ORC2 TRM7 RPG1 SPT7 RPL19A POL30 VPS15 FES1 EXO84 PHO88 CYC8 GRS1 MRPL36 HSL7 SUP45 MRPS9 RPB5 RPS6B MBA1 RPS9B RPL21A HPC2 ABD1 ISW1 RRT2 MRPS5 TAE1 MRPL37 RIF1 PAF1 MRPL27 SNF5 RPS14A TUP1 NAT1 RPS29B RPL31A RPP1A RPL13A RPS16B SUB2 RPP1B RPL35B PCL9 RPL35A HO RPL4B SES1 RPS11A RP…
1.07116e-27	230	1996	1.86402	Cellular biosynthetic proc.	EFB1 SSA1 PDR3 RPL19B HEK2 POL12 URA7 SAS3 RPS8A ILS1 RPL23A RPL32 BNA4 MNN2 RPL4A CST26 RPS11B REB1 TSC3 ORC2 TRM7 ALG14 RPG1 SPT7 RPL19A MIS1 RFC5 POL30 VPS15 FES1 CMD1 CYC8 GRS1 MRPL36 HSL7 SUP45 MRPS9 RPB5 IFA38 ECM31 RPS6B MBA1 RPS9B RPL21A KTR4 KTR3 HPC2 PDB1 ROT2 ISW1 RRT2 HIS7 MRPS5 DUT1 TAE1 SHM1 TSC10 MRPL37 CHK1 RIF1 DPB3 PAF1 MRPL27 SNF5 APA1 RPS14A TUP1 PSA1 RPS29B RPL31A RPP1A RPL13…
8.01911e-13	138	1214	1.83884	Cellular component biogenesis	EFB1 PIM1 LSM2 STU1 CMC2 KIP1 RPS8A NUP170 HHF1 MNN2 CHS2 TCM62 RPS11B PRP6 TSC3 ORC2 RPG1 EXO84 CYC8 VMA2 MRPS9 RPB5 ARL1 UMP1 RPS6B RPS9B MSI1 KTR4 KTR3 HPC2 ROT2 DAD3 ARC40 HSM3 PAF1 RPS14A TUP1 PSA1 RPS16B RPL35B RPL35A RPS11A RPS13 MRPL7 RPL12B RPS17B RPS18A GIM4 RPL12A CIN8 TMA20 BIM1 RPL34A RPS24A RPS8B RPS26B STE2 RPL24A RPL7A RPS2 RPS26A RPL26B ORM1 RPL11B CLB1 RPS23A RPL24B RPS0A ZUO1 R…

## Sheet: sse1∆-Tm-Z-2-Up
Enrichment FDR	nGenes	Pathway Genes	Fold Enrichment	Pathway	Genes
0.0418802	3	4	15.5172	Histone phosphorylation	TEL1 MEC1 CDC28
0.0452431	5	15	6.89655	Cellular calcium ion homeostasis	CSG2 VMA2 GDT1 PCA1 SPF1
0.0216048	8	33	5.01567	Protein quality control for misfolded or incompletely synthesized proteins	PMT2 PIM1 UBC4 FES1 NPL4 DER1 PMT1 PMT4
0.0216048	10	52	3.97878	Reg. of cellular response to stress	PMT2 PSY4 SIF2 CYC8 CDC28 PAF1 PMT1 SRS2 PMT4 DRE2
0.0031305	15	79	3.92842	Macromolecule glycosylation	PMT2 RFT1 RER2 MNN2 ALG14 ALG1 YSY6 KTR4 KTR3 ALG7 PSA1 PMT1 STT3 CWH41 PMT4
0.0031305	15	79	3.92842	Protein glycosylation	PMT2 RFT1 RER2 MNN2 ALG14 ALG1 YSY6 KTR4 KTR3 ALG7 PSA1 PMT1 STT3 CWH41 PMT4
0.0031305	15	82	3.78469	Glycosylation	PMT2 RFT1 RER2 MNN2 ALG14 ALG1 YSY6 KTR4 KTR3 ALG7 PSA1 PMT1 STT3 CWH41 PMT4
0.0031305	15	83	3.73909	Glycoprotein biosynthetic proc.	PMT2 RFT1 RER2 MNN2 ALG14 ALG1 YSY6 KTR4 KTR3 ALG7 PSA1 PMT1 STT3 CWH41 PMT4
0.0031305	16	90	3.67816	Glycoprotein metabolic proc.	PMT2 RFT1 RER2 MNN2 ALG14 ALG1 YSY6 KTR4 KTR3 ROT2 ALG7 PSA1 PMT1 STT3 CWH41 PMT4
0.0452431	11	71	3.20544	Pos. reg. of cell cycle	PSY4 EDE1 HSL7 CKS1 CDC28 DAD3 XRN1 ESP1 FKH1 CLN1 CLN2
0.0238162	21	184	2.36132	Cytoplasmic translation	RPL19B RPS8A RPL23A RPL32 RPL4A RPS11B TRM7 RPL19A RPS6B RPL21A RRT2 TAE1 RPL4B RPS8B RPL24B SLH1 RPL14B RPS4B RPS4A RPL18B RPS6A
0.0418802	19	167	2.35391	Reg. of response to stimulus	PMT2 PDR3 PSY4 SEA4 SIF2 CYC8 IRA1 CDC28 PAF1 BUD3 PMT1 AKR1 GCN1 SRS2 GEA1 PMT4 DRE2 CDC60 CLN2
0.0310487	26	258	2.085	Cytoskeleton organization	SLA1 STU1 KIP1 CHS2 AKL1 AIM3 CMD1 CDC28 NPL4 DAD3 ARC40 GIN4 TUB2 ESP1 SPC97 SWE1 GEA1 BUD4 STU2 RAX2 STT4 HOF1 POM152 PCL1 MYO2 PIN3
0.0458614	24	242	2.05187	Carbohydrate derivative biosynthetic proc.	PMT2 RFT1 URA7 SKT5 RER2 MNN2 CHS3 CSG2 CHS2 ALG14 ALG1 YSY6 KTR4 KTR3 ALG7 DUT1 PSA1 PMT1 STT3 CWH41 FUR1 PMT4 GPI13 ACS2
0.0131243	36	374	1.99152	Mitotic cell cycle	ALK2 MCM2 KIP1 BRN1 KAP104 REB1 MMS4 IML3 HSL7 CKS1 CDC28 NPL4 HPC2 DAD3 CHK1 PAF1 BUD3 GIN4 TUB2 XRN1 MSB2 ESP1 RSR1 SPC97 FKH1 SWE1 BUD4 RAX2 YCS4 YOX1 TUB1 HOF1 CLN1 SFG1 MYO2 CLN2
0.0225275	32	338	1.95878	Mitotic cell cycle proc.	MCM2 KIP1 BRN1 KAP104 MMS4 IML3 HSL7 CDC28 NPL4 HPC2 DAD3 CHK1 PAF1 BUD3 GIN4 TUB2 XRN1 MSB2 ESP1 RSR1 SPC97 FKH1 SWE1 BUD4 RAX2 YCS4 YOX1 TUB1 HOF1 CLN1 MYO2 CLN2
0.0216048	51	625	1.68828	Cell cycle proc.	MCM2 PSY4 EDE1 KIP1 TEL1 BRN1 KAP104 CHS3 CHS2 QDR3 ORC2 RDH54 RFC5 MMS4 SIF2 IML3 CMD1 HSL7 MEC1 CDC28 NPL4 DTR1 HPC2 DAD3 ISW1 CHK1 PPS1 PAF1 BUD3 GIN4 TUB2 XRN1 MSB2 ESP1 RSR1 SPC97 FKH1 SCP160 SWE1 BUD4 RAX2 YCS4 YOX1 TUB1 HOF1 POM152 CLN1 RFC3 SPS4 MYO2 CLN2
0.0186293	61	782	1.6139	Cell cycle	ALK2 MCM2 STU1 PSY4 EDE1 KIP1 TEL1 BRN1 KAP104 CHS3 CHS2 QDR3 REB1 ORC2 RDH54 RFC5 MMS4 SIF2 IML3 CMD1 HSL7 CKS1 MEC1 CDC28 NPL4 DTR1 HPC2 DAD3 ISW1 CHK1 RIF1 PPS1 PAF1 BUD3 PSA1 GIN4 TUB2 XRN1 MSB2 ESP1 RSR1 SPC97 FKH1 SCP160 SWE1 BUD4 RAX2 YCS4 YOX1 SML1 TUB1 HOF1 POM152 CLN1 PCL1 RFC3 SPS4 SFG1 MYO2 CLN2 DPB2
0.00717473	76	1003	1.56771	Organonitrogen compound biosynthetic proc.	PMT2 RFT1 RPL19B HEK2 URA7 SKT5 RPS8A ILS1 PET112 RPL23A RPL32 BNA4 RER2 MNN2 CHS3 RPL4A CSG2 CHS2 RPS11B TSC3 TRM7 ALG14 RPL19A MIS1 FES1 ALG1 TEF2 GRS1 SUP45 IFA38 YSY6 TYR1 ECM31 RPS6B RPL21A KTR4 KTR3 ALG7 RRT2 HIS7 DUT1 RIB5 TAE1 SHM1 PSA1 PMT1 RPL4B AKR1 RPS8B LEU1 STT3 CWH41 XRN1 GCN1 VAS1 RPL24B SLH1 RPL14B FUR1 RPS4B BAT1 SWE1 PMT4 RPS4A GPI13 AAT2 ACS2 RPL18B GSH2 WRS1 PRO2 RPS6A CDC60 …
0.0216048	94	1384	1.40522	Cellular protein metabolic proc.	PMT2 ALK2 RFT1 PIM1 RPL19B HEK2 PRE7 PSY4 SAS3 PTH2 RPS8A ILS1 PET112 RPL23A TEL1 MAP2 RPL32 RER2 MNN2 RPL4A RPS11B UBP14 AKL1 ORC2 TRM7 ALG14 SPT7 UBC4 RPL19A PBY1 RXT2 VPS15 FES1 SIF2 ALG1 TEF2 GRS1 PTC4 HSL7 CKS1 MEC1 SUP45 CDC28 YSY6 NPL4 UMP1 RPS6B RPL21A TAF5 KTR4 DER1 KTR3 MCX1 ALG7 RRT2 TAE1 UBX7 CHK1 PPS1 PAF1 BSD2 NAT1 PSA1 PMT1 RPL4B AKR1 GIN4 RPS8B STT3 CWH41 XRN1 GCN1 COS12 VAS1 ESP1…
0.0216048	98	1457	1.39162	Protein metabolic proc.	PMT2 ALK2 RFT1 PIM1 RPL19B HEK2 PRE7 PSY4 SAS3 PTH2 RPS8A ILS1 PET112 RPL23A TEL1 MAP2 RPL32 RER2 MNN2 RPL4A RPS11B UBP14 AKL1 ORC2 TRM7 ALG14 SPT7 UBC4 RPL19A PBY1 RXT2 VPS15 FES1 SIF2 PHO88 ALG1 TEF2 GRS1 PTC4 HSL7 CKS1 MEC1 SUP45 CDC28 YSY6 NPL4 UMP1 RPS6B RPL21A TAF5 KTR4 DER1 KTR3 MCX1 ROT2 ALG7 RRT2 TAE1 UBX7 CHK1 PPS1 PAF1 BSD2 NAT1 PSA1 PMT1 RPL4B MKC7 AKR1 GIN4 RPS8B STT3 CWH41 XRN1 GCN1…
0.0458614	98	1511	1.34188	Macromolecule biosynthetic proc.	PMT2 PDR3 HIR1 RRN6 RFT1 MCM2 RRN10 RPL19B HEK2 POL12 SAS3 SKT5 RPS8A ILS1 PET112 RPL23A RPL32 RER2 DSF2 MNN2 CHS3 RPL4A CHS2 RPS11B REB1 TSC3 ORC2 TRM7 ALG14 SPT7 RPL19A RFC5 RXT2 VPS15 MMS4 FES1 SIF2 ALG1 CYC8 TEF2 GRS1 TFC1 HSL7 CKS1 MEC1 SUP45 CDC28 YSY6 NPL4 RPS6B RPL21A TAF5 KTR4 KTR3 HPC2 ROT2 ALG7 ISW1 RRT2 TAE1 CHK1 RIF1 PPS1 PAF1 SNF5 PSA1 PMT1 RPL4B AKR1 RPS8B STT3 CWH41 XRN1 GCN1 HXK2…
0.0216048	126	1983	1.31462	Organonitrogen compound metabolic proc.	PMT2 ALK2 RFT1 PIM1 RPL19B HEK2 URA7 PRE7 PSY4 SAS3 PTH2 SKT5 RPS8A ILS1 PET112 RPL23A TEL1 MAP2 RPL32 BNA4 RER2 MNN2 CHS3 RPL4A CSG2 CHS2 RPS11B UBP14 TSC3 AKL1 ORC2 TRM7 ALG14 SPT7 UBC4 RPL19A MIS1 PHO3 PBY1 RXT2 VPS15 FES1 SIF2 PHO88 ALG1 TEF2 GRS1 PTC4 HSL7 CKS1 MEC1 SUP45 IFA38 CDC28 YSY6 TYR1 NPL4 UMP1 ECM31 RPS6B RPL21A PGI1 TAF5 KTR4 DER1 KTR3 MCX1 ROT2 ALG7 RRT2 HIS7 DUT1 RIB5 TAE1 SHM1 …
0.0428124	124	1996	1.28533	Cellular biosynthetic proc.	PMT2 PDR3 HIR1 RRN6 RFT1 MCM2 RRN10 RPL19B HEK2 POL12 URA7 SAS3 RPS8A ILS1 PET112 RPL23A RPL32 BNA4 RER2 DSF2 MNN2 RPL4A CSG2 FAT1 CST26 RPS11B REB1 UBP14 TSC3 ORC2 TRM7 ALG14 SPT7 RPL19A MIS1 RFC5 RXT2 VPS15 MMS4 FES1 SIF2 CMD1 ALG1 CYC8 TEF2 GRS1 TFC1 HSL7 CKS1 MEC1 SUP45 IFA38 CDC28 YSY6 TYR1 NPL4 ECM31 RPS6B RPL21A TAF5 KTR4 KTR3 HPC2 ROT2 ALG7 ISW1 RRT2 HIS7 DUT1 RIB5 TAE1 SHM1 CHK1 RIF1 PPS…

## Sheet: Down-Combined
With Redundencies								All Strains Combined Downregulated Without Redundencies
Systematic Name	Common Name	Wt_Un	Wt_Tm	sse1Δ_Un	sse1Δ_Tm	Strain Downregulated In		Common Name	Wt_Un	Wt_Tm	sse1Δ_Un	sse1Δ_Tm
YDL066W	IDP1	-2.03472	-0.36607	-0.0849648	-0.598168	Wt-Un		IDP1	-2.03472	-0.36607	-0.0849648	-0.598168
YPL234C	VMA11	-2.06523	1.19474	0.357348	0.687738			VMA11	-2.06523	1.19474	0.357348	0.687738
YNL071W	LAT1	-2.25295	0.626126	0.37985	0.244901			LAT1	-2.25295	0.626126	0.37985	0.244901
YNL220W	ADE12	1.80898	-2.00032	0.326627	0.383925	Wt-Tm		ADE12	1.80898	-2.00032	0.326627	0.383925
YMR243C	ZRC1	0.203048	-2.02482	-0.237858	-1.04726			ZRC1	0.203048	-2.02482	-0.237858	-1.04726
YGR132C	PHB1	-1.27448	-2.07762	0.0517521	-1.08083			PHB1	-1.27448	-2.07762	0.0517521	-1.08083
YOR212W	STE4	0.647224	-2.10153	-1.03913	-1.60476			STE4	0.647224	-2.10153	-1.03913	-1.60476
YBR010W	HHT1	-0.274271	-2.14992	0.22544	-1.34115			HHT1	-0.274271	-2.14992	0.22544	-1.34115
YGL237C	HAP2	-0.370261	-2.16498	-1.56977	-1.87278			HAP2	-0.370261	-2.16498	-1.56977	-1.87278
YBR057C	MUM2	1.30358	-2.35975	0.00393282	-0.820406			MUM2	1.30358	-2.35975	0.00393282	-0.820406
YJL044C	GYP6	0.865408	-2.41291	-1.63839	-2.0426			SFT2	-1.38454	-2.47065	0.178162	-0.565985
YBL102W	SFT2	-1.38454	-2.47065	0.178162	-0.565985			GYP6	0.865408	-2.41291	-1.63839	-2.0426
YKL019W	RAM2	-1.06428	1.55136	-2.00075	-0.513249	sse1Δ-Un		POR1	-0.700313	-1.66651	-1.3972	-2.0207
YAL063C	FLO9	-0.00638445	-0.63881	-2.0009	-1.40953			NDL1	0.300214	-1.83277	-1.5549	-2.04318
YBL049W	MOH1	-0.620266	-0.0860045	-2.00112	-1.0408			MCO6	-0.0730674	-1.35019	-1.96685	-2.1143
YOR190W	SPR1	-0.491202	-0.144949	-2.00144	-1.74269			IRC21	-0.543535	0.606927	-1.99182	-2.27624
YMR126C	DLT1	0.423687	-1.14096	-2.00703	-1.99312			GPG1	0.603137	-1.26686	-2.12826	-2.0127
YLR246W	ERF2	0.119585	-1.35498	-2.00776	-1.69402			MAL13	-0.307236	-0.580971	-2.43669	-2.03241
YNL223W	ATG4	-0.513441	0.513906	-2.01062	-1.11967			IRC18	0.107148	-0.473937	-2.26542	-2.13594
YKR049C	FMP46	-0.827884	-0.314913	-2.01234	-1.3353			CDC34	0.832991	-1.32417	-2.07904	-2.20219
YPL056C	LCL1	0.889297	2.05909	-2.01569	-0.938769			GTF1	0.406604	-1.25221	-2.12414	-2.2628
YEL059C-A	SOM1	-0.581214	2.28452	-2.01745	-1.30208			SNA2	0.103718	-0.844642	-2.33675	-2.30693
YLL029W	FRA1	0.527745	-1.53228	-2.02124	-1.35327			HUB1	-0.327571	0.586453	-2.24524	-2.36895
YER162C	RAD4	1.06401	-0.103355	-2.02513	-1.07524			GRX6	-0.211349	0.452282	-2.59054	-2.37968
YCL038C	ATG22	-0.638795	-0.010277	-2.02817	-1.3122			ISA1	0.267452	-1.27708	-2.31093	-2.38903
YEL049W	PAU2	-0.815774	1.74281	-2.02837	-1.07416			RAM2	-1.06428	1.55136	-2.00075	-0.513249
YOL163W	YOL163W	-0.765476	0.618823	-2.02885	-0.347582			FLO9	-0.00638445	-0.63881	-2.0009	-1.40953
YDR082W	STN1	0.468797	0.405296	-2.04116	-1.4279			MOH1	-0.620266	-0.0860045	-2.00112	-1.0408
YOR089C	VPS21	-0.817156	-0.65214	-2.0517	-1.40321			SPR1	-0.491202	-0.144949	-2.00144	-1.74269
YBL094C	YBL094C	-0.303526	1.03826	-2.05281	0.296157			DLT1	0.423687	-1.14096	-2.00703	-1.99312
YHL027W	RIM101	0.350839	-0.927853	-2.05768	-1.15798			ERF2	0.119585	-1.35498	-2.00776	-1.69402
YNR055C	HOL1	-0.905924	-0.601211	-2.05857	-0.959559			ATG4	-0.513441	0.513906	-2.01062	-1.11967
YGL017W	ATE1	-0.397286	1.20591	-2.06485	0.272991			FMP46	-0.827884	-0.314913	-2.01234	-1.3353
YMR062C	ARG7	-0.54045	0.395054	-2.07319	-0.67657			LCL1	0.889297	2.05909	-2.01569	-0.938769
YKL005C	BYE1	1.0447	-1.82434	-2.07407	-1.96306			SOM1	-0.581214	2.28452	-2.01745	-1.30208
YEL060C	PRB1	0.284709	0.196622	-2.07582	-0.936531			FRA1	0.527745	-1.53228	-2.02124	-1.35327
YDR054C	CDC34	0.832991	-1.32417	-2.07904	-2.20219			RAD4	1.06401	-0.103355	-2.02513	-1.07524
YCR079W	PTC6	-0.575317	-0.339705	-2.08386	-1.11697			ATG22	-0.638795	-0.010277	-2.02817	-1.3122
YDL013W	SLX5	0.42112	0.990841	-2.08572	-0.389602			PAU2	-0.815774	1.74281	-2.02837	-1.07416
YOR303W	CPA1	0.777736	-0.297681	-2.09817	-1.44324			STN1	0.468797	0.405296	-2.04116	-1.4279
YNL157W	IGO1	0.031673	2.74932	-2.09872	-0.953154			VPS21	-0.817156	-0.65214	-2.0517	-1.40321
YDR436W	PPZ2	-1.30753	-0.622763	-2.10202	-0.978524			RIM101	0.350839	-0.927853	-2.05768	-1.15798
YCR073W-A	SOL2	-0.744319	0.567022	-2.10277	-0.807479			HOL1	-0.905924	-0.601211	-2.05857	-0.959559
YFL042C	LAM5	-0.59256	-0.938451	-2.10743	-1.37908			ATE1	-0.397286	1.20591	-2.06485	0.272991
YNR060W	FRE4	1.71131	-0.267448	-2.11	-1.4792			ARG7	-0.54045	0.395054	-2.07319	-0.67657
YDR018C	YDR018C	-0.571365	-0.507009	-2.11192	-1.62574			BYE1	1.0447	-1.82434	-2.07407	-1.96306
YHR132C	ECM14	0.807526	0.24544	-2.11719	-0.757464			PRB1	0.284709	0.196622	-2.07582	-0.936531
YGR102C	GTF1	0.406604	-1.25221	-2.12414	-2.2628			PTC6	-0.575317	-0.339705	-2.08386	-1.11697
YER116C	SLX8	0.0596171	-1.32712	-2.12453	-1.66928			SLX5	0.42112	0.990841	-2.08572	-0.389602
YGL121C	GPG1	0.603137	-1.26686	-2.12826	-2.0127			CPA1	0.777736	-0.297681	-2.09817	-1.44324
YKL124W	SSH4	1.24238	-0.691615	-2.13011	-1.49639			IGO1	0.031673	2.74932	-2.09872	-0.953154
YJL206C	YJL206C	-0.780171	0.665708	-2.13262	-0.788559			PPZ2	-1.30753	-0.622763	-2.10202	-0.978524
YLR152C	YLR152C	0.472635	-0.339831	-2.13744	-1.59066			SOL2	-0.744319	0.567022	-2.10277	-0.807479
YMR302C	YME2	-0.148173	-0.547629	-2.14021	-0.901592			LAM5	-0.59256	-0.938451	-2.10743	-1.37908
YJR074W	MOG1	-0.108087	-0.0500591	-2.14119	-1.60784			FRE4	1.71131	-0.267448	-2.11	-1.4792
YKL094W	YJU3	-0.463139	-0.545135	-2.14744	-1.05052			ECM14	0.807526	0.24544	-2.11719	-0.757464
YKR045C	YKR045C	-0.333707	1.64077	-2.14925	-1.4008			SLX8	0.0596171	-1.32712	-2.12453	-1.66928
YOL164W	BDS1	1.35739	0.707323	-2.15028	-1.0216			SSH4	1.24238	-0.691615	-2.13011	-1.49639
YPR138C	MEP3	0.120301	-0.499609	-2.15183	-1.36736			YJL206C	-0.780171	0.665708	-2.13262	-0.788559
YKL095W	YJU2	-0.0565095	-0.341112	-2.15442	-1.16328			YLR152C	0.472635	-0.339831	-2.13744	-1.59066
YLL042C	ATG10	0.700269	1.59342	-2.16018	-0.90359			YME2	-0.148173	-0.547629	-2.14021	-0.901592
YJR156C	THI11	-1.08867	2.97351	-2.16099	-1.13833			MOG1	-0.108087	-0.0500591	-2.14119	-1.60784
YDR523C	SPS1	1.31485	-0.286039	-2.18025	-1.50775			YJU3	-0.463139	-0.545135	-2.14744	-1.05052
YPR201W	ARR3	0.278694	-0.58639	-2.18138	-1.57254			BDS1	1.35739	0.707323	-2.15028	-1.0216
YNL295W	MRX6	-0.268889	-0.0428794	-2.18479	-0.564244			MEP3	0.120301	-0.499609	-2.15183	-1.36736
YGL090W	LIF1	0.998043	0.618761	-2.18545	-1.37257			YJU2	-0.0565095	-0.341112	-2.15442	-1.16328
YJR073C	OPI3	-0.322906	1.14806	-2.19668	-1.30695			ATG10	0.700269	1.59342	-2.16018	-0.90359
YBR118W	TEF2	0.713799	0.705914	-2.19828	3.87004			THI11	-1.08867	2.97351	-2.16099	-1.13833
YHR006W	STP2	-0.114059	0.247632	-2.2026	-1.34789			SPS1	1.31485	-0.286039	-2.18025	-1.50775
YDR338C	YDR338C	-0.776557	-0.307753	-2.20705	-0.873487			ARR3	0.278694	-0.58639	-2.18138	-1.57254
YOL130W	ALR1	0.363317	-1.15751	-2.21054	-1.33529			MRX6	-0.268889	-0.0428794	-2.18479	-0.564244
YOR256C	TRE2	0.822958	-0.387869	-2.21644	-0.537536			LIF1	0.998043	0.618761	-2.18545	-1.37257
YDL009C	YDL009C	-0.292131	0.742457	-2.21789	-1.84972			OPI3	-0.322906	1.14806	-2.19668	-1.30695
YOL025W	LAG2	-0.0408393	0.431365	-2.22062	-1.13285			TEF2	0.713799	0.705914	-2.19828	3.87004
YDR246W-A	YDR246W-A	0.563753	0.1474	-2.2229	-0.871551			STP2	-0.114059	0.247632	-2.2026	-1.34789
YGL193C	YGL193C	0.734799	-1.14387	-2.22764	-1.91388			ALR1	0.363317	-1.15751	-2.21054	-1.33529
YDL115C	IWR1	0.103559	-0.617612	-2.23408	-1.09188			TRE2	0.822958	-0.387869	-2.21644	-0.537536
YMR196W	YMR196W	-0.508884	-0.385828	-2.23451	-1.22547			LAG2	-0.0408393	0.431365	-2.22062	-1.13285
YKL098W	MTC2	-0.469308	-0.0556789	-2.23565	-1.12938			IWR1	0.103559	-0.617612	-2.23408	-1.09188
YHR176W	FMO1	-0.416535	0.699301	-2.24018	-1.5323			MTC2	-0.469308	-0.0556789	-2.23565	-1.12938
YNR032C-A	HUB1	-0.327571	0.586453	-2.24524	-2.36895			FMO1	-0.416535	0.699301	-2.24018	-1.5323
YPL188W	POS5	1.34042	-0.59114	-2.24552	-1.55809			POS5	1.34042	-0.59114	-2.24552	-1.55809
YMR041C	ARA2	-1.08913	1.54762	-2.25034	-1.20191			ARA2	-1.08913	1.54762	-2.25034	-1.20191
YPL236C	ENV7	0.127686	-0.86885	-2.2576	-1.9377			ENV7	0.127686	-0.86885	-2.2576	-1.9377
YDR262W	YDR262W	-0.348901	-1.05156	-2.25771	-1.86956			SRF1	0.395726	1.54981	-2.26138	-1.4176
YDL133W	SRF1	0.395726	1.54981	-2.26138	-1.4176			PPH21	-0.326668	-1.28681	-2.2632	-1.89696
YDL134C	PPH21	-0.326668	-1.28681	-2.2632	-1.89696			AAD14	-0.987008	0.107074	-2.26327	-1.26086
YNL331C	AAD14	-0.987008	0.107074	-2.26327	-1.26086			RUP1	0.504214	-0.153694	-2.2764	-1.47466
YJL037W	IRC18	0.107148	-0.473937	-2.26542	-2.13594			SNG1	-0.391866	0.0304274	-2.27662	0.0585289
YOR138C	RUP1	0.504214	-0.153694	-2.2764	-1.47466			STE50	-0.762922	0.0880875	-2.27811	-1.86583
YGR197C	SNG1	-0.391866	0.0304274	-2.27662	0.0585289			URE2	1.59876	0.230653	-2.28366	-1.66531
YCL032W	STE50	-0.762922	0.0880875	-2.27811	-1.86583			HAL1	0.823204	1.51481	-2.28805	-1.93543
YNL229C	URE2	1.59876	0.230653	-2.28366	-1.66531			IRC15	0.573055	0.419068	-2.29392	-1.39648
YPR005C	HAL1	0.823204	1.51481	-2.28805	-1.93543			MDR1	-0.794867	0.904328	-2.29812	-0.582478
YPL017C	IRC15	0.573055	0.419068	-2.29392	-1.39648			REV3	0.978715	-0.107977	-2.30135	-1.23038
YGR100W	MDR1	-0.794867	0.904328	-2.29812	-0.582478			PET130	0.470594	0.616337	-2.30404	-1.54739
YPL167C	REV3	0.978715	-0.107977	-2.30135	-1.23038			TEF1	0.863358	0.65541	-2.3135	3.66192
YJL023C	PET130	0.470594	0.616337	-2.30404	-1.54739			PLN1	-0.98963	1.79092	-2.3429	-1.51133
YLL027W	ISA1	0.267452	-1.27708	-2.31093	-2.38903			REC8	0.143369	-0.704857	-2.35604	-1.42435
YPR080W	TEF1	0.863358	0.65541	-2.3135	3.66192			THI13	-0.981085	2.54172	-2.35792	-1.50223
YDR525W-A	SNA2	0.103718	-0.844642	-2.33675	-2.30693			THI73	-0.168081	0.0676054	-2.3586	-1.82996
YKR046C	PLN1	-0.98963	1.79092	-2.3429	-1.51133			FLO5	-0.431461	-1.08471	-2.36178	-1.83772
YPR007C	REC8	0.143369	-0.704857	-2.35604	-1.42435			TGL3	0.242489	0.12478	-2.36773	-0.918879
YDL244W	THI13	-0.981085	2.54172	-2.35792	-1.50223			PEX12	1.09136	0.153513	-2.37618	-0.885773
YLR004C	THI73	-0.168081	0.0676054	-2.3586	-1.82996			IMA2	-0.521397	-0.187937	-2.37631	-1.81573
YHR211W	FLO5	-0.431461	-1.08471	-2.36178	-1.83772			UBX6	1.68551	-0.781814	-2.37916	-1.97858
YMR313C	TGL3	0.242489	0.12478	-2.36773	-0.918879			MRX3	-0.715233	0.158135	-2.4077	-0.377408
YMR026C	PEX12	1.09136	0.153513	-2.37618	-0.885773			YHK8	0.270217	0.745915	-2.42384	-1.59256
YOL157C	IMA2	-0.521397	-0.187937	-2.37631	-1.81573			TDH3	-0.767566	0.449484	-2.4358	1.54359
YJL048C	UBX6	1.68551	-0.781814	-2.37916	-1.97858			PET20	1.48813	0.612194	-2.47428	-1.75299
YBL095W	MRX3	-0.715233	0.158135	-2.4077	-0.377408			PEX7	-0.203852	-0.734532	-2.50613	-1.23267
YHR048W	YHK8	0.270217	0.745915	-2.42384	-1.59256			LEU4	0.210945	-0.230828	-2.56493	-0.765072
YGR192C	TDH3	-0.767566	0.449484	-2.4358	1.54359			DGA1	-0.636842	-0.449454	-2.57856	-1.80628
YGR288W	MAL13	-0.307236	-0.580971	-2.43669	-2.03241			APT2	2.64936	-1.02563	-2.59262	-1.6093
YPL159C	PET20	1.48813	0.612194	-2.47428	-1.75299			ATP22	0.40606	0.374337	-2.61334	-1.30335
YDR142C	PEX7	-0.203852	-0.734532	-2.50613	-1.23267			DUF1	-0.901707	-0.239248	-2.68616	-0.789187
YNL104C	LEU4	0.210945	-0.230828	-2.56493	-0.765072			NSG2	-0.00230609	0.09029	-2.81284	-1.66945
YOR245C	DGA1	-0.636842	-0.449454	-2.57856	-1.80628			AGP3	0.701275	-0.529485	-2.88969	-1.64638
YDL010W	GRX6	-0.211349	0.452282	-2.59054	-2.37968			DPC25	-0.727058	0.239667	-2.9987	-1.95542
YDR441C	APT2	2.64936	-1.02563	-2.59262	-1.6093			RCK2	-0.410421	-1.03607	-3.19654	-1.63715
YDR350C	ATP22	0.40606	0.374337	-2.61334	-1.30335			YOL163W	-0.765476	0.618823	-2.02885	-0.347582
YOL087C	DUF1	-0.901707	-0.239248	-2.68616	-0.789187			YBL094C	-0.303526	1.03826	-2.05281	0.296157
YNL156C	NSG2	-0.00230609	0.09029	-2.81284	-1.66945			YDR018C	-0.571365	-0.507009	-2.11192	-1.62574
YFL055W	AGP3	0.701275	-0.529485	-2.88969	-1.64638			YKR045C	-0.333707	1.64077	-2.14925	-1.4008
YPR003C	YPR003C	-0.481666	1.46492	-2.91123	-1.96712			YDR338C	-0.776557	-0.307753	-2.20705	-0.873487
YPL107W	DPC25	-0.727058	0.239667	-2.9987	-1.95542			YDL009C	-0.292131	0.742457	-2.21789	-1.84972
YLR248W	RCK2	-0.410421	-1.03607	-3.19654	-1.63715			YDR246W-A	0.563753	0.1474	-2.2229	-0.871551
YGL121C	GPG1	0.603137	-1.26686	-2.12826	-2.0127	sse1Δ-Tm		YGL193C	0.734799	-1.14387	-2.22764	-1.91388
YNL055C	POR1	-0.700313	-1.66651	-1.3972	-2.0207			YMR196W	-0.508884	-0.385828	-2.23451	-1.22547
YGR288W	MAL13	-0.307236	-0.580971	-2.43669	-2.03241			YDR262W	-0.348901	-1.05156	-2.25771	-1.86956
YJL044C	GYP6	0.865408	-2.41291	-1.63839	-2.0426			YPR003C	-0.481666	1.46492	-2.91123	-1.96712
YLR254C	NDL1	0.300214	-1.83277	-1.5549	-2.04318
YJL127C-B	MCO6	-0.0730674	-1.35019	-1.96685	-2.1143
YJL037W	IRC18	0.107148	-0.473937	-2.26542	-2.13594
YDR054C	CDC34	0.832991	-1.32417	-2.07904	-2.20219
YGR102C	GTF1	0.406604	-1.25221	-2.12414	-2.2628
YMR073C	IRC21	-0.543535	0.606927	-1.99182	-2.27624
YDR525W-A	SNA2	0.103718	-0.844642	-2.33675	-2.30693
YNR032C-A	HUB1	-0.327571	0.586453	-2.24524	-2.36895
YDL010W	GRX6	-0.211349	0.452282	-2.59054	-2.37968
YLL027W	ISA1	0.267452	-1.27708	-2.31093	-2.38903
