# Supplementary material for: Sse1, Hsp110 chaperone of yeast, controls the cellular fate during endoplasmic reticulum stress
Source: G3 (Bethesda). 2024 Apr 5;14(6):jkae075. doi: 10.1093/g3journal/jkae075 (PMC11152076; doi:10.1093/g3journal/jkae075)
Supplement: jkae075_Supplementary_Data [file jkae075_supplementary_data.zip › Table_S3_G3-2024-404855.xlsx]

## Sheet: Raw Data
Index	Peak Name	m/z	Ret. Time	Group	Common Names	Use	BY4741_Rep1	BY4741_Rep2	BY4741_Rep3	BY4741_Tm_Rep1	BY4741_Tm_Rep2	BY4741_Tm_Rep3	Sse1Δ_Rep1	Sse1Δ_Rep2	Sse1Δ_Rep3	Sse1Δ_Tm_Rep1	Sse1Δ_Tm_Rep2	Sse1Δ_Tm_Rep3
1	sp|Q00955|ACAC_YEAST	N/A	N/A	Acetyl-CoA carboxylase OS=Saccharomyces cerevisiae (strain ATCC 204508 / S288c) GN=ACC1 PE=1 SV=2	ACC1	TRUE	488.25	775.162	1673.89	908.139	2116	1044.19	2164.55	1166.84	1468.38	2657.99	337.963	2345.59
2	sp|P07149|FAS1_YEAST	N/A	N/A	Fatty acid synthase subunit beta OS=Saccharomyces cerevisiae (strain ATCC 204508 / S288c) GN=FAS1 PE=1 SV=2	FAS1	TRUE	12896.1	13150.5	18019.2	12874.8	32073.9	43756.7	31119.9	22098.4	18596	17079	20020.6	34552.1
3	sp|P19097|FAS2_YEAST	N/A	N/A	Fatty acid synthase subunit alpha OS=Saccharomyces cerevisiae (strain ATCC 204508 / S288c) GN=FAS2 PE=1 SV=2	FAS2	TRUE	32722.6	16892.6	36659.8	40749.2	33024.8	60910.6	15542.3	21174.4	47712.8	28545.7	16558.1	73665.1
4	sp|P07259|PYR1_YEAST	N/A	N/A	Protein URA2 OS=Saccharomyces cerevisiae (strain ATCC 204508 / S288c) GN=URA2 PE=1 SV=5	URA2	TRUE	16228.3	67011.5	25527	30410.4	22134.1	56368.4	28772.8	27860.8	23153.1	36513.7	41255.7	15572.5
5	sp|P16521|EF3A_YEAST	N/A	N/A	Elongation factor 3A OS=Saccharomyces cerevisiae (strain ATCC 204508 / S288c) GN=YEF3 PE=1 SV=4	YEF3	TRUE	768497	665473	566381	297724	298109	293300	423679	438792	415175	264995	183780	196940
6	sp|P00549|KPYK1_YEAST	N/A	N/A	Pyruvate kinase 1 OS=Saccharomyces cerevisiae (strain ATCC 204508 / S288c) GN=CDC19 PE=1 SV=2	CDC19	TRUE	684760	740586	801063	981522	963481	1.21645e+06	1.2735e+06	1.1858e+06	1.44778e+06	645880	848340	814409
7	sp|P32324|EF2_YEAST	N/A	N/A	Elongation factor 2 OS=Saccharomyces cerevisiae (strain ATCC 204508 / S288c) GN=EFT1 PE=1 SV=1	EFT1	TRUE	607316	597851	663146	277641	289334	374416	528209	496975	516792	217103	267815	249674
8	sp|P07264|LEUC_YEAST	N/A	N/A	3-isopropylmalate dehydratase OS=Saccharomyces cerevisiae (strain ATCC 204508 / S288c) GN=LEU1 PE=1 SV=3	LEU1	TRUE	73782	122910	102130	95369.4	101742	88497.8	43888.8	71223.5	62900.6	59703.1	57530.2	61166.7
9	sp|P00925|ENO2_YEAST	N/A	N/A	Enolase 2 OS=Saccharomyces cerevisiae (strain ATCC 204508 / S288c) GN=ENO2 PE=1 SV=2	ENO2	TRUE	6.71935e+06	6.10062e+06	6.80721e+06	8.99192e+06	7.81412e+06	7.71862e+06	4.27133e+06	4.32287e+06	4.59756e+06	8.03223e+06	8.29763e+06	6.27733e+06
10	sp|P17255|VATA_YEAST	N/A	N/A	V-type proton ATPase catalytic subunit A OS=Saccharomyces cerevisiae (strain ATCC 204508 / S288c) GN=VMA1 PE=1 SV=3	VMA1	TRUE	332798	370417	396825	265265	237132	305189	354998	340748	316429	243398	256577	243633
11	sp|P00560|PGK_YEAST	N/A	N/A	Phosphoglycerate kinase OS=Saccharomyces cerevisiae (strain ATCC 204508 / S288c) GN=PGK1 PE=1 SV=2	PGK1	TRUE	4.81322e+06	4.30357e+06	4.17356e+06	5.89428e+06	6.94812e+06	5.79839e+06	5.01027e+06	4.96423e+06	4.71567e+06	6.84691e+06	7.24272e+06	6.7608e+06
12	sp|P00359|G3P3_YEAST	N/A	N/A	Glyceraldehyde-3-phosphate dehydrogenase 3 OS=Saccharomyces cerevisiae (strain ATCC 204508 / S288c) GN=TDH3 PE=1 SV=3	TDH3	TRUE	4.91675e+06	6.53742e+06	4.79459e+06	5.24384e+06	4.8126e+06	3.95257e+06	4.58708e+06	6.23073e+06	5.7261e+06	5.39282e+06	3.80674e+06	5.09663e+06
13	sp|P10591|HSP71_YEAST	N/A	N/A	Heat shock protein SSA1 OS=Saccharomyces cerevisiae (strain ATCC 204508 / S288c) GN=SSA1 PE=1 SV=4	SSA1	TRUE	797263	845097	761998	850811	891337	866890	1.72231e+06	1.77092e+06	1.60745e+06	1.13066e+06	1.17459e+06	1.20385e+06
14	sp|P15108|HSC82_YEAST	N/A	N/A	ATP-dependent molecular chaperone HSC82 OS=Saccharomyces cerevisiae (strain ATCC 204508 / S288c) GN=HSC82 PE=1 SV=4	HSC82	TRUE	500285	362605	294213	159755	153998	181379	346478	559406	341726	341194	258273	508029
15	sp|P06169|PDC1_YEAST	N/A	N/A	Pyruvate decarboxylase isozyme 1 OS=Saccharomyces cerevisiae (strain ATCC 204508 / S288c) GN=PDC1 PE=1 SV=7	PDC1	TRUE	6.42058e+06	6.66962e+06	6.37349e+06	3.30851e+06	2.89957e+06	3.62499e+06	4.88035e+06	5.16662e+06	5.35426e+06	3.34764e+06	2.07282e+06	3.57366e+06
16	sp|P05694|METE_YEAST	N/A	N/A	5-methyltetrahydropteroyltriglutamate--homocysteine methyltransferase OS=Saccharomyces cerevisiae (strain ATCC 204508 / S288c) GN=MET6 PE=1 SV=4	MET6	TRUE	41809.9	37985.4	44425	15885.6	16893.9	26068.3	15524.1	20806.6	17260	15765.5	20406.9	16359.1
17	sp|P02994|EF1A_YEAST	N/A	N/A	Elongation factor 1-alpha OS=Saccharomyces cerevisiae (strain ATCC 204508 / S288c) GN=TEF1 PE=1 SV=1	TEF1	TRUE	335298	523007	462381	139125	145798	204162	556368	614006	572579	116854	147212	151266
18	sp|P08566|ARO1_YEAST	N/A	N/A	Pentafunctional AROM polypeptide OS=Saccharomyces cerevisiae (strain ATCC 204508 / S288c) GN=ARO1 PE=1 SV=1	ARO1	TRUE	26928.2	9766.07	42628.2	31504.1	39200.9	27025.8	40148.6	28437.5	14269.9	10482	29629.5	35988.4
19	sp|P06105|SC160_YEAST	N/A	N/A	Protein SCP160 OS=Saccharomyces cerevisiae (strain ATCC 204508 / S288c) GN=SCP160 PE=1 SV=3	SCP160	TRUE	63707.7	46284.3	102198	58816	25761.9	37241.6	124158	62220	51090.4	31690	22880.4	40816.4
20	sp|P16861|K6PF1_YEAST	N/A	N/A	6-phosphofructokinase subunit alpha OS=Saccharomyces cerevisiae (strain ATCC 204508 / S288c) GN=PFK1 PE=1 SV=1	PFK1	TRUE	143300	133338	139335	70298.5	50750.7	141426	85666.3	88621.1	89444.4	34191.3	40973.9	37210.1
21	sp|P09436|SYIC_YEAST	N/A	N/A	Isoleucine--tRNA ligase, cytoplasmic OS=Saccharomyces cerevisiae (strain ATCC 204508 / S288c) GN=ILS1 PE=1 SV=1	ILS1	TRUE	53825.4	49091	55219.3	47736.8	35576.7	37628.6	95578.5	83226.8	85564.9	30555.1	41628.8	55560.8
22	sp|P14540|ALF_YEAST	N/A	N/A	Fructose-bisphosphate aldolase OS=Saccharomyces cerevisiae (strain ATCC 204508 / S288c) GN=FBA1 PE=1 SV=3	FBA1	TRUE	1.9604e+06	2.43448e+06	2.2828e+06	1.95772e+06	1.91768e+06	2.01634e+06	1.5176e+06	1.66825e+06	1.7459e+06	2.09142e+06	2.5004e+06	2.25614e+06
23	sp|P33892|GCN1_YEAST	N/A	N/A	Translational activator GCN1 OS=Saccharomyces cerevisiae (strain ATCC 204508 / S288c) GN=GCN1 PE=1 SV=1	GCN1	TRUE	3090.33	6588.92	2649.89	6078.41	5877.16	2097.69	5584.76	2238.24	6161.02	2938.3	4509.65	9510.1
24	sp|P05030|PMA1_YEAST	N/A	N/A	Plasma membrane ATPase 1 OS=Saccharomyces cerevisiae (strain ATCC 204508 / S288c) GN=PMA1 PE=1 SV=2	PMA1	TRUE	19059.7	30781.2	102027	40672.7	51188.3	22533.7	115475	24015.1	29435.2	81383.8	37995.1	97274.6
25	sp|P32589|HSP7F_YEAST	N/A	N/A	Heat shock protein homolog SSE1 OS=Saccharomyces cerevisiae (strain ATCC 204508 / S288c) GN=SSE1 PE=1 SV=4	SSE1	TRUE	486672	580248	544403	217834	214534	233665	86133.9	24373.3	116615	81391	36298.2	50645.3
26	sp|Q12680|GLT1_YEAST	N/A	N/A	Glutamate synthase [NADH] OS=Saccharomyces cerevisiae (strain ATCC 204508 / S288c) GN=GLT1 PE=1 SV=2	GLT1	TRUE	965.41	508.01	351.525	1396.32	825.358	512.286	372.81	1122.84	1997.32	1476.49	963.044	852.468
27	sp|P46655|SYEC_YEAST	N/A	N/A	Glutamate--tRNA ligase, cytoplasmic OS=Saccharomyces cerevisiae (strain ATCC 204508 / S288c) GN=GUS1 PE=1 SV=3	GUS1	TRUE	272606	115478	269449	56001	55879.5	196264	254092	106552	90541.6	42597	70352.1	161918
28	sp|P22137|CLH_YEAST	N/A	N/A	Clathrin heavy chain OS=Saccharomyces cerevisiae (strain ATCC 204508 / S288c) GN=CHC1 PE=1 SV=1	CHC1	TRUE	3572.84	26687.8	2305.01	29798.7	7688.71	24772.1	12325.9	4932.51	17404.8	18281.8	13528	19617.3
29	sp|P31539|HS104_YEAST	N/A	N/A	Heat shock protein 104 OS=Saccharomyces cerevisiae (strain ATCC 204508 / S288c) GN=HSP104 PE=1 SV=2	HSP104	TRUE	158324	223361	232192	142723	173735	188313	234219	241007	204330	125469	164518	164089
30	sp|P07806|SYV_YEAST	N/A	N/A	Valine--tRNA ligase, mitochondrial OS=Saccharomyces cerevisiae (strain ATCC 204508 / S288c) GN=VAS1 PE=1 SV=2	VAS1	TRUE	23279.8	25287.7	31210	10227.7	33760	23574.9	31063.8	33781.8	16474.6	13713.2	16510.4	15198.9
31	sp|P14126|RL3_YEAST	N/A	N/A	60S ribosomal protein L3 OS=Saccharomyces cerevisiae (strain ATCC 204508 / S288c) GN=RPL3 PE=1 SV=4	RPL3	TRUE	28272.9	24894.4	33152.4	18154.9	10473.8	21871.2	25708.5	33103.1	41485.1	7157.93	9640.3	7271.16
32	sp|P04801|SYTC_YEAST	N/A	N/A	Threonine--tRNA ligase, cytoplasmic OS=Saccharomyces cerevisiae (strain ATCC 204508 / S288c) GN=THS1 PE=1 SV=2	THS1	TRUE	131308	106589	128187	81134.4	83020.1	69140.7	99140.6	89630.8	98868	64918.3	64125.3	75843.4
33	sp|Q05022|RRP5_YEAST	N/A	N/A	rRNA biogenesis protein RRP5 OS=Saccharomyces cerevisiae (strain ATCC 204508 / S288c) GN=RRP5 PE=1 SV=1	RRP5	TRUE	3620.94	5471.52	12998.8	7412.81	6198.02	11517.5	9874.03	8828.85	15006.5	6250.4	6138.43	7560.44
34	sp|P38088-2|SYG_YEAST	N/A	N/A	Isoform Cytoplasmic of Glycine--tRNA ligase 1, mitochondrial OS=Saccharomyces cerevisiae (strain ATCC 204508 / S288c) GN=GRS1	GRS1	TRUE	313131	343414	277154	191384	177569	332732	506162	532352	517903	391706	420390	445627
35	sp|Q05506|SYRC_YEAST	N/A	N/A	Arginine--tRNA ligase, cytoplasmic OS=Saccharomyces cerevisiae (strain ATCC 204508 / S288c) GN=YDR341C PE=1 SV=1	YDR341C	TRUE	79480.3	99425.6	85754.6	52908	49411.2	68351.4	60228.3	59957.5	69718.3	37757.2	57390.9	69029.5
36	sp|P25694|CDC48_YEAST	N/A	N/A	Cell division control protein 48 OS=Saccharomyces cerevisiae (strain ATCC 204508 / S288c) GN=CDC48 PE=1 SV=3	CDC48	TRUE	166529	154532	262828	313078	240519	293678	275064	273303	269162	277892	283496	288160
37	sp|P16862|K6PF2_YEAST	N/A	N/A	6-phosphofructokinase subunit beta OS=Saccharomyces cerevisiae (strain ATCC 204508 / S288c) GN=PFK2 PE=1 SV=4	PFK2	TRUE	96938.2	77385.5	112074	77723.5	60204.3	89630.3	96407.1	106790	113322	45541.2	38927.6	50373.5
38	sp|P29453|RL8B_YEAST	N/A	N/A	60S ribosomal protein L8-B OS=Saccharomyces cerevisiae (strain ATCC 204508 / S288c) GN=RPL8B PE=1 SV=3	RPL8B	TRUE	1212.76	6132.92	12263.4	5954.14	7207.77	9615.6	9435	3427.67	6435.39	1931.51	628.993	6479.61
39	sp|P40825|SYA_YEAST	N/A	N/A	Alanine--tRNA ligase, mitochondrial OS=Saccharomyces cerevisiae (strain ATCC 204508 / S288c) GN=ALA1 PE=1 SV=3	ALA1	TRUE	56474.6	49787.6	52083.2	32100.2	30672.8	41390	50560.5	45347.5	40502.1	20320.2	29133	22372.5
40	sp|P04802|SYDC_YEAST	N/A	N/A	Aspartate--tRNA ligase, cytoplasmic OS=Saccharomyces cerevisiae (strain ATCC 204508 / S288c) GN=DPS1 PE=1 SV=3	DPS1	TRUE	355296	200217	195916	98591.7	93767.5	109149	157850	154942	163176	62349.4	82882.7	87547.9
41	sp|P16120|THRC_YEAST	N/A	N/A	Threonine synthase OS=Saccharomyces cerevisiae (strain ATCC 204508 / S288c) GN=THR4 PE=1 SV=1	THR4	TRUE	203867	180140	253294	171505	168744	150358	461921	178051	416939	173996	188405	502328
42	sp|P54115|ALDH6_YEAST	N/A	N/A	Magnesium-activated aldehyde dehydrogenase, cytosolic OS=Saccharomyces cerevisiae (strain ATCC 204508 / S288c) GN=ALD6 PE=1 SV=4	ALD6	TRUE	264581	286296	145437	108304	268331	125089	116847	126273	236651	201444	89044.4	92810.3
43	sp|P40150|HSP76_YEAST	N/A	N/A	Heat shock protein SSB2 OS=Saccharomyces cerevisiae (strain ATCC 204508 / S288c) GN=SSB2 PE=1 SV=2	SSB2	TRUE	155866	132406	110936	46868.2	57679.5	4684.62	77281.1	98043.6	73367.9	41558.9	57668.1	36897
44	sp|P06208|LEU1_YEAST	N/A	N/A	2-isopropylmalate synthase OS=Saccharomyces cerevisiae (strain ATCC 204508 / S288c) GN=LEU4 PE=1 SV=1	LEU4	TRUE	44020.5	30339.1	55797.7	45727.5	58105.4	60629.6	44735.6	45121.5	35790.8	49016	58079.1	56999.2
45	sp|P13188|SYQ_YEAST	N/A	N/A	Glutamine--tRNA ligase OS=Saccharomyces cerevisiae (strain ATCC 204508 / S288c) GN=GLN4 PE=1 SV=2	GLN4	TRUE	38077.4	32733.4	47568.2	25879.5	28991.6	28502.5	51198.1	37871	50783.5	20085.2	24499.8	24267.5
46	sp|P04147|PABP_YEAST	N/A	N/A	Polyadenylate-binding protein, cytoplasmic and nuclear OS=Saccharomyces cerevisiae (strain ATCC 204508 / S288c) GN=PAB1 PE=1 SV=4	PAB1	TRUE	164011	431675	147367	125882	125703	153802	154951	388038	147495	133525	174425	156952
47	sp|P39954|SAHH_YEAST	N/A	N/A	Adenosylhomocysteinase OS=Saccharomyces cerevisiae (strain ATCC 204508 / S288c) GN=SAH1 PE=1 SV=1	SAH1	TRUE	472849	390711	370808	144351	216792	183762	268085	343062	315262	160018	165923	190619
48	sp|P38249|EIF3A_YEAST	N/A	N/A	Eukaryotic translation initiation factor 3 subunit A OS=Saccharomyces cerevisiae (strain ATCC 204508 / S288c) GN=RPG1 PE=1 SV=1	RPG1	TRUE	21373.6	6826.11	9772.19	4813.11	3800.12	7233.65	12940.1	13215	15948.7	12898.8	10175.9	17903.9
49	sp|P15180|SYKC_YEAST	N/A	N/A	Lysine--tRNA ligase, cytoplasmic OS=Saccharomyces cerevisiae (strain ATCC 204508 / S288c) GN=KRS1 PE=1 SV=2	KRS1	TRUE	169657	212465	175292	143153	134948	115539	120051	145713	136793	77911	81642.5	86802.5
50	sp|P16140|VATB_YEAST	N/A	N/A	V-type proton ATPase subunit B OS=Saccharomyces cerevisiae (strain ATCC 204508 / S288c) GN=VMA2 PE=1 SV=2	VMA2	TRUE	938572	905900	944396	609881	605319	670606	1.41093e+06	1.35151e+06	1.32504e+06	1.08498e+06	1.07933e+06	1.15425e+06
51	sp|P26637|SYLC_YEAST	N/A	N/A	Leucine--tRNA ligase, cytoplasmic OS=Saccharomyces cerevisiae (strain ATCC 204508 / S288c) GN=CDC60 PE=1 SV=1	CDC60	TRUE	8444.4	19692.1	22598.9	8107.53	21251.9	15729.8	15488.7	27722.1	18890.3	5851.59	11100.4	17216.1
52	sp|P15891|ABP1_YEAST	N/A	N/A	Actin-binding protein OS=Saccharomyces cerevisiae (strain ATCC 204508 / S288c) GN=ABP1 PE=1 SV=4	ABP1	TRUE	77512.9	75242.9	77120.9	58014.4	50301.6	58248.3	71786.5	46985.5	54152	52527.6	57927.8	53041.4
53	sp|P32327|PYC2_YEAST	N/A	N/A	Pyruvate carboxylase 2 OS=Saccharomyces cerevisiae (strain ATCC 204508 / S288c) GN=PYC2 PE=1 SV=2	PYC2	TRUE	5879.24	3908.72	3769.59	3201.17	603.038	1121.27	3476.6	4207.44	3938.48	1272.08	6244.94	790.347
54	sp|P00330|ADH1_YEAST	N/A	N/A	Alcohol dehydrogenase 1 OS=Saccharomyces cerevisiae (strain ATCC 204508 / S288c) GN=ADH1 PE=1 SV=5	ADH1	TRUE	5.06827e+06	4.9302e+06	5.60553e+06	5.29591e+06	5.67462e+06	5.05809e+06	4.66134e+06	4.48183e+06	4.47191e+06	5.44791e+06	5.39647e+06	6.00042e+06
55	sp|P38972|PUR4_YEAST	N/A	N/A	Phosphoribosylformylglycinamidine synthase OS=Saccharomyces cerevisiae (strain ATCC 204508 / S288c) GN=ADE6 PE=1 SV=2	ADE6	TRUE	5321.97	772.433	6780.19	2660.61	1313.89	717.839	5454.09	5459.11	4558.58	552.383	422.206	1851.41
56	sp|P04806|HXKA_YEAST	N/A	N/A	Hexokinase-1 OS=Saccharomyces cerevisiae (strain ATCC 204508 / S288c) GN=HXK1 PE=1 SV=2	HXK1	TRUE	271907	232401	260737	304800	524707	314134	523406	182752	231042	406666	182010	89047.1
57	sp|P15705|STI1_YEAST	N/A	N/A	Heat shock protein STI1 OS=Saccharomyces cerevisiae (strain ATCC 204508 / S288c) GN=STI1 PE=1 SV=1	STI1	TRUE	88156.5	53479.9	46428.9	32498.7	29844.6	33324.8	39806	36075.7	43943.2	37173.2	13079.7	117443
58	sp|Q03690|CLU_YEAST	N/A	N/A	Clustered mitochondria protein 1 OS=Saccharomyces cerevisiae (strain ATCC 204508 / S288c) GN=CLU1 PE=1 SV=1	CLU1	TRUE	9204.08	3064.96	9025.34	4804.93	15633.7	21262.5	7987.02	10263.6	7758.3	7346.97	9730.95	19776.7
59	sp|P19414|ACON_YEAST	N/A	N/A	Aconitate hydratase, mitochondrial OS=Saccharomyces cerevisiae (strain ATCC 204508 / S288c) GN=ACO1 PE=1 SV=2	ACO1	TRUE	29796.1	26311.2	25317.4	7889.7	10892.3	10030.1	38040.7	50062.2	43425.4	7608.61	10405.2	8885.23
60	sp|P19882|HSP60_YEAST	N/A	N/A	Heat shock protein 60, mitochondrial OS=Saccharomyces cerevisiae (strain ATCC 204508 / S288c) GN=HSP60 PE=1 SV=1	HSP60	TRUE	995829	920446	929140	611722	513749	427980	904701	709003	793387	510111	482058	429029
61	sp|P32582|CBS_YEAST	N/A	N/A	Cystathionine beta-synthase OS=Saccharomyces cerevisiae (strain ATCC 204508 / S288c) GN=CYS4 PE=1 SV=1	CYS4	TRUE	93771.4	83005	76474.5	67822.9	78118	46640.6	76886.6	84476.6	86391.5	63387.3	68619.3	65346.9
62	sp|P00950|PMG1_YEAST	N/A	N/A	Phosphoglycerate mutase 1 OS=Saccharomyces cerevisiae (strain ATCC 204508 / S288c) GN=GPM1 PE=1 SV=3	GPM1	TRUE	1.07872e+06	995060	1.08301e+06	860772	731103	803002	677066	677916	676121	1.55446e+06	1.46548e+06	1.28983e+06
63	sp|P05750|RS3_YEAST	N/A	N/A	40S ribosomal protein S3 OS=Saccharomyces cerevisiae (strain ATCC 204508 / S288c) GN=RPS3 PE=1 SV=5	RPS3	TRUE	489291	477281	1.07708e+06	1.30691e+06	1.15582e+06	1.36839e+06	573711	1.07544e+06	1.17546e+06	1.20598e+06	694763	1.24039e+06
64	sp|P12709|G6PI_YEAST	N/A	N/A	Glucose-6-phosphate isomerase OS=Saccharomyces cerevisiae (strain ATCC 204508 / S288c) GN=PGI1 PE=1 SV=3	PGI1	TRUE	393947	368651	393241	151476	325384	454181	554450	449478	512972	732252	637404	777333
65	sp|P00815|HIS2_YEAST	N/A	N/A	Histidine biosynthesis trifunctional protein OS=Saccharomyces cerevisiae (strain ATCC 204508 / S288c) GN=HIS4 PE=1 SV=3	HIS4	TRUE	27886.4	27826	13793.2	6556	24225.8	23895.6	27372.7	15330.7	21484.5	23566.7	11717.8	15103.4
66	sp|P0CS90|HSP77_YEAST	N/A	N/A	Heat shock protein SSC1, mitochondrial OS=Saccharomyces cerevisiae (strain ATCC 204508 / S288c) GN=SSC1 PE=1 SV=1	SSC1	TRUE	218116	264923	260659	156553	161280	166710	364979	323956	337747	216716	215462	234573
67	sp|P37291|GLYC_YEAST	N/A	N/A	Serine hydroxymethyltransferase, cytosolic OS=Saccharomyces cerevisiae (strain ATCC 204508 / S288c) GN=SHM2 PE=1 SV=2	SHM2	TRUE	418942	441066	453252	149106	149996	170006	270493	243027	300328	94413.1	103238	119883
68	sp|P06168|ILV5_YEAST	N/A	N/A	Ketol-acid reductoisomerase, mitochondrial OS=Saccharomyces cerevisiae (strain ATCC 204508 / S288c) GN=ILV5 PE=1 SV=1	ILV5	TRUE	158952	166747	182707	263591	297327	301213	142292	140565	148794	267960	302855	306361
69	sp|P23254|TKT1_YEAST	N/A	N/A	Transketolase 1 OS=Saccharomyces cerevisiae (strain ATCC 204508 / S288c) GN=TKL1 PE=1 SV=4	TKL1	TRUE	367024	342128	361728	150835	211386	204480	269322	276932	273725	145157	182332	154005
70	sp|P52910|ACS2_YEAST	N/A	N/A	Acetyl-coenzyme A synthetase 2 OS=Saccharomyces cerevisiae (strain ATCC 204508 / S288c) GN=ACS2 PE=1 SV=1	ACS2	TRUE	7735.32	37232.8	31360.1	13598.4	11534.8	6679.26	21118.3	11198.9	16844.5	8897.96	9190.86	20026.2
71	sp|P38720|6PGD1_YEAST	N/A	N/A	6-phosphogluconate dehydrogenase, decarboxylating 1 OS=Saccharomyces cerevisiae (strain ATCC 204508 / S288c) GN=GND1 PE=1 SV=1	GND1	TRUE	385242	335095	375752	431888	287386	425499	284910	250623	259062	302983	291667	382196
72	sp|P00931|TRP_YEAST	N/A	N/A	Tryptophan synthase OS=Saccharomyces cerevisiae (strain ATCC 204508 / S288c) GN=TRP5 PE=1 SV=1	TRP5	TRUE	84211.5	120016	137317	43271.3	112711	65123.7	123491	105848	137254	56915.4	224905	55764.9
73	sp|P10081|IF4A_YEAST	N/A	N/A	ATP-dependent RNA helicase eIF4A OS=Saccharomyces cerevisiae (strain ATCC 204508 / S288c) GN=TIF1 PE=1 SV=3	TIF1	TRUE	933582	1.06214e+06	1.04195e+06	572008	542698	659569	907729	933311	986258	669131	729417	776080
74	sp|P38631|FKS1_YEAST	N/A	N/A	1,3-beta-glucan synthase component FKS1 OS=Saccharomyces cerevisiae (strain ATCC 204508 / S288c) GN=FKS1 PE=1 SV=2	FKS1	TRUE	85861	120156	141957	134231	145211	249758	96986	67307.1	99286.7	138114	9378.59	215220
75	sp|P22515|UBA1_YEAST	N/A	N/A	Ubiquitin-activating enzyme E1 1 OS=Saccharomyces cerevisiae (strain ATCC 204508 / S288c) GN=UBA1 PE=1 SV=2	UBA1	TRUE	46524.9	94239.4	49645.4	37500.5	37307.5	23048.4	81302.5	41136.3	39842.5	75870.6	24625.4	36674.1
76	sp|P07262|DHE4_YEAST	N/A	N/A	NADP-specific glutamate dehydrogenase 1 OS=Saccharomyces cerevisiae (strain ATCC 204508 / S288c) GN=GDH1 PE=1 SV=2	GDH1	TRUE	238013	202977	199531	154748	154161	144860	162676	155763	187544	159547	168616	140133
77	sp|P53622|COPA_YEAST	N/A	N/A	Coatomer subunit alpha OS=Saccharomyces cerevisiae (strain ATCC 204508 / S288c) GN=COP1 PE=1 SV=2	COP1	TRUE	4591.38	7593.98	9122.39	4407.61	10172.7	12280.3	14742.4	14317.9	11874.4	11444	2353.76	5453.93
78	sp|P38934|BFR1_YEAST	N/A	N/A	Nuclear segregation protein BFR1 OS=Saccharomyces cerevisiae (strain ATCC 204508 / S288c) GN=BFR1 PE=1 SV=1	BFR1	TRUE	10535	7682.16	16247.3	31130.5	34420.1	42231.1	17012	19196.3	11201.6	45508.2	57983.5	38560.2
79	sp|P07284|SYSC_YEAST	N/A	N/A	Serine--tRNA ligase, cytoplasmic OS=Saccharomyces cerevisiae (strain ATCC 204508 / S288c) GN=SES1 PE=1 SV=2	SES1	TRUE	155687	112421	136086	91663.1	104900	98942.9	126171	118105	116008	101848	105907	103854
80	sp|P10664|RL4A_YEAST	N/A	N/A	60S ribosomal protein L4-A OS=Saccharomyces cerevisiae (strain ATCC 204508 / S288c) GN=RPL4A PE=1 SV=4	RPL4A	TRUE	27517.2	29361.1	11639.7	17969	18313.7	9391.74	28631.5	28192.3	35105.3	14817.8	10031.3	14267.9
81	sp|P07245|C1TC_YEAST	N/A	N/A	C-1-tetrahydrofolate synthase, cytoplasmic OS=Saccharomyces cerevisiae (strain ATCC 204508 / S288c) GN=ADE3 PE=1 SV=1	ADE3	TRUE	133120	114918	136691	48668.6	72205.8	79609.5	130147	133716	84742.6	60272.5	71165	40497.6
82	sp|P39522|ILV3_YEAST	N/A	N/A	Dihydroxy-acid dehydratase, mitochondrial OS=Saccharomyces cerevisiae (strain ATCC 204508 / S288c) GN=ILV3 PE=1 SV=2	ILV3	TRUE	125426	131581	116634	93426.6	78862.8	130893	95163.7	80706.1	84007.8	65423.5	72662.9	30623.1
83	sp|P30624|LCF1_YEAST	N/A	N/A	Long-chain-fatty-acid--CoA ligase 1 OS=Saccharomyces cerevisiae (strain ATCC 204508 / S288c) GN=FAA1 PE=1 SV=1	FAA1	TRUE	14429.2	16374.6	16245.1	6107.64	6706.89	3738.53	11775.5	11398.7	12863.4	5624.68	3791.41	5352.5
84	sp|P38219|OLA1_YEAST	N/A	N/A	Uncharacterized GTP-binding protein OLA1 OS=Saccharomyces cerevisiae (strain ATCC 204508 / S288c) GN=OLA1 PE=1 SV=1	OLA1	TRUE	168055	216150	190208	84266.3	115148	124490	291767	274836	316116	132022	154376	167329
85	sp|P46367|ALDH4_YEAST	N/A	N/A	Potassium-activated aldehyde dehydrogenase, mitochondrial OS=Saccharomyces cerevisiae (strain ATCC 204508 / S288c) GN=ALD4 PE=1 SV=2	ALD4	TRUE	59295.8	43691.5	46762.1	60431.9	56683.1	54659.7	24491.5	20904.2	24250.9	40894.7	36039.8	30900.4
86	sp|P34167|IF4B_YEAST	N/A	N/A	Eukaryotic translation initiation factor 4B OS=Saccharomyces cerevisiae (strain ATCC 204508 / S288c) GN=TIF3 PE=1 SV=1	TIF3	TRUE	130345	97619	102551	80224.6	79665.3	88309.1	114417	102449	114616	69607	69715.1	65602.3
87	sp|P17709|HXKG_YEAST	N/A	N/A	Glucokinase-1 OS=Saccharomyces cerevisiae (strain ATCC 204508 / S288c) GN=GLK1 PE=1 SV=1	GLK1	TRUE	205473	218068	175255	597109	584662	564030	263574	252523	268796	501535	644136	601616
88	sp|P38625|GUAA_YEAST	N/A	N/A	GMP synthase [glutamine-hydrolyzing] OS=Saccharomyces cerevisiae (strain ATCC 204508 / S288c) GN=GUA1 PE=1 SV=4	GUA1	TRUE	60687	77501	65991.6	25556.8	27361.4	37094.4	39859.6	43057	56763.6	27477.4	35240.8	36416.9
89	sp|P49090|ASNS2_YEAST	N/A	N/A	Asparagine synthetase [glutamine-hydrolyzing] 2 OS=Saccharomyces cerevisiae (strain ATCC 204508 / S288c) GN=ASN2 PE=1 SV=2	ASN2	TRUE	92236.2	141222	125160	67429.3	96441.7	95817.1	82345.8	129019	71165	67290.7	55143.5	59470.3
90	sp|P23248|RS3A2_YEAST	N/A	N/A	40S ribosomal protein S1-B OS=Saccharomyces cerevisiae (strain ATCC 204508 / S288c) GN=RPS1B PE=1 SV=3	RPS1B	TRUE	22349	12966.6	15795.8	14332.4	16497.1	15423.3	25059.7	12408.8	22830.2	11290	8634.49	17884.9
91	sp|P00958|SYMC_YEAST	N/A	N/A	Methionine--tRNA ligase, cytoplasmic OS=Saccharomyces cerevisiae (strain ATCC 204508 / S288c) GN=MES1 PE=1 SV=4	MES1	TRUE	11435.1	2789.79	8821.6	2498.13	6271.45	5546.01	13029.5	9359.84	5478.97	2239.68	5402.75	3001.44
92	sp|P21954|IDHP_YEAST	N/A	N/A	Isocitrate dehydrogenase [NADP], mitochondrial OS=Saccharomyces cerevisiae (strain ATCC 204508 / S288c) GN=IDP1 PE=1 SV=1	IDP1	TRUE	67028.6	81859.4	67609.7	52144.3	28243.8	45784.1	37680	60737.8	63122.5	34805.8	42313	75872.2
93	sp|P17967|PDI_YEAST	N/A	N/A	Protein disulfide-isomerase OS=Saccharomyces cerevisiae (strain ATCC 204508 / S288c) GN=PDI1 PE=1 SV=2	PDI1	TRUE	266028	280990	373742	803831	659061	771974	214597	197674	314560	779366	829908	759659
94	sp|P60010|ACT_YEAST	N/A	N/A	Actin OS=Saccharomyces cerevisiae (strain ATCC 204508 / S288c) GN=ACT1 PE=1 SV=1	ACT1	TRUE	1.32354e+06	1.30368e+06	1.15451e+06	1.27118e+06	1.3382e+06	1.09476e+06	958384	1.18298e+06	1.02777e+06	1.07092e+06	994708	1.01637e+06
95	sp|P16474|GRP78_YEAST	N/A	N/A	78 kDa glucose-regulated protein homolog OS=Saccharomyces cerevisiae (strain ATCC 204508 / S288c) GN=KAR2 PE=1 SV=1	KAR2	TRUE	70383.5	96854.6	80840.4	474511	508368	470269	93633.5	83353.4	81344.5	554494	613219	566189
96	sp|P19358|METK2_YEAST	N/A	N/A	S-adenosylmethionine synthase 2 OS=Saccharomyces cerevisiae (strain ATCC 204508 / S288c) GN=SAM2 PE=1 SV=3	SAM2	TRUE	30350.9	34702.1	324865	42577.5	310075	29573.9	324879	34014	21648.2	33724.8	140614	42633
97	sp|P00942|TPIS_YEAST	N/A	N/A	Triosephosphate isomerase OS=Saccharomyces cerevisiae (strain ATCC 204508 / S288c) GN=TPI1 PE=1 SV=2	TPI1	TRUE	170648	153575	190514	348125	334529	524041	285348	244840	243083	416343	418506	519890
98	sp|P32599|FIMB_YEAST	N/A	N/A	Fimbrin OS=Saccharomyces cerevisiae (strain ATCC 204508 / S288c) GN=SAC6 PE=1 SV=1	SAC6	TRUE	107233	63719.5	66528.3	41517.5	51244.8	58370.9	117100	38587.4	46221.8	32437.2	37909.5	35648.9
99	sp|P38707|SYNC_YEAST	N/A	N/A	Asparagine--tRNA ligase, cytoplasmic OS=Saccharomyces cerevisiae (strain ATCC 204508 / S288c) GN=DED81 PE=1 SV=1	DED81	TRUE	89370.2	82996.5	90676.2	40820	36781.7	41515.5	80058.5	73617.9	75465.3	47211.6	28590.9	27251.3
100	sp|P38708|YHI0_YEAST	N/A	N/A	Putative proline--tRNA ligase YHR020W OS=Saccharomyces cerevisiae (strain ATCC 204508 / S288c) GN=YHR020W PE=1 SV=1	YHR020W	TRUE	81771.6	34101	85131.8	21022.1	29149.2	32392.7	65408.7	67869.9	62861	33504.6	48054.8	131320
101	sp|P00830|ATPB_YEAST	N/A	N/A	ATP synthase subunit beta, mitochondrial OS=Saccharomyces cerevisiae (strain ATCC 204508 / S288c) GN=ATP2 PE=1 SV=2	ATP2	TRUE	408649	464054	448740	487147	493786	455672	433964	410700	468694	461073	491359	498288
102	sp|Q07478|SUB2_YEAST	N/A	N/A	ATP-dependent RNA helicase SUB2 OS=Saccharomyces cerevisiae (strain ATCC 204508 / S288c) GN=SUB2 PE=1 SV=1	SUB2	TRUE	203464	192818	181711	154213	181795	124912	176884	208739	190571	157541	219769	182858
103	sp|P13663|DHAS_YEAST	N/A	N/A	Aspartate-semialdehyde dehydrogenase OS=Saccharomyces cerevisiae (strain ATCC 204508 / S288c) GN=HOM2 PE=1 SV=1	HOM2	TRUE	138932	138437	107878	72318.5	103971	74623.9	98044.4	102778	97089.4	57928.6	74230.9	63385.9
104	sp|P06634|DED1_YEAST	N/A	N/A	ATP-dependent RNA helicase DED1 OS=Saccharomyces cerevisiae (strain ATCC 204508 / S288c) GN=DED1 PE=1 SV=2	DED1	TRUE	366279	160026	149529	87213.2	96686.4	89697.3	127459	139084	116895	295155	84120.2	84575.2
105	sp|P03965|CARB_YEAST	N/A	N/A	Carbamoyl-phosphate synthase arginine-specific large chain OS=Saccharomyces cerevisiae (strain ATCC 204508 / S288c) GN=CPA2 PE=1 SV=1	CPA2	TRUE	17673.4	9545.14	9729.17	9798.78	9447.59	23555.4	12535.2	9878.07	7964.9	8557	7404.66	6352.7
106	sp|P15019|TAL1_YEAST	N/A	N/A	Transaldolase OS=Saccharomyces cerevisiae (strain ATCC 204508 / S288c) GN=TAL1 PE=1 SV=4	TAL1	TRUE	234932	190137	264581	529915	495263	502578	203378	258195	273366	443201	404659	486855
107	sp|P22768|ASSY_YEAST	N/A	N/A	Argininosuccinate synthase OS=Saccharomyces cerevisiae (strain ATCC 204508 / S288c) GN=ARG1 PE=1 SV=3	ARG1	TRUE	3248.51	3411.01	2586.24	2365.03	2137.85	1405.56	4010.13	5344.48	5972.11	1279.16	6201.89	3902.11
108	sp|P20967|ODO1_YEAST	N/A	N/A	2-oxoglutarate dehydrogenase, mitochondrial OS=Saccharomyces cerevisiae (strain ATCC 204508 / S288c) GN=KGD1 PE=1 SV=2	KGD1	TRUE	27597.4	63915.8	53141.1	29325.5	47472.4	16759.6	30766.4	33672.8	30904.7	38591.7	13002.5	41470.8
109	sp|P40069|IMB4_YEAST	N/A	N/A	Importin subunit beta-4 OS=Saccharomyces cerevisiae (strain ATCC 204508 / S288c) GN=KAP123 PE=1 SV=1	KAP123	TRUE	52057.3	63248.7	57948.5	46842	58599.2	54562.7	77059	70650.2	67362.7	55436.3	66233.6	63515.3
110	sp|Q08972|NEW1_YEAST	N/A	N/A	[NU+] prion formation protein 1 OS=Saccharomyces cerevisiae (strain ATCC 204508 / S288c) GN=NEW1 PE=1 SV=1	NEW1	TRUE	2824.65	2878.57	1819.54	565.46	3224.35	736.421	2856.98	5464.18	4140.11	3979.68	2195.12	1001.2
111	sp|P0CX36|RS4B_YEAST	N/A	N/A	40S ribosomal protein S4-B OS=Saccharomyces cerevisiae (strain ATCC 204508 / S288c) GN=RPS4B PE=1 SV=1	RPS4B	TRUE	529095	557553	590003	580226	542180	431626	534620	627223	488958	513218	261714	503046
112	sp|P21576|VPS1_YEAST	N/A	N/A	Vacuolar protein sorting-associated protein 1 OS=Saccharomyces cerevisiae (strain ATCC 204508 / S288c) GN=VPS1 PE=1 SV=2	VPS1	TRUE	49876	26670.3	38953	44717.5	52284.3	38593.2	53982.4	56057.7	33543.8	35017.9	30603.3	15179.8
113	sp|P07251|ATPA_YEAST	N/A	N/A	ATP synthase subunit alpha, mitochondrial OS=Saccharomyces cerevisiae (strain ATCC 204508 / S288c) GN=ATP1 PE=1 SV=5	ATP1	TRUE	922137	855358	799643	739258	802544	759531	1.25181e+06	1.14568e+06	1.01819e+06	659442	702286	597956
114	sp|P36008|EF1G2_YEAST	N/A	N/A	Elongation factor 1-gamma 2 OS=Saccharomyces cerevisiae (strain ATCC 204508 / S288c) GN=TEF4 PE=1 SV=1	TEF4	TRUE	234074	264340	267867	133954	128166	150963	302561	293046	288223	101563	120052	149748
115	sp|P07342|ILVB_YEAST	N/A	N/A	Acetolactate synthase catalytic subunit, mitochondrial OS=Saccharomyces cerevisiae (strain ATCC 204508 / S288c) GN=ILV2 PE=1 SV=1	ILV2	TRUE	57451.9	34527.4	39142.2	196177	28469.9	33237.8	24081.3	36568.9	39404.3	16828.6	26433.9	19333.4
116	sp|P16387|ODPA_YEAST	N/A	N/A	Pyruvate dehydrogenase E1 component subunit alpha, mitochondrial OS=Saccharomyces cerevisiae (strain ATCC 204508 / S288c) GN=PDA1 PE=1 SV=2	PDA1	TRUE	111213	156253	137713	154089	118883	143735	130094	164025	128307	84665.6	149903	148769
117	sp|P53090|ARO8_YEAST	N/A	N/A	Aromatic/aminoadipate aminotransferase 1 OS=Saccharomyces cerevisiae (strain ATCC 204508 / S288c) GN=ARO8 PE=1 SV=1	ARO8	TRUE	111235	100590	99884.8	38589.1	426235	493811	422841	446254	393257	402063	189450	67070.1
118	sp|P15624|SYFB_YEAST	N/A	N/A	Phenylalanine--tRNA ligase beta subunit OS=Saccharomyces cerevisiae (strain ATCC 204508 / S288c) GN=FRS1 PE=1 SV=3	FRS1	TRUE	99674	85067.1	96680.6	42846.8	65424.2	43873.3	95761.9	93122.8	86396.7	58163.8	71073.5	69523.8
119	sp|P05755|RS9B_YEAST	N/A	N/A	40S ribosomal protein S9-B OS=Saccharomyces cerevisiae (strain ATCC 204508 / S288c) GN=RPS9B PE=1 SV=4	RPS9B	TRUE	335.872	328.444	789.858	241.047	207.401	524.671	431.263	458.272	381.777	670.749	301.737	246.531
120	sp|Q12460|NOP56_YEAST	N/A	N/A	Nucleolar protein 56 OS=Saccharomyces cerevisiae (strain ATCC 204508 / S288c) GN=NOP56 PE=1 SV=1	NOP56	TRUE	70222.6	49694.5	69826.2	34828.3	26019.3	35537.3	53098.9	62472.1	56106.4	35423.5	33866.3	42817.8
121	sp|P29311|BMH1_YEAST	N/A	N/A	Protein BMH1 OS=Saccharomyces cerevisiae (strain ATCC 204508 / S288c) GN=BMH1 PE=1 SV=4	BMH1	TRUE	23215.2	28808.4	17885.8	55640.8	51332	78521.1	28405	28488.1	27832.2	44909.1	78905	68975.3
122	sp|P06103|EIF3B_YEAST	N/A	N/A	Eukaryotic translation initiation factor 3 subunit B OS=Saccharomyces cerevisiae (strain ATCC 204508 / S288c) GN=PRT1 PE=1 SV=1	PRT1	TRUE	46886.4	45309.4	39705.7	21056.7	19634.4	18593.4	28149.9	41024.2	35137.4	28906.8	26067.4	31317.2
123	sp|P31688|TPS2_YEAST	N/A	N/A	Trehalose-phosphatase OS=Saccharomyces cerevisiae (strain ATCC 204508 / S288c) GN=TPS2 PE=1 SV=3	TPS2	TRUE	448.512	1545.68	767.539	624.243	1318.43	907.968	937.964	596.828	753.239	1689.1	731.954	2754.86
124	sp|P17536|TPM1_YEAST	N/A	N/A	Tropomyosin-1 OS=Saccharomyces cerevisiae (strain ATCC 204508 / S288c) GN=TPM1 PE=1 SV=1	TPM1	TRUE	1109.85	2015.14	1444.18	1973	1191.39	882.904	2670.04	887.72	1560.48	987.558	2136.87	1118.19
125	sp|P18239|ADT2_YEAST	N/A	N/A	ADP,ATP carrier protein 2 OS=Saccharomyces cerevisiae (strain ATCC 204508 / S288c) GN=PET9 PE=1 SV=2	PET9	TRUE	152699	159427	169669	136070	139607	143435	357782	289109	330705	119646	163093	170120
126	sp|P38011|GBLP_YEAST	N/A	N/A	Guanine nucleotide-binding protein subunit beta-like protein OS=Saccharomyces cerevisiae (strain ATCC 204508 / S288c) GN=ASC1 PE=1 SV=4	ASC1	TRUE	305582	304878	204677	494583	409348	158796	466763	473742	290738	233503	298587	177903
127	sp|P38891|BCA1_YEAST	N/A	N/A	Branched-chain-amino-acid aminotransferase, mitochondrial OS=Saccharomyces cerevisiae (strain ATCC 204508 / S288c) GN=BAT1 PE=1 SV=1	BAT1	TRUE	116438	110686	122378	133511	109123	146578	54031.2	62866.7	58541.7	65906.1	126730	84385.3
128	sp|P06738|PHSG_YEAST	N/A	N/A	Glycogen phosphorylase OS=Saccharomyces cerevisiae (strain ATCC 204508 / S288c) GN=GPH1 PE=1 SV=4	GPH1	TRUE	1099.4	1210.6	3786.1	476.592	2982.85	2658.04	590.874	1733.98	712.303	2534.41	540.216	1212.62
129	sp|Q12019|MDN1_YEAST	N/A	N/A	Midasin OS=Saccharomyces cerevisiae (strain ATCC 204508 / S288c) GN=MDN1 PE=1 SV=1	MDN1	TRUE	1515.47	2269.91	1106.01	3017.36	1877.36	1979.76	3224.71	2475.21	1451.43	1547.48	3432.39	1413.31
130	sp|P38764|RPN1_YEAST	N/A	N/A	26S proteasome regulatory subunit RPN1 OS=Saccharomyces cerevisiae (strain ATCC 204508 / S288c) GN=RPN1 PE=1 SV=3	RPN1	TRUE	23791.3	29961.4	23252	12083	10889.8	9924.06	18119.9	19722.7	13766.9	8568.44	27964.2	12889.5
131	sp|P10964|RPA1_YEAST	N/A	N/A	DNA-directed RNA polymerase I subunit RPA190 OS=Saccharomyces cerevisiae (strain ATCC 204508 / S288c) GN=RPA190 PE=1 SV=2	RPA190	TRUE	25132.8	10863.3	33062.1	12347.7	9427.42	19852.2	66985.5	30701.7	19957.8	21712.2	31369.9	20621.5
132	sp|P09624|DLDH_YEAST	N/A	N/A	Dihydrolipoyl dehydrogenase, mitochondrial OS=Saccharomyces cerevisiae (strain ATCC 204508 / S288c) GN=LPD1 PE=1 SV=1	LPD1	TRUE	66613	83473.4	64243.4	43944.5	40289.3	43615.4	48300.8	50983	53349.7	28036	38814.5	39542.5
133	sp|P41805|RL10_YEAST	N/A	N/A	60S ribosomal protein L10 OS=Saccharomyces cerevisiae (strain ATCC 204508 / S288c) GN=RPL10 PE=1 SV=1	RPL10	TRUE	520353	141895	249425	823670	332993	115174	160780	830847	184717	438658	238244	104014
134	sp|P32861|UGPA1_YEAST	N/A	N/A	UTP--glucose-1-phosphate uridylyltransferase OS=Saccharomyces cerevisiae (strain ATCC 204508 / S288c) GN=UGP1 PE=1 SV=1	UGP1	TRUE	234942	251844	255838	125624	123811	168833	280439	218369	219171	107326	95414	92560.1
135	sp|P0CX24|RL20B_YEAST	N/A	N/A	60S ribosomal protein L20-B OS=Saccharomyces cerevisiae (strain ATCC 204508 / S288c) GN=RPL20B PE=1 SV=1	RPL20B	TRUE	161897	122505	189233	198531	201416	264900	207162	201761	219262	157414	183576	167238
136	sp|P39015|STM1_YEAST	N/A	N/A	Suppressor protein STM1 OS=Saccharomyces cerevisiae (strain ATCC 204508 / S288c) GN=STM1 PE=1 SV=3	STM1	TRUE	112966	183222	138710	49918.9	68067.7	78798.1	92393.9	104174	95572	45157	66888.3	64126.7
137	sp|P32527|ZUO1_YEAST	N/A	N/A	Zuotin OS=Saccharomyces cerevisiae (strain ATCC 204508 / S288c) GN=ZUO1 PE=1 SV=1	ZUO1	TRUE	139063	168365	118916	63602.2	49713.8	88892	90859.9	132704	124114	53135	57795.6	39914.9
138	sp|P0CX48|RS11B_YEAST	N/A	N/A	40S ribosomal protein S11-B OS=Saccharomyces cerevisiae (strain ATCC 204508 / S288c) GN=RPS11B PE=1 SV=1	RPS11B	TRUE	30137.6	35639.3	55702.7	65281.4	13207.2	91075.1	84842.4	70970.9	87641.9	31064.8	46521.9	40363.8
139	sp|P04050|RPB1_YEAST	N/A	N/A	DNA-directed RNA polymerase II subunit RPB1 OS=Saccharomyces cerevisiae (strain ATCC 204508 / S288c) GN=RPO21 PE=1 SV=2	RPO21	TRUE	32694	28827.2	27691.6	10016.3	12285.8	9895.75	46585.9	39462	32401.1	2291.75	19624	18385.3
140	sp|P38427|TSL1_YEAST	N/A	N/A	Trehalose synthase complex regulatory subunit TSL1 OS=Saccharomyces cerevisiae (strain ATCC 204508 / S288c) GN=TSL1 PE=1 SV=1	TSL1	TRUE	3777.77	13909.9	8855.4	7465.44	8543.85	11055	5072.64	5252.12	9732.8	5282.12	2484.8	3803.59
141	sp|P31116|DHOM_YEAST	N/A	N/A	Homoserine dehydrogenase OS=Saccharomyces cerevisiae (strain ATCC 204508 / S288c) GN=HOM6 PE=1 SV=1	HOM6	TRUE	59924.2	68003.5	62418.7	31981.7	38623.6	40743.2	41354.5	66568.2	51742.7	72116.1	71355	43074.5
142	sp|P32454|APE2_YEAST	N/A	N/A	Aminopeptidase 2, mitochondrial OS=Saccharomyces cerevisiae (strain ATCC 204508 / S288c) GN=APE2 PE=1 SV=4	APE2	TRUE	36175.4	43634.9	41514	23415.6	30977.3	21781.8	53944.7	24104.3	40810.7	37165.9	22939.9	50365.4
143	sp|P39077|TCPG_YEAST	N/A	N/A	T-complex protein 1 subunit gamma OS=Saccharomyces cerevisiae (strain ATCC 204508 / S288c) GN=CCT3 PE=1 SV=2	CCT3	TRUE	14202.4	23274.9	13840	11053.7	5145.28	13780.8	10542.6	16536.8	22696.7	5030.9	13152.4	9080.98
144	sp|P0CX52|RS16B_YEAST	N/A	N/A	40S ribosomal protein S16-B OS=Saccharomyces cerevisiae (strain ATCC 204508 / S288c) GN=RPS16B PE=1 SV=1	RPS16B	TRUE	322768	404981	280618	297706	291133	325994	360865	364293	439329	196043	304765	232374
145	sp|P38968|SEC31_YEAST	N/A	N/A	Protein transport protein SEC31 OS=Saccharomyces cerevisiae (strain ATCC 204508 / S288c) GN=SEC31 PE=1 SV=3	SEC31	TRUE	4757.81	1570.4	1102.95	6300.67	5973.87	2337.11	1388.86	1049.69	4465.88	4006.81	5307.3	1891.35
146	sp|P04840|VDAC1_YEAST	N/A	N/A	Mitochondrial outer membrane protein porin 1 OS=Saccharomyces cerevisiae (strain ATCC 204508 / S288c) GN=POR1 PE=1 SV=4	POR1	TRUE	1.06991e+06	981671	1.06525e+06	1.02037e+06	1.04821e+06	1.12379e+06	728337	714936	688036	766725	932129	840371
147	sp|P16649|TUP1_YEAST	N/A	N/A	General transcriptional corepressor TUP1 OS=Saccharomyces cerevisiae (strain ATCC 204508 / S288c) GN=TUP1 PE=1 SV=2	TUP1	TRUE	16447.4	22929.6	16517.6	17149.2	6836.03	10135.3	13271.4	19363.2	25129.3	18417.3	10577.2	10519.4
148	sp|P32074|COPG_YEAST	N/A	N/A	Coatomer subunit gamma OS=Saccharomyces cerevisiae (strain ATCC 204508 / S288c) GN=SEC21 PE=1 SV=2	SEC21	TRUE	13263.6	9001.39	12559.4	9227.33	10756.8	10128.3	12423.9	9156.14	9811.11	7138.29	14631.6	12270.7
149	sp|P25087|ERG6_YEAST	N/A	N/A	Sterol 24-C-methyltransferase OS=Saccharomyces cerevisiae (strain ATCC 204508 / S288c) GN=ERG6 PE=1 SV=4	ERG6	TRUE	115212	120016	109737	121398	99133.4	122332	127697	86583.2	93387.7	84618.6	96811.5	91360.1
150	sp|P00899|TRPE_YEAST	N/A	N/A	Anthranilate synthase component 1 OS=Saccharomyces cerevisiae (strain ATCC 204508 / S288c) GN=TRP2 PE=1 SV=4	TRP2	TRUE	45741.6	111140	30319.3	11458.8	21409	101819	27416.1	28327.2	104957	22622.6	41004.6	20010.2
151	sp|P41277|GPP1_YEAST	N/A	N/A	(DL)-glycerol-3-phosphatase 1 OS=Saccharomyces cerevisiae (strain ATCC 204508 / S288c) GN=RHR2 PE=1 SV=3	RHR2	TRUE	126981	111367	125773	381178	349998	367732	75835.2	80142.4	101047	220659	316587	244997
152	sp|P04807|HXKB_YEAST	N/A	N/A	Hexokinase-2 OS=Saccharomyces cerevisiae (strain ATCC 204508 / S288c) GN=HXK2 PE=1 SV=4	HXK2	TRUE	485923	525502	499800	787238	720244	729634	414773	475075	481760	624761	581482	687990
153	sp|P37012|PGM2_YEAST	N/A	N/A	Phosphoglucomutase-2 OS=Saccharomyces cerevisiae (strain ATCC 204508 / S288c) GN=PGM2 PE=1 SV=1	PGM2	TRUE	44731.5	25099.7	48148.5	30145.4	37789	70862.7	18240.8	51971.2	14099.9	15905.3	45237.2	29211
154	sp|P24783|DBP2_YEAST	N/A	N/A	ATP-dependent RNA helicase DBP2 OS=Saccharomyces cerevisiae (strain ATCC 204508 / S288c) GN=DBP2 PE=1 SV=1	DBP2	TRUE	41241.4	42883.8	46039.4	20222.8	15678.8	11556	34171.5	27891.3	27095.8	14534.3	18290.1	17765.1
155	sp|P07244|PUR2_YEAST	N/A	N/A	Bifunctional purine biosynthetic protein ADE5,7 OS=Saccharomyces cerevisiae (strain ATCC 204508 / S288c) GN=ADE5,7 PE=1 SV=1	ADE5,7	TRUE	411792	360452	386128	235002	178429	190684	378542	340958	397277	189806	215959	191874
156	sp|P29547|EF1G1_YEAST	N/A	N/A	Elongation factor 1-gamma 1 OS=Saccharomyces cerevisiae (strain ATCC 204508 / S288c) GN=CAM1 PE=1 SV=2	CAM1	TRUE	197353	153728	208725	126076	111634	125600	175662	161219	154119	74272.7	95594.7	98570.1
157	sp|Q03558|OYE2_YEAST	N/A	N/A	NADPH dehydrogenase 2 OS=Saccharomyces cerevisiae (strain ATCC 204508 / S288c) GN=OYE2 PE=1 SV=3	OYE2	TRUE	268309	235628	248739	623350	553027	556794	244835	219464	299707	464498	654180	562896
158	sp|P00817|IPYR_YEAST	N/A	N/A	Inorganic pyrophosphatase OS=Saccharomyces cerevisiae (strain ATCC 204508 / S288c) GN=IPP1 PE=1 SV=4	IPP1	TRUE	418887	631225	533780	554916	593734	693209	748577	765593	795344	1.13321e+06	1.1077e+06	1.2422e+06
159	sp|P54838|DAK1_YEAST	N/A	N/A	Dihydroxyacetone kinase 1 OS=Saccharomyces cerevisiae (strain ATCC 204508 / S288c) GN=DAK1 PE=1 SV=1	DAK1	TRUE	116690	129303	108564	153501	113281	112251	119081	79608.6	82872.4	98563	105308	143837
160	sp|P38009|PUR92_YEAST	N/A	N/A	Bifunctional purine biosynthesis protein ADE17 OS=Saccharomyces cerevisiae (strain ATCC 204508 / S288c) GN=ADE17 PE=1 SV=2	ADE17	TRUE	273199	253065	296904	68573.8	80076.5	67857.1	247838	250330	279055	47938.1	58302	57233.1
161	sp|P09440|C1TM_YEAST	N/A	N/A	C-1-tetrahydrofolate synthase, mitochondrial OS=Saccharomyces cerevisiae (strain ATCC 204508 / S288c) GN=MIS1 PE=1 SV=1	MIS1	TRUE	8292.74	13848.1	9113.95	3428.28	12828.5	14723.4	18047	16629.6	10813.4	7157.14	19603.2	19522.4
162	sp|P39076|TCPB_YEAST	N/A	N/A	T-complex protein 1 subunit beta OS=Saccharomyces cerevisiae (strain ATCC 204508 / S288c) GN=CCT2 PE=1 SV=1	CCT2	TRUE	82020.1	68914.6	81261.9	82333.6	76970.1	61785.5	76309.3	59963.2	72234.1	74820.3	84869.5	91096.9
163	sp|P07263|SYH_YEAST	N/A	N/A	Histidine--tRNA ligase, mitochondrial OS=Saccharomyces cerevisiae (strain ATCC 204508 / S288c) GN=HTS1 PE=1 SV=2	HTS1	TRUE	99050.3	81389	79451	32451.8	42674.2	37555.3	67346.1	76760.7	73385.8	29724.5	33859	52364.1
164	sp|P07283|PMM_YEAST	N/A	N/A	Phosphomannomutase OS=Saccharomyces cerevisiae (strain ATCC 204508 / S288c) GN=SEC53 PE=1 SV=1	SEC53	TRUE	235520	240133	255592	739356	727786	893278	260982	240740	237011	713163	726286	751743
165	sp|P0CX56|RS18B_YEAST	N/A	N/A	40S ribosomal protein S18-B OS=Saccharomyces cerevisiae (strain ATCC 204508 / S288c) GN=RPS18B PE=1 SV=1	RPS18B	TRUE	438135	376343	407492	465031	472509	453632	413669	445088	476092	452811	474043	381918
166	sp|P53852|SYC_YEAST	N/A	N/A	Cysteine--tRNA ligase OS=Saccharomyces cerevisiae (strain ATCC 204508 / S288c) GN=YNL247W PE=1 SV=1	YNL247W	TRUE	48636.2	53359.7	45648.7	25149	18121.4	73146	80670.9	39144.5	70205.1	20197.7	19565.5	34670.7
167	sp|P40024|ARB1_YEAST	N/A	N/A	ABC transporter ATP-binding protein ARB1 OS=Saccharomyces cerevisiae (strain ATCC 204508 / S288c) GN=ARB1 PE=1 SV=1	ARB1	TRUE	48739.6	23325.8	47102.9	26331.2	32234.9	19185.5	29679.7	46179.3	47729.7	12041.7	31483.7	30641.3
168	sp|P23542|AATC_YEAST	N/A	N/A	Aspartate aminotransferase, cytoplasmic OS=Saccharomyces cerevisiae (strain ATCC 204508 / S288c) GN=AAT2 PE=1 SV=3	AAT2	TRUE	40035.3	44895.3	52525.1	57299.8	72965.7	66651.2	52712.2	53954.6	51865.2	60016.7	95288.2	82394.6
169	sp|P12385|ERF1_YEAST	N/A	N/A	Eukaryotic peptide chain release factor subunit 1 OS=Saccharomyces cerevisiae (strain ATCC 204508 / S288c) GN=SUP45 PE=1 SV=2	SUP45	TRUE	84313	62904.8	74488.4	74251	64989.7	81357.4	149779	144562	154312	127555	141696	154571
170	sp|P43535|GCN20_YEAST	N/A	N/A	Protein GCN20 OS=Saccharomyces cerevisiae (strain ATCC 204508 / S288c) GN=GCN20 PE=1 SV=1	GCN20	TRUE	15257	5456.45	14866	3936.69	7432.09	7597.13	8431.26	12338	4988.43	3636.29	6589.26	4794.98
171	sp|P05317|RLA0_YEAST	N/A	N/A	60S acidic ribosomal protein P0 OS=Saccharomyces cerevisiae (strain ATCC 204508 / S288c) GN=RPP0 PE=1 SV=2	RPP0	TRUE	613134	494338	590917	694072	488261	725748	588670	456475	714887	601787	751785	693018
172	sp|P0CX46|RL2B_YEAST	N/A	N/A	60S ribosomal protein L2-B OS=Saccharomyces cerevisiae (strain ATCC 204508 / S288c) GN=RPL2B PE=1 SV=1	RPL2B	TRUE	234773	225302	206689	161575	145652	196910	187842	218804	243783	108345	124891	122172
173	sp|P04076|ARLY_YEAST	N/A	N/A	Argininosuccinate lyase OS=Saccharomyces cerevisiae (strain ATCC 204508 / S288c) GN=ARG4 PE=1 SV=2	ARG4	TRUE	7574.98	8383.63	14015.5	20078.2	5101.44	12461.3	14302.5	10723.6	13022.5	18087.4	8775.24	14394.4
174	sp|P38788|SSZ1_YEAST	N/A	N/A	Ribosome-associated complex subunit SSZ1 OS=Saccharomyces cerevisiae (strain ATCC 204508 / S288c) GN=SSZ1 PE=1 SV=2	SSZ1	TRUE	111018	114868	99485.5	73660.9	71380.2	96005.3	88722.6	81089.9	78157.4	75424	87923.8	80997
175	sp|P32563|VPH1_YEAST	N/A	N/A	V-type proton ATPase subunit a, vacuolar isoform OS=Saccharomyces cerevisiae (strain ATCC 204508 / S288c) GN=VPH1 PE=1 SV=3	VPH1	TRUE	2632.9	8003.16	2594.75	3439.18	1163.1	877.13	945.277	1020.29	514.048	4473.62	1232.7	1707.52
176	sp|P07170|KAD1_YEAST	N/A	N/A	Adenylate kinase 1 OS=Saccharomyces cerevisiae (strain ATCC 204508 / S288c) GN=ADK1 PE=1 SV=2	ADK1	TRUE	77952.1	97385.8	101272	129918	141699	154459	75808.8	72440.6	89753.3	159663	164114	197070
177	sp|P14742|GFA1_YEAST	N/A	N/A	Glutamine--fructose-6-phosphate aminotransferase [isomerizing] OS=Saccharomyces cerevisiae (strain ATCC 204508 / S288c) GN=GFA1 PE=1 SV=4	GFA1	TRUE	11992.3	10420.7	18657.3	15270	20858	18547.7	10449.7	8679.41	17141.7	9508.63	7857.16	7891.93
178	sp|P39986|ATC6_YEAST	N/A	N/A	Probable cation-transporting ATPase 1 OS=Saccharomyces cerevisiae (strain ATCC 204508 / S288c) GN=SPF1 PE=1 SV=1	SPF1	TRUE	22834.1	10218.8	29546.8	42546.3	3323.99	34753.7	2177.11	5658.9	40659.7	9067.92	23604.6	10027.3
179	sp|P23615|SPT6_YEAST	N/A	N/A	Transcription elongation factor SPT6 OS=Saccharomyces cerevisiae (strain ATCC 204508 / S288c) GN=SPT6 PE=1 SV=1	SPT6	TRUE	16000.4	2164.58	3667.89	11158.2	1819.72	4176.99	26792.1	28492.9	803.454	2832.11	1491.95	1314.89
180	sp|P07991|OAT_YEAST	N/A	N/A	Ornithine aminotransferase OS=Saccharomyces cerevisiae (strain ATCC 204508 / S288c) GN=CAR2 PE=1 SV=2	CAR2	TRUE	68283	70364.2	69553	98002.3	103490	114223	77258.1	67394	68588.7	81829.1	116825	105350
181	sp|P00360|G3P1_YEAST	N/A	N/A	Glyceraldehyde-3-phosphate dehydrogenase 1 OS=Saccharomyces cerevisiae (strain ATCC 204508 / S288c) GN=TDH1 PE=1 SV=3	TDH1	TRUE	378811	409392	447144	375930	438474	399885	372354	392234	362431	347062	419691	309882
182	sp|P26321|RL5_YEAST	N/A	N/A	60S ribosomal protein L5 OS=Saccharomyces cerevisiae (strain ATCC 204508 / S288c) GN=RPL5 PE=1 SV=4	RPL5	TRUE	151920	717920	650983	519902	117101	149506	663540	159512	168664	115687	136585	585755
183	sp|P02557|TBB_YEAST	N/A	N/A	Tubulin beta chain OS=Saccharomyces cerevisiae (strain ATCC 204508 / S288c) GN=TUB2 PE=1 SV=2	TUB2	TRUE	258227	211487	235882	269909	563816	363222	255996	231136	226469	361305	386217	348055
184	sp|P46672|G4P1_YEAST	N/A	N/A	GU4 nucleic-binding protein 1 OS=Saccharomyces cerevisiae (strain ATCC 204508 / S288c) GN=ARC1 PE=1 SV=2	ARC1	TRUE	47466.1	96399.5	98146.8	45062.4	52490.8	34813	81401.5	74047.3	66051.5	32233.3	52289.1	42721.3
185	sp|P07257|QCR2_YEAST	N/A	N/A	Cytochrome b-c1 complex subunit 2, mitochondrial OS=Saccharomyces cerevisiae (strain ATCC 204508 / S288c) GN=QCR2 PE=1 SV=1	QCR2	TRUE	96552.6	115161	103619	168037	151868	179848	123874	108662	99478.6	127300	144751	148217
186	sp|P0CX44|RL1B_YEAST	N/A	N/A	60S ribosomal protein L1-B OS=Saccharomyces cerevisiae (strain ATCC 204508 / S288c) GN=RPL1B PE=1 SV=1	RPL1B	TRUE	724824	682667	703575	761031	688961	674252	580350	708058	785641	690502	527555	556380
187	sp|Q03195|RLI1_YEAST	N/A	N/A	Translation initiation factor RLI1 OS=Saccharomyces cerevisiae (strain ATCC 204508 / S288c) GN=RLI1 PE=1 SV=1	RLI1	TRUE	51082.6	50731.6	65878.4	22705.4	32713	21478.8	61223.1	68937.8	69854.1	16056.5	20802.6	26425.3
188	sp|P42943|TCPH_YEAST	N/A	N/A	T-complex protein 1 subunit eta OS=Saccharomyces cerevisiae (strain ATCC 204508 / S288c) GN=CCT7 PE=1 SV=1	CCT7	TRUE	167929	51897.1	27752.7	237280	38547	27607.7	18360.7	18823	218785	21314.3	89164.6	27135
189	sp|P41811|COPB2_YEAST	N/A	N/A	Coatomer subunit beta' OS=Saccharomyces cerevisiae (strain ATCC 204508 / S288c) GN=SEC27 PE=1 SV=1	SEC27	TRUE	62316.7	50578	67451	33606.8	51813.1	37471.8	66121.6	62886.8	70678	39055	33169.8	36466.8
190	sp|P41940|MPG1_YEAST	N/A	N/A	Mannose-1-phosphate guanyltransferase OS=Saccharomyces cerevisiae (strain ATCC 204508 / S288c) GN=PSA1 PE=1 SV=2	PSA1	TRUE	881821	636892	918712	728146	1.06571e+06	865452	681025	625081	693420	678332	753022	703760
191	sp|P40482|SEC24_YEAST	N/A	N/A	Protein transport protein SEC24 OS=Saccharomyces cerevisiae (strain ATCC 204508 / S288c) GN=SEC24 PE=1 SV=1	SEC24	TRUE	2221.9	2743.04	3055.48	2915.2	2410.36	2800.67	3041.36	2295.32	1722.57	1751.53	2117.69	2478.54
192	sp|P11745|RNA1_YEAST	N/A	N/A	Ran GTPase-activating protein 1 OS=Saccharomyces cerevisiae (strain ATCC 204508 / S288c) GN=RNA1 PE=1 SV=2	RNA1	TRUE	13477.7	18315.6	25596.3	22060.4	29896.7	35887.3	21172	20826.6	30352	22644.4	2931.07	36456.3
193	sp|P0C2H7|RL27B_YEAST	N/A	N/A	60S ribosomal protein L27-B OS=Saccharomyces cerevisiae (strain ATCC 204508 / S288c) GN=RPL27B PE=1 SV=1	RPL27B	TRUE	452269	304087	382281	176895	240655	182460	421176	474907	549721	91972.5	129745	96897.1
194	sp|P21524|RIR1_YEAST	N/A	N/A	Ribonucleoside-diphosphate reductase large chain 1 OS=Saccharomyces cerevisiae (strain ATCC 204508 / S288c) GN=RNR1 PE=1 SV=2	RNR1	TRUE	18130.5	13880.8	11253.3	14723.5	3629.5	8834.68	18544.8	17648.9	22777.6	7262.05	9434.9	18729.5
195	sp|P19524|MYO2_YEAST	N/A	N/A	Myosin-2 OS=Saccharomyces cerevisiae (strain ATCC 204508 / S288c) GN=MYO2 PE=1 SV=1	MYO2	TRUE	1360.72	3713.41	626.621	3834.25	3092.62	2050.27	2096.55	4189.56	3378.94	2248.44	3645.63	1648
196	sp|P08518|RPB2_YEAST	N/A	N/A	DNA-directed RNA polymerase II subunit RPB2 OS=Saccharomyces cerevisiae (strain ATCC 204508 / S288c) GN=RPB2 PE=1 SV=2	RPB2	TRUE	10565.5	455.241	4796.35	1146.16	4071.89	2702	6175.77	3076.05	5744.84	618.299	2334.64	2680.19
197	sp|Q07551|KAR_YEAST	N/A	N/A	NADPH-dependent alpha-keto amide reductase OS=Saccharomyces cerevisiae (strain ATCC 204508 / S288c) GN=YDL124W PE=1 SV=1	YDL124W	TRUE	190256	88497.5	77876.8	438857	406351	520865	70915.4	114459	86602.9	372286	497824	423518
198	sp|Q03640|TCB3_YEAST	N/A	N/A	Tricalbin-3 OS=Saccharomyces cerevisiae (strain ATCC 204508 / S288c) GN=TCB3 PE=1 SV=1	TCB3	TRUE	20702	12167.6	19071.7	35898	30770.5	16388.9	32436.3	39697.7	23296.1	12043.6	22425.4	16072.3
199	sp|P25491|MAS5_YEAST	N/A	N/A	Mitochondrial protein import protein MAS5 OS=Saccharomyces cerevisiae (strain ATCC 204508 / S288c) GN=YDJ1 PE=1 SV=1	YDJ1	TRUE	36577.8	64056.3	33951.4	57440	42352	56697.1	46503.9	57955.3	60847.7	36113.8	56562.5	44757
200	sp|P38115|ARA1_YEAST	N/A	N/A	D-arabinose dehydrogenase [NAD(P)+] heavy chain OS=Saccharomyces cerevisiae (strain ATCC 204508 / S288c) GN=ARA1 PE=1 SV=1	ARA1	TRUE	107289	116104	102745	147081	166439	166678	168975	149610	158046	472212	291171	249403
201	sp|P54839|HMCS_YEAST	N/A	N/A	Hydroxymethylglutaryl-CoA synthase OS=Saccharomyces cerevisiae (strain ATCC 204508 / S288c) GN=ERG13 PE=1 SV=1	ERG13	TRUE	190838	206855	237059	164930	175624	210569	107326	201010	205034	185017	133433	143132
202	sp|Q05911|PUR8_YEAST	N/A	N/A	Adenylosuccinate lyase OS=Saccharomyces cerevisiae (strain ATCC 204508 / S288c) GN=ADE13 PE=1 SV=1	ADE13	TRUE	95749.8	88133.6	90431.2	54110.6	61253	70699.6	97292.5	82667.9	98250.7	52948.1	53208.3	65940.9
203	sp|P32368|SAC1_YEAST	N/A	N/A	Phosphoinositide phosphatase SAC1 OS=Saccharomyces cerevisiae (strain ATCC 204508 / S288c) GN=SAC1 PE=1 SV=1	SAC1	TRUE	12597.8	6973.73	13458	9120.36	10229.3	7137.46	13727.8	15823.2	14455	6341.4	6700.5	3782.81
204	sp|P39976|DLD3_YEAST	N/A	N/A	D-lactate dehydrogenase [cytochrome] 3 OS=Saccharomyces cerevisiae (strain ATCC 204508 / S288c) GN=DLD3 PE=1 SV=1	DLD3	TRUE	73439.7	16716.8	18455.8	20164.8	16278.5	8279.83	47032.4	47578.9	135507	25445.2	58279.7	115184
205	sp|P09938|RIR2_YEAST	N/A	N/A	Ribonucleoside-diphosphate reductase small chain 1 OS=Saccharomyces cerevisiae (strain ATCC 204508 / S288c) GN=RNR2 PE=1 SV=2	RNR2	TRUE	1.49379e+06	935385	1.29782e+06	588826	634776	611933	1.30043e+06	1.43076e+06	932276	595053	603035	515337
206	sp|P39935|IF4F1_YEAST	N/A	N/A	Eukaryotic initiation factor 4F subunit p150 OS=Saccharomyces cerevisiae (strain ATCC 204508 / S288c) GN=TIF4631 PE=1 SV=2	TIF4631	TRUE	4882.89	7774.85	11446.6	10965.7	6878.93	15771.8	9791.08	8266.34	5903.01	4573.09	7503.03	8734.98
207	sp|Q12122|HOSM_YEAST	N/A	N/A	Homocitrate synthase, mitochondrial OS=Saccharomyces cerevisiae (strain ATCC 204508 / S288c) GN=LYS21 PE=1 SV=1	LYS21	TRUE	12030.1	14112.8	15714.4	29933.7	30098	26071.8	11075.4	13905.6	15416.4	26009.6	24789.2	29248.5
208	sp|Q12230|LSP1_YEAST	N/A	N/A	Sphingolipid long chain base-responsive protein LSP1 OS=Saccharomyces cerevisiae (strain ATCC 204508 / S288c) GN=LSP1 PE=1 SV=1	LSP1	TRUE	121984	116752	98584.9	114183	118904	181016	120858	114702	134949	124740	177505	138694
209	sp|P05453|ERF3_YEAST	N/A	N/A	Eukaryotic peptide chain release factor GTP-binding subunit OS=Saccharomyces cerevisiae (strain ATCC 204508 / S288c) GN=SUP35 PE=1 SV=1	SUP35	TRUE	12406.1	12524.2	16589.4	5565.26	2121.91	8630.64	25107.4	1993.91	6025.71	9227.55	9701.01	5995.36
210	sp|P34760|TSA1_YEAST	N/A	N/A	Peroxiredoxin TSA1 OS=Saccharomyces cerevisiae (strain ATCC 204508 / S288c) GN=TSA1 PE=1 SV=3	TSA1	TRUE	1.19202e+06	1.45846e+06	1.41867e+06	3.41683e+06	3.80975e+06	4.00039e+06	1.0651e+06	1.16397e+06	1.06328e+06	5.18906e+06	5.31122e+06	4.66871e+06
211	sp|P39730|IF2P_YEAST	N/A	N/A	Eukaryotic translation initiation factor 5B OS=Saccharomyces cerevisiae (strain ATCC 204508 / S288c) GN=FUN12 PE=1 SV=2	FUN12	TRUE	18820.7	8262.24	6396.25	3178.51	6493.11	4891.87	1856.15	26306.3	20599.2	1392.74	4117.56	8401
212	sp|P26786|RS7A_YEAST	N/A	N/A	40S ribosomal protein S7-A OS=Saccharomyces cerevisiae (strain ATCC 204508 / S288c) GN=RPS7A PE=1 SV=4	RPS7A	TRUE	148097	203723	162718	628502	188832	603612	646747	200436	628181	606307	388395	641491
213	sp|P38715|GRE3_YEAST	N/A	N/A	NADPH-dependent aldose reductase GRE3 OS=Saccharomyces cerevisiae (strain ATCC 204508 / S288c) GN=GRE3 PE=1 SV=1	GRE3	TRUE	48673.3	38975	43407.7	95164.2	115066	110984	53562.3	58037	43019.4	58646.5	87637.9	68370.4
214	sp|Q05050|EIS1_YEAST	N/A	N/A	Eisosome protein 1 OS=Saccharomyces cerevisiae (strain ATCC 204508 / S288c) GN=EIS1 PE=1 SV=1	EIS1	TRUE	1788.97	1607.12	3571.06	2977.3	3624.01	5491.15	3756.33	1881.21	4273.02	4141.16	1436.02	362.095
215	sp|P29952|MPI_YEAST	N/A	N/A	Mannose-6-phosphate isomerase OS=Saccharomyces cerevisiae (strain ATCC 204508 / S288c) GN=PMI40 PE=1 SV=4	PMI40	TRUE	123132	134177	140437	288347	274212	294085	109691	123789	126917	251819	212751	246350
216	sp|P47143|ADK_YEAST	N/A	N/A	Adenosine kinase OS=Saccharomyces cerevisiae (strain ATCC 204508 / S288c) GN=ADO1 PE=1 SV=1	ADO1	TRUE	31090.4	50280.9	17578.3	73276.6	23229.1	100535	85571.3	25122.1	84752.2	80880.8	47419.8	35520.5
217	sp|P41338|THIL_YEAST	N/A	N/A	Acetyl-CoA acetyltransferase OS=Saccharomyces cerevisiae (strain ATCC 204508 / S288c) GN=ERG10 PE=1 SV=3	ERG10	TRUE	167139	149570	169959	278076	305793	305652	168414	156270	153277	211714	237086	217437
218	sp|P39517|DHH1_YEAST	N/A	N/A	ATP-dependent RNA helicase DHH1 OS=Saccharomyces cerevisiae (strain ATCC 204508 / S288c) GN=DHH1 PE=1 SV=1	DHH1	TRUE	35450.7	20087.7	20414.2	25690.9	47752.4	55341.3	50933.1	20397	58797	33940.9	39654.4	35858.2
219	sp|Q03161|YMY9_YEAST	N/A	N/A	Glucose-6-phosphate 1-epimerase OS=Saccharomyces cerevisiae (strain ATCC 204508 / S288c) GN=YMR099C PE=1 SV=1	YMR099C	TRUE	27579.7	31437.1	30500.5	29536.4	35241.5	28148.5	36411.4	37137.3	29606.1	30266.5	14296.5	37097.5
220	sp|P26784|RL16A_YEAST	N/A	N/A	60S ribosomal protein L16-A OS=Saccharomyces cerevisiae (strain ATCC 204508 / S288c) GN=RPL16A PE=1 SV=3	RPL16A	TRUE	54072.8	71775.6	95962.9	86150.2	85633.4	101080	100554	93727.1	96304	46601.6	59536.9	67013.1
221	sp|P41921|GSHR_YEAST	N/A	N/A	Glutathione reductase OS=Saccharomyces cerevisiae (strain ATCC 204508 / S288c) GN=GLR1 PE=1 SV=2	GLR1	TRUE	25910.1	42275.7	22059.8	14855.5	20810.9	12036.6	25955.9	21752.8	27125.5	16642	18550.9	29275.7
222	sp|P11075|SEC7_YEAST	N/A	N/A	Protein transport protein SEC7 OS=Saccharomyces cerevisiae (strain ATCC 204508 / S288c) GN=SEC7 PE=1 SV=2	SEC7	TRUE	2830.13	5417.72	3122.02	5426.18	10122.4	5554.48	9580.03	7793.24	4988.63	6901.67	3258.95	5926.48
223	sp|P47079|TCPQ_YEAST	N/A	N/A	T-complex protein 1 subunit theta OS=Saccharomyces cerevisiae (strain ATCC 204508 / S288c) GN=CCT8 PE=1 SV=1	CCT8	TRUE	23047.3	25722.7	54506.6	21469	47891.9	22185.2	40112.6	61886.5	46293.1	24932.2	54057.2	21237.5
224	sp|P49723|RIR4_YEAST	N/A	N/A	Ribonucleoside-diphosphate reductase small chain 2 OS=Saccharomyces cerevisiae (strain ATCC 204508 / S288c) GN=RNR4 PE=1 SV=1	RNR4	TRUE	93560.4	100202	83163	105994	94990.4	96753.7	56360.6	60012.2	52279.7	66439.1	69332.7	83521.8
225	sp|P28274|URA7_YEAST	N/A	N/A	CTP synthase 1 OS=Saccharomyces cerevisiae (strain ATCC 204508 / S288c) GN=URA7 PE=1 SV=2	URA7	TRUE	36103	16092.5	12271.1	19539.7	6607.96	7544.01	16441.7	26680.9	27977.7	7307.45	18185.2	13360.7
226	sp|P27476|NSR1_YEAST	N/A	N/A	Nuclear localization sequence-binding protein OS=Saccharomyces cerevisiae (strain ATCC 204508 / S288c) GN=NSR1 PE=1 SV=1	NSR1	TRUE	30487.1	18723.9	17995.3	18275.6	19446.3	24812.1	8285.08	2564.92	3131.47	4535.05	8990.94	4545.42
227	sp|P40054|SERA_YEAST	N/A	N/A	D-3-phosphoglycerate dehydrogenase 1 OS=Saccharomyces cerevisiae (strain ATCC 204508 / S288c) GN=SER3 PE=1 SV=1	SER3	TRUE	16250	18066.2	12034.2	4779	7645	5556.89	8891.84	17603.5	15874.2	4994.53	13063.4	6913.7
228	sp|P28777|AROC_YEAST	N/A	N/A	Chorismate synthase OS=Saccharomyces cerevisiae (strain ATCC 204508 / S288c) GN=ARO2 PE=1 SV=1	ARO2	TRUE	29378.7	45053.8	19944.5	39190.5	36142.4	44709.5	46922.2	24756.4	46752.8	22275.4	47378.9	11463
229	sp|P32614|FRDS_YEAST	N/A	N/A	Fumarate reductase OS=Saccharomyces cerevisiae (strain ATCC 204508 / S288c) GN=YEL047C PE=1 SV=1	YEL047C	TRUE	47194.5	44721	39181.3	50670.3	50292.4	52104.2	33886.9	40699.3	41288.8	43699.2	46242.1	41145.8
230	sp|P26783|RS5_YEAST	N/A	N/A	40S ribosomal protein S5 OS=Saccharomyces cerevisiae (strain ATCC 204508 / S288c) GN=RPS5 PE=1 SV=3	RPS5	TRUE	1.37742e+06	1.39196e+06	1.44036e+06	1.36563e+06	1.67091e+06	1.66826e+06	1.49813e+06	1.43782e+06	1.52826e+06	1.51603e+06	1.11932e+06	1.55029e+06
231	sp|P16550|APA1_YEAST	N/A	N/A	Protein APA1 OS=Saccharomyces cerevisiae (strain ATCC 204508 / S288c) GN=APA1 PE=1 SV=4	APA1	TRUE	55784.6	50966.1	43681.3	447470	509169	49675.3	26940.8	31343.6	456990	37941.1	201574	41348.7
232	sp|Q12074|SPEE_YEAST	N/A	N/A	Spermidine synthase OS=Saccharomyces cerevisiae (strain ATCC 204508 / S288c) GN=SPE3 PE=1 SV=1	SPE3	TRUE	172185	182202	183296	130661	139332	143844	119337	122057	108039	100326	126140	123365
233	sp|P38791|DHYS_YEAST	N/A	N/A	Deoxyhypusine synthase OS=Saccharomyces cerevisiae (strain ATCC 204508 / S288c) GN=DYS1 PE=1 SV=1	DYS1	TRUE	6024.55	14246.5	14527.9	10514.3	9564.63	8806.65	14175	8793.35	8929.4	4679.73	8344.14	10882.9
234	sp|P32481|IF2G_YEAST	N/A	N/A	Eukaryotic translation initiation factor 2 subunit gamma OS=Saccharomyces cerevisiae (strain ATCC 204508 / S288c) GN=GCD11 PE=1 SV=1	GCD11	TRUE	31578.5	35365.5	36464.9	11743.2	13550.3	20272.7	47800.5	35818.3	49311.5	10199.9	15682.8	20120.6
235	sp|P53128|MTHR2_YEAST	N/A	N/A	Methylenetetrahydrofolate reductase 2 OS=Saccharomyces cerevisiae (strain ATCC 204508 / S288c) GN=MET13 PE=1 SV=2	MET13	TRUE	1336.44	3604.98	1862.11	5433.75	15347.5	10636.8	1880.17	9015.35	3775.78	7854.3	10718.8	6162.99
236	sp|P22138|RPA2_YEAST	N/A	N/A	DNA-directed RNA polymerase I subunit RPA135 OS=Saccharomyces cerevisiae (strain ATCC 204508 / S288c) GN=RPA135 PE=1 SV=1	RPA135	TRUE	3253.64	2143.07	399.131	446.755	1776.21	1864.07	1920.32	1824.22	4417.75	1056.86	1867.96	1053.32
237	sp|P38754|RL14B_YEAST	N/A	N/A	60S ribosomal protein L14-B OS=Saccharomyces cerevisiae (strain ATCC 204508 / S288c) GN=RPL14B PE=1 SV=1	RPL14B	TRUE	4758.12	8871.33	6788.6	8169.78	6839.29	11573.8	9119.78	9391.72	7178.03	9113.91	8634.51	6550.87
238	sp|P0CX40|RS8B_YEAST	N/A	N/A	40S ribosomal protein S8-B OS=Saccharomyces cerevisiae (strain ATCC 204508 / S288c) GN=RPS8B PE=1 SV=1	RPS8B	TRUE	585581	569648	609199	326380	360763	365274	551351	574555	677584	188242	219171	195272
239	sp|P22203|VATE_YEAST	N/A	N/A	V-type proton ATPase subunit E OS=Saccharomyces cerevisiae (strain ATCC 204508 / S288c) GN=VMA4 PE=1 SV=4	VMA4	TRUE	98254.9	120927	94078	119059	116205	144000	74886.4	64936	102770	143675	128372	149846
240	sp|P39078|TCPD_YEAST	N/A	N/A	T-complex protein 1 subunit delta OS=Saccharomyces cerevisiae (strain ATCC 204508 / S288c) GN=CCT4 PE=1 SV=2	CCT4	TRUE	44968.9	36271.2	44195.4	21431.1	37549.7	19059	29927.5	50741.5	28545.8	27626.5	22096.2	20897.8
241	sp|P33330|SERC_YEAST	N/A	N/A	Phosphoserine aminotransferase OS=Saccharomyces cerevisiae (strain ATCC 204508 / S288c) GN=SER1 PE=1 SV=1	SER1	TRUE	88843.2	82703.9	85958.7	48495.6	76689.5	44967.5	75293.9	59389	84927.1	495792	65285.5	51547.9
242	sp|P47120|DOHH_YEAST	N/A	N/A	Deoxyhypusine hydroxylase OS=Saccharomyces cerevisiae (strain ATCC 204508 / S288c) GN=LIA1 PE=1 SV=1	LIA1	TRUE	11279.1	15291.5	14175.1	17486.7	20326.8	18706.3	15400.6	14838.7	4765.56	17809.9	25928.3	29885.9
243	sp|P41807|VATH_YEAST	N/A	N/A	V-type proton ATPase subunit H OS=Saccharomyces cerevisiae (strain ATCC 204508 / S288c) GN=VMA13 PE=1 SV=1	VMA13	TRUE	69143.1	88009.9	62203.1	40098	48240.6	44486.7	38638.8	50890.7	48317.5	36158.7	30491.5	42706.8
244	sp|Q06440|CORO_YEAST	N/A	N/A	Coronin-like protein OS=Saccharomyces cerevisiae (strain ATCC 204508 / S288c) GN=CRN1 PE=1 SV=1	CRN1	TRUE	28138.6	17921.2	26356.3	25612.8	6676.46	9466.94	25172.1	19388.7	35619.6	7458.18	10572.8	16672.8
245	sp|P46680|AIP1_YEAST	N/A	N/A	Actin-interacting protein 1 OS=Saccharomyces cerevisiae (strain ATCC 204508 / S288c) GN=AIP1 PE=1 SV=1	AIP1	TRUE	8168.89	12509.2	15416.6	3797.6	13256.3	18428	11872.2	14384.2	16454.6	13133.1	10176.3	15950.2
246	sp|P10869|AK_YEAST	N/A	N/A	Aspartokinase OS=Saccharomyces cerevisiae (strain ATCC 204508 / S288c) GN=HOM3 PE=1 SV=2	HOM3	TRUE	3875.65	2607.44	4136.14	9246.04	7159.04	5005.67	6255.04	3233.62	3256.2	5458.52	10226.1	4579.27
247	sp|P38431|IF5_YEAST	N/A	N/A	Eukaryotic translation initiation factor 5 OS=Saccharomyces cerevisiae (strain ATCC 204508 / S288c) GN=TIF5 PE=1 SV=1	TIF5	TRUE	42026	37677.4	49665.1	46948.5	49661	47903.5	37581.4	39939.2	38518.1	44978.1	59983.4	57910.8
248	sp|P32497|EIF3C_YEAST	N/A	N/A	Eukaryotic translation initiation factor 3 subunit C OS=Saccharomyces cerevisiae (strain ATCC 204508 / S288c) GN=NIP1 PE=1 SV=2	NIP1	TRUE	8052.08	8652.32	5362.48	18751.3	15037.7	16615.1	10362.2	10864.8	12665.8	5577.29	6685.17	7782.16
249	sp|P11412|G6PD_YEAST	N/A	N/A	Glucose-6-phosphate 1-dehydrogenase OS=Saccharomyces cerevisiae (strain ATCC 204508 / S288c) GN=ZWF1 PE=1 SV=4	ZWF1	TRUE	4616.07	5901.66	4847.74	14007.7	14491.9	12996.8	6551.15	3195.31	6453.28	11198.6	7223.55	8185.26
250	sp|P54885|PROA_YEAST	N/A	N/A	Gamma-glutamyl phosphate reductase OS=Saccharomyces cerevisiae (strain ATCC 204508 / S288c) GN=PRO2 PE=1 SV=1	PRO2	TRUE	35826.5	27105.7	26794.7	41168.2	39258.5	37990.3	26830.3	34876	29758.1	37743.8	24981.3	42248.6
251	sp|P0CX38|RS6B_YEAST	N/A	N/A	40S ribosomal protein S6-B OS=Saccharomyces cerevisiae (strain ATCC 204508 / S288c) GN=RPS6B PE=1 SV=1	RPS6B	TRUE	300541	237673	220200	202026	209144	140504	354550	319297	373406	111540	119596	94873
252	sp|Q12118|SGT2_YEAST	N/A	N/A	Small glutamine-rich tetratricopeptide repeat-containing protein 2 OS=Saccharomyces cerevisiae (strain ATCC 204508 / S288c) GN=SGT2 PE=1 SV=1	SGT2	TRUE	68136.5	64463.4	60800.3	91713.4	78690.4	69081.6	75710.1	77808.5	81481.6	99874.9	117686	126257
253	sp|P25443|RS2_YEAST	N/A	N/A	40S ribosomal protein S2 OS=Saccharomyces cerevisiae (strain ATCC 204508 / S288c) GN=RPS2 PE=1 SV=3	RPS2	TRUE	284283	332907	261850	257955	221900	286535	163249	318916	168531	74886.1	49180.2	67584.2
254	sp|P38013|AHP1_YEAST	N/A	N/A	Peroxiredoxin type-2 OS=Saccharomyces cerevisiae (strain ATCC 204508 / S288c) GN=AHP1 PE=1 SV=4	AHP1	TRUE	1.16357e+06	441337	743978	151450	345321	124256	1.28641e+06	1.10716e+06	839859	197554	337500	141943
255	sp|P0C2H9|RL31B_YEAST	N/A	N/A	60S ribosomal protein L31-B OS=Saccharomyces cerevisiae (strain ATCC 204508 / S288c) GN=RPL31B PE=1 SV=1	RPL31B	TRUE	1358.77	2599.66	464.738	419.79	774.244	2198.26	955.58	441.671	993.479	1084.76	544.732	2292.83
256	sp|P02992|EFTU_YEAST	N/A	N/A	Elongation factor Tu, mitochondrial OS=Saccharomyces cerevisiae (strain ATCC 204508 / S288c) GN=TUF1 PE=1 SV=1	TUF1	TRUE	103400	52274.5	51605.1	47720.6	23761.8	19890.1	45030.9	69929.2	58325.3	62913.1	32451.7	58848.3
257	sp|Q12447|PAA1_YEAST	N/A	N/A	Polyamine N-acetyltransferase 1 OS=Saccharomyces cerevisiae (strain ATCC 204508 / S288c) GN=PAA1 PE=1 SV=1	PAA1	TRUE	4618.81	4455.17	10119.2	29649.9	33559.6	22684.5	20366.6	18034.1	4219.72	23702.3	34067.9	32620.3
258	sp|P10592|HSP72_YEAST	N/A	N/A	Heat shock protein SSA2 OS=Saccharomyces cerevisiae (strain ATCC 204508 / S288c) GN=SSA2 PE=1 SV=3	SSA2	TRUE	1.65495e+06	1.41223e+06	1.49625e+06	793750	784488	609599	1.73687e+06	2.07628e+06	1.77979e+06	1.10492e+06	1.32972e+06	1.12031e+06
259	sp|P40212|RL13B_YEAST	N/A	N/A	60S ribosomal protein L13-B OS=Saccharomyces cerevisiae (strain ATCC 204508 / S288c) GN=RPL13B PE=1 SV=1	RPL13B	TRUE	305008	434226	186241	238897	249989	190781	345427	291132	347751	116046	189103	143104
260	sp|P32449|AROG_YEAST	N/A	N/A	Phospho-2-dehydro-3-deoxyheptonate aldolase, tyrosine-inhibited OS=Saccharomyces cerevisiae (strain ATCC 204508 / S288c) GN=ARO4 PE=1 SV=2	ARO4	TRUE	57340.9	51691.6	44497.9	24119.9	20273.7	30706.1	76989.6	76394.1	73314.6	31202.3	42567	106869
261	sp|Q12363|WTM1_YEAST	N/A	N/A	Transcriptional modulator WTM1 OS=Saccharomyces cerevisiae (strain ATCC 204508 / S288c) GN=WTM1 PE=1 SV=1	WTM1	TRUE	54940.7	57413.7	56234	66357.2	60065.9	67068.6	72833.6	64332.5	50694.7	59039.6	54026.7	51972.6
262	sp|P05738|RL9A_YEAST	N/A	N/A	60S ribosomal protein L9-A OS=Saccharomyces cerevisiae (strain ATCC 204508 / S288c) GN=RPL9A PE=1 SV=2	RPL9A	TRUE	65407.6	56386.6	5124.08	54427.7	31972.9	42270.9	51880.7	60153.2	70948.7	39533.9	41322.9	33098.2
263	sp|Q00764|TPS1_YEAST	N/A	N/A	Alpha,alpha-trehalose-phosphate synthase [UDP-forming] 56 kDa subunit OS=Saccharomyces cerevisiae (strain ATCC 204508 / S288c) GN=TPS1 PE=1 SV=2	TPS1	TRUE	115913	90845	111385	183708	174525	172473	212459	181415	205670	328046	371734	357935
264	sp|P36013|MAOM_YEAST	N/A	N/A	NAD-dependent malic enzyme, mitochondrial OS=Saccharomyces cerevisiae (strain ATCC 204508 / S288c) GN=MAE1 PE=1 SV=1	MAE1	TRUE	3042.96	4214.24	8024.32	1458.07	723.74	2142.65	5843.65	4430.43	2851.12	561.177	1271.31	1057.72
265	sp|P25605|ILV6_YEAST	N/A	N/A	Acetolactate synthase small subunit, mitochondrial OS=Saccharomyces cerevisiae (strain ATCC 204508 / S288c) GN=ILV6 PE=1 SV=2	ILV6	TRUE	159586	141793	142944	154235	146420	126978	146688	146104	148453	161016	134523	217741
266	sp|P0CX50|RL18B_YEAST	N/A	N/A	60S ribosomal protein L18-B OS=Saccharomyces cerevisiae (strain ATCC 204508 / S288c) GN=RPL18B PE=1 SV=1	RPL18B	TRUE	313677	276165	325308	211064	199810	230746	416145	371256	480103	112417	129282	113832
267	sp|P31373|CYS3_YEAST	N/A	N/A	Cystathionine gamma-lyase OS=Saccharomyces cerevisiae (strain ATCC 204508 / S288c) GN=CYS3 PE=1 SV=2	CYS3	TRUE	162669	382407	352182	208092	102070	115279	81784.8	73660.2	180953	400954	364122	210926
268	sp|P15646|FBRL_YEAST	N/A	N/A	rRNA 2'-O-methyltransferase fibrillarin OS=Saccharomyces cerevisiae (strain ATCC 204508 / S288c) GN=NOP1 PE=1 SV=1	NOP1	TRUE	52152.4	50919	38199.3	21407.7	14631.4	30882.9	41629.1	44545.9	38811.2	16682.9	19477.6	22305.2
269	sp|P05740|RL17A_YEAST	N/A	N/A	60S ribosomal protein L17-A OS=Saccharomyces cerevisiae (strain ATCC 204508 / S288c) GN=RPL17A PE=1 SV=4	RPL17A	TRUE	34570.7	28470.9	22277.1	28341.3	5228.32	1871.07	38557.7	36042.9	6520.85	20754.2	24047.5	21183.5
270	sp|Q12109|SYWC_YEAST	N/A	N/A	Tryptophan--tRNA ligase, cytoplasmic OS=Saccharomyces cerevisiae (strain ATCC 204508 / S288c) GN=WRS1 PE=1 SV=1	WRS1	TRUE	22898.4	8348.26	5940.33	9889.42	6409.7	17521.4	6531.34	13088.8	8688.05	8315.47	4859.37	18839.8
271	sp|P37292|GLYM_YEAST	N/A	N/A	Serine hydroxymethyltransferase, mitochondrial OS=Saccharomyces cerevisiae (strain ATCC 204508 / S288c) GN=SHM1 PE=1 SV=2	SHM1	TRUE	125574	152746	155159	103153	92380.9	105023	272331	266923	253017	186429	198176	202136
272	sp|P49089|ASNS1_YEAST	N/A	N/A	Asparagine synthetase [glutamine-hydrolyzing] 1 OS=Saccharomyces cerevisiae (strain ATCC 204508 / S288c) GN=ASN1 PE=1 SV=2	ASN1	TRUE	34461.5	37809.8	30272.4	14381.5	31565.4	24129.9	19050.5	45280.2	40456.3	28247.1	27153.1	61294.2
273	sp|P80210|PURA_YEAST	N/A	N/A	Adenylosuccinate synthetase OS=Saccharomyces cerevisiae (strain ATCC 204508 / S288c) GN=ADE12 PE=1 SV=3	ADE12	TRUE	113199	208161	173289	89271.3	101627	111781	183669	192214	229321	90182.6	107645	91326.8
274	sp|P00445|SODC_YEAST	N/A	N/A	Superoxide dismutase [Cu-Zn] OS=Saccharomyces cerevisiae (strain ATCC 204508 / S288c) GN=SOD1 PE=1 SV=2	SOD1	TRUE	2627.82	3121.13	3417.29	2564.2	3645.82	3472.76	4481.76	2468.55	2771.63	3016.52	2407.63	1084.28
275	sp|P14832|CYPH_YEAST	N/A	N/A	Peptidyl-prolyl cis-trans isomerase OS=Saccharomyces cerevisiae (strain ATCC 204508 / S288c) GN=CPR1 PE=1 SV=3	CPR1	TRUE	6634.48	12025.3	8537.59	22151.2	28472.8	37192.6	17953	8294.49	11231.1	26833.8	40436.4	27655.7
276	sp|Q04178|HPRT_YEAST	N/A	N/A	Hypoxanthine-guanine phosphoribosyltransferase OS=Saccharomyces cerevisiae (strain ATCC 204508 / S288c) GN=HPT1 PE=1 SV=1	HPT1	TRUE	24075.8	33293.8	14839.9	27000.3	26615.9	26965.2	41086	30535.1	34903.5	20838.8	39872.9	25407.9
277	sp|P41911|GPD2_YEAST	N/A	N/A	Glycerol-3-phosphate dehydrogenase [NAD(+)] 2, mitochondrial OS=Saccharomyces cerevisiae (strain ATCC 204508 / S288c) GN=GPD2 PE=1 SV=2	GPD2	TRUE	34141.9	34177.2	31362.1	26276.1	41014.6	42801.6	27142.1	24777.5	19452.4	31381.4	26907.6	37363.2
278	sp|P08524|FPPS_YEAST	N/A	N/A	Farnesyl pyrophosphate synthase OS=Saccharomyces cerevisiae (strain ATCC 204508 / S288c) GN=ERG20 PE=1 SV=2	ERG20	TRUE	82573.1	91391.2	86169.5	75528.4	104608	139611	80999	63080.9	62312.6	66584.8	84326.6	79209
279	sp|P0CX83|RL19B_YEAST	N/A	N/A	60S ribosomal protein L19-B OS=Saccharomyces cerevisiae (strain ATCC 204508 / S288c) GN=RPL19B PE=1 SV=1	RPL19B	TRUE	177613	127696	223698	74921.9	45600.2	53700.5	193597	193012	221454	22686.5	26901.7	20185.2
280	sp|P15625|SYFA_YEAST	N/A	N/A	Phenylalanine--tRNA ligase alpha subunit OS=Saccharomyces cerevisiae (strain ATCC 204508 / S288c) GN=FRS2 PE=1 SV=3	FRS2	TRUE	139103	141955	133372	143698	146376	169716	136325	132334	95334.6	133833	159105	190752
281	sp|O14467|MBF1_YEAST	N/A	N/A	Multiprotein-bridging factor 1 OS=Saccharomyces cerevisiae (strain ATCC 204508 / S288c) GN=MBF1 PE=1 SV=2	MBF1	TRUE	22171.5	27362.1	29622.9	34419.6	27000.6	47919.6	40802.2	39778.9	40168	32598.5	44917.5	41604.7
282	sp|P21243|PSA1_YEAST	N/A	N/A	Proteasome subunit alpha type-1 OS=Saccharomyces cerevisiae (strain ATCC 204508 / S288c) GN=SCL1 PE=1 SV=1	SCL1	TRUE	41783.9	27885.8	57525.4	72949.7	58935.7	60474.7	62294	53071.1	55172	69080	88708.8	75745.2
283	sp|P33322|CBF5_YEAST	N/A	N/A	H/ACA ribonucleoprotein complex subunit 4 OS=Saccharomyces cerevisiae (strain ATCC 204508 / S288c) GN=CBF5 PE=1 SV=1	CBF5	TRUE	2869.9	5923.73	4629.75	1620.68	1986.98	4584.64	6446.01	4893.18	7251.51	2446.25	1482.64	2966.28
284	sp|Q02821|IMA1_YEAST	N/A	N/A	Importin subunit alpha OS=Saccharomyces cerevisiae (strain ATCC 204508 / S288c) GN=SRP1 PE=1 SV=1	SRP1	TRUE	21978.1	20189.2	14162.3	16281.3	14713.1	16453.3	14581.3	14741.1	19573.4	26632.3	20187	28964
285	sp|P07213|TOM70_YEAST	N/A	N/A	Mitochondrial import receptor subunit TOM70 OS=Saccharomyces cerevisiae (strain ATCC 204508 / S288c) GN=TOM70 PE=1 SV=2	TOM70	TRUE	43414	33005.2	42395.1	26164.3	27896.5	25187	43342.3	41466.8	39805.6	26906.4	31250	34174.5
286	sp|P16603|NCPR_YEAST	N/A	N/A	NADPH--cytochrome P450 reductase OS=Saccharomyces cerevisiae (strain ATCC 204508 / S288c) GN=NCP1 PE=1 SV=3	NCP1	TRUE	57599.8	35750.5	55325.6	36634	47267.5	36787.2	61473.8	39428.1	44831.9	27469.3	35247.4	38440.5
287	sp|P12695|ODP2_YEAST	N/A	N/A	Dihydrolipoyllysine-residue acetyltransferase component of pyruvate dehydrogenase complex, mitochondrial OS=Saccharomyces cerevisiae (strain ATCC 204508 / S288c) GN=LAT1 PE=1 SV=1	LAT1	TRUE	301550	260274	278636	193782	212607	206561	277081	248994	226497	180919	201403	179305
288	sp|P12612|TCPA_YEAST	N/A	N/A	T-complex protein 1 subunit alpha OS=Saccharomyces cerevisiae (strain ATCC 204508 / S288c) GN=TCP1 PE=1 SV=2	TCP1	TRUE	33958.4	28667.1	28519	21982.4	21000.9	17803.6	46708.1	27845.7	48227.5	16773.4	25149.7	17173.6
289	sp|P53278|YG3A_YEAST	N/A	N/A	Uncharacterized protein YGR130C OS=Saccharomyces cerevisiae (strain ATCC 204508 / S288c) GN=YGR130C PE=1 SV=1	YGR130C	TRUE	907.707	404.098	1006.65	6136.32	2387.61	699.617	1389.97	428.322	3702.94	640.32	1636.47	646.121
290	sp|P47912|LCF4_YEAST	N/A	N/A	Long-chain-fatty-acid--CoA ligase 4 OS=Saccharomyces cerevisiae (strain ATCC 204508 / S288c) GN=FAA4 PE=1 SV=1	FAA4	TRUE	4447.27	8918.29	4917.71	1813.35	2368.66	2179.18	8197.16	7290.05	4810.93	1775.78	4316.68	2420.23
291	sp|P32565|RPN2_YEAST	N/A	N/A	26S proteasome regulatory subunit RPN2 OS=Saccharomyces cerevisiae (strain ATCC 204508 / S288c) GN=RPN2 PE=1 SV=4	RPN2	TRUE	2672.53	7202.9	9565.84	5910.73	5510.07	6758.05	8925.27	5701.88	7416.61	3860.92	5952.93	4565.86
292	sp|P32891|DLD1_YEAST	N/A	N/A	D-lactate dehydrogenase [cytochrome] 1, mitochondrial OS=Saccharomyces cerevisiae (strain ATCC 204508 / S288c) GN=DLD1 PE=1 SV=2	DLD1	TRUE	6544	4317.6	5949.69	7370.03	10524.9	5497.25	5715.85	6532.36	3277.65	10454.9	6440.82	4578.9
293	sp|P00890|CISY1_YEAST	N/A	N/A	Citrate synthase, mitochondrial OS=Saccharomyces cerevisiae (strain ATCC 204508 / S288c) GN=CIT1 PE=1 SV=2	CIT1	TRUE	110602	105470	117231	112678	118797	129467	117260	169698	152425	131166	168312	139972
294	sp|P24280|SEC14_YEAST	N/A	N/A	SEC14 cytosolic factor OS=Saccharomyces cerevisiae (strain ATCC 204508 / S288c) GN=SEC14 PE=1 SV=3	SEC14	TRUE	165533	169763	133275	230418	225559	228514	146993	125885	195401	166537	240494	217245
295	sp|P41810|COPB_YEAST	N/A	N/A	Coatomer subunit beta OS=Saccharomyces cerevisiae (strain ATCC 204508 / S288c) GN=SEC26 PE=1 SV=2	SEC26	TRUE	15884.4	12090.2	17007	14339	16558.4	16770.3	19810	23114.2	16348.6	12923	16692.8	9929.36
296	sp|P10659|METK1_YEAST	N/A	N/A	S-adenosylmethionine synthase 1 OS=Saccharomyces cerevisiae (strain ATCC 204508 / S288c) GN=SAM1 PE=1 SV=2	SAM1	TRUE	30776.6	44873.3	38638.1	35663	33336.5	44549	31337.7	34683.9	47607.5	15025.4	26641.5	31580
297	sp|P05759|RS27A_YEAST	N/A	N/A	Ubiquitin-40S ribosomal protein S31 OS=Saccharomyces cerevisiae (strain ATCC 204508 / S288c) GN=RPS31 PE=1 SV=3	RPS31	TRUE	24943.3	26400.8	32469	23209.4	25290.9	20225.6	34091.3	29195.9	34761.4	20495.6	25915.4	28640.7
298	sp|Q01217|ARG56_YEAST	N/A	N/A	Protein ARG5,6, mitochondrial OS=Saccharomyces cerevisiae (strain ATCC 204508 / S288c) GN=ARG5,6 PE=1 SV=1	ARG5,6	TRUE	9143.41	8630.14	32253.5	12432.8	13349.2	8643.48	12570.4	4771.73	14418.1	13770.3	11152.2	15017.5
299	sp|P40413|TCPE_YEAST	N/A	N/A	T-complex protein 1 subunit epsilon OS=Saccharomyces cerevisiae (strain ATCC 204508 / S288c) GN=CCT5 PE=1 SV=3	CCT5	TRUE	12729.4	14988.5	7683.82	13884.7	12574	11068.5	21448.7	19441.9	15671	6446.45	19417.1	11360.9
300	sp|P0CX32|RS24B_YEAST	N/A	N/A	40S ribosomal protein S24-B OS=Saccharomyces cerevisiae (strain ATCC 204508 / S288c) GN=RPS24B PE=1 SV=1	RPS24B	TRUE	480638	325892	495183	430983	448609	426009	564622	446849	411267	342799	380997	384620
301	sp|P25375|PRTD_YEAST	N/A	N/A	Saccharolysin OS=Saccharomyces cerevisiae (strain ATCC 204508 / S288c) GN=PRD1 PE=1 SV=1	PRD1	TRUE	6872.02	10728.8	8960.65	6449.88	13377.5	4328.86	4493.02	6708.71	10433.7	5326.07	7089.44	15666
302	sp|Q06151|DCPS_YEAST	N/A	N/A	m7GpppX diphosphatase OS=Saccharomyces cerevisiae (strain ATCC 204508 / S288c) GN=DCS1 PE=1 SV=1	DCS1	TRUE	106260	57897.2	83712.2	57036.8	95172	40999.1	41474.2	31950.9	100128	46228.6	74079.1	47507
303	sp|Q04697|GSF2_YEAST	N/A	N/A	Glucose-signaling factor 2 OS=Saccharomyces cerevisiae (strain ATCC 204508 / S288c) GN=GSF2 PE=1 SV=1	GSF2	TRUE	31076.7	23320.2	26177.1	25248.3	19222.8	19420	23163.1	26107.9	26896.9	18859.3	19889.9	29117.6
304	sp|P34216|EDE1_YEAST	N/A	N/A	EH domain-containing and endocytosis protein 1 OS=Saccharomyces cerevisiae (strain ATCC 204508 / S288c) GN=EDE1 PE=1 SV=2	EDE1	TRUE	19014	15409.8	6137.4	9890.35	8857.39	7139.96	37954.3	28358.6	27581.1	8988.65	14082.3	11477.9
305	sp|P37302|APE3_YEAST	N/A	N/A	Aminopeptidase Y OS=Saccharomyces cerevisiae (strain ATCC 204508 / S288c) GN=APE3 PE=1 SV=1	APE3	TRUE	76311.2	88449.8	117405	116468	125975	117342	162784	163380	165576	182843	167348	192786
306	sp|Q12449|AHA1_YEAST	N/A	N/A	Hsp90 co-chaperone AHA1 OS=Saccharomyces cerevisiae (strain ATCC 204508 / S288c) GN=AHA1 PE=1 SV=1	AHA1	TRUE	37261.5	27969.6	36627.2	29067.8	31522.1	18185.9	72103	65889.6	61255.2	27321.7	27635.1	28029.9
307	sp|P31412|VATC_YEAST	N/A	N/A	V-type proton ATPase subunit C OS=Saccharomyces cerevisiae (strain ATCC 204508 / S288c) GN=VMA5 PE=1 SV=4	VMA5	TRUE	269154	283721	248779	234029	126989	176324	292332	111258	191560	202198	130358	125802
308	sp|P00927|THDH_YEAST	N/A	N/A	Threonine dehydratase, mitochondrial OS=Saccharomyces cerevisiae (strain ATCC 204508 / S288c) GN=ILV1 PE=1 SV=2	ILV1	TRUE	57637.5	51095.1	37547.2	35524.2	44070.8	42826.7	37659.3	61198.9	48168.8	41311.1	42235.2	32003.2
309	sp|P06367|RS14A_YEAST	N/A	N/A	40S ribosomal protein S14-A OS=Saccharomyces cerevisiae (strain ATCC 204508 / S288c) GN=RPS14A PE=1 SV=5	RPS14A	TRUE	147399	196441	162750	121196	147556	215773	192941	205886	204315	91188	138550	130753
310	sp|Q3E757|RL11B_YEAST	N/A	N/A	60S ribosomal protein L11-B OS=Saccharomyces cerevisiae (strain ATCC 204508 / S288c) GN=RPL11B PE=1 SV=3	RPL11B	TRUE	190851	194596	218648	133129	181390	239967	251376	183329	175027	111529	131279	174157
311	sp|P35732|DEF1_YEAST	N/A	N/A	RNA polymerase II degradation factor 1 OS=Saccharomyces cerevisiae (strain ATCC 204508 / S288c) GN=DEF1 PE=1 SV=1	DEF1	TRUE	5329.35	3185.8	8609.01	5618.92	864.739	6894.09	687.242	703.483	913.377	5715.21	8943.97	950.097
312	sp|P30822|XPO1_YEAST	N/A	N/A	Exportin-1 OS=Saccharomyces cerevisiae (strain ATCC 204508 / S288c) GN=CRM1 PE=1 SV=1	CRM1	TRUE	17635.7	10987.5	38266.2	10517.6	11476.5	22049.1	28188.3	6201.35	11148.2	6691.62	7712.9	7269.37
313	sp|P17505|MDHM_YEAST	N/A	N/A	Malate dehydrogenase, mitochondrial OS=Saccharomyces cerevisiae (strain ATCC 204508 / S288c) GN=MDH1 PE=1 SV=2	MDH1	TRUE	39373.3	26090.5	29638.6	37248.1	41635	49295.3	36441.1	43243.2	37747.6	47415	46511.6	44129.2
314	sp|Q04869|YM94_YEAST	N/A	N/A	Uncharacterized protein YMR315W OS=Saccharomyces cerevisiae (strain ATCC 204508 / S288c) GN=YMR315W PE=1 SV=1	YMR315W	TRUE	25994.5	23961.9	7951.2	72718.1	74440.1	55986.4	27316.3	31217.2	13223.9	58035.9	65017.4	38849.6
315	sp|P40217|EIF3I_YEAST	N/A	N/A	Eukaryotic translation initiation factor 3 subunit I OS=Saccharomyces cerevisiae (strain ATCC 204508 / S288c) GN=TIF34 PE=1 SV=1	TIF34	TRUE	41909.1	384471	18693.7	63495.8	53764.5	63060.4	71718.9	43444.8	64566.1	70470.2	94690.9	61967.2
316	sp|P05756|RS13_YEAST	N/A	N/A	40S ribosomal protein S13 OS=Saccharomyces cerevisiae (strain ATCC 204508 / S288c) GN=RPS13 PE=1 SV=3	RPS13	TRUE	708906	670718	681827	743653	535980	519327	762623	842986	777962	643206	455552	592836
317	sp|P35844|KES1_YEAST	N/A	N/A	Protein KES1 OS=Saccharomyces cerevisiae (strain ATCC 204508 / S288c) GN=KES1 PE=1 SV=1	KES1	TRUE	11900.3	14319.5	16363.6	16251.4	7293.91	8633.69	24377.8	15771.1	13921.3	9984.36	15803.5	21779.6
318	sp|P00924|ENO1_YEAST	N/A	N/A	Enolase 1 OS=Saccharomyces cerevisiae (strain ATCC 204508 / S288c) GN=ENO1 PE=1 SV=3	ENO1	TRUE	499542	465968	477986	862126	819829	885462	444645	459165	409022	940975	910853	1.02352e+06
319	sp|P32288|GLNA_YEAST	N/A	N/A	Glutamine synthetase OS=Saccharomyces cerevisiae (strain ATCC 204508 / S288c) GN=GLN1 PE=1 SV=4	GLN1	TRUE	151131	172520	149388	212915	233727	67151.6	203613	191436	208172	262009	176551	50334.2
320	sp|P40047|ALDH5_YEAST	N/A	N/A	Aldehyde dehydrogenase 5, mitochondrial OS=Saccharomyces cerevisiae (strain ATCC 204508 / S288c) GN=ALD5 PE=1 SV=4	ALD5	TRUE	2025.51	2604.06	3236.41	3330.87	2704.14	3759.21	2192.57	978.963	2680.54	1386.93	3336.93	2128.44
321	sp|P25294|SIS1_YEAST	N/A	N/A	Protein SIS1 OS=Saccharomyces cerevisiae (strain ATCC 204508 / S288c) GN=SIS1 PE=1 SV=1	SIS1	TRUE	14333.9	22358.9	10014.6	20601.4	16867.5	17057.5	12266.7	24272.5	11713.1	9537.63	11905.3	19339.1
322	sp|P25623|SYP1_YEAST	N/A	N/A	Suppressor of yeast profilin deletion OS=Saccharomyces cerevisiae (strain ATCC 204508 / S288c) GN=SYP1 PE=1 SV=3	SYP1	TRUE	279.102	470.355	362.792	1147.15	706.763	3245.42	745.147	462.056	630.577	3288.38	326.844	4939.14
323	sp|P25349|YCP4_YEAST	N/A	N/A	Flavoprotein-like protein YCP4 OS=Saccharomyces cerevisiae (strain ATCC 204508 / S288c) GN=YCP4 PE=1 SV=1	YCP4	TRUE	50583.8	98202.2	47437.1	30300.9	29208.6	62319.4	100047	59117.2	59152.1	21956.1	45877.4	57084.9
324	sp|P39676|FHP_YEAST	N/A	N/A	Flavohemoprotein OS=Saccharomyces cerevisiae (strain ATCC 204508 / S288c) GN=YHB1 PE=1 SV=2	YHB1	TRUE	129181	106832	83237.4	50435.7	65121.7	62021.3	42374	61166.2	56657.7	37899.2	56197.5	24573.7
325	sp|P40531|GVP36_YEAST	N/A	N/A	Protein GVP36 OS=Saccharomyces cerevisiae (strain ATCC 204508 / S288c) GN=GVP36 PE=1 SV=1	GVP36	TRUE	140641	111432	114920	178688	164555	201497	107148	133011	93169.8	217950	240526	217868
326	sp|P39683|NPT1_YEAST	N/A	N/A	Nicotinate phosphoribosyltransferase OS=Saccharomyces cerevisiae (strain ATCC 204508 / S288c) GN=NPT1 PE=1 SV=3	NPT1	TRUE	34520	39378.4	46233.1	52511.2	58043.2	52766.6	42603.2	40418.2	53990.6	45590.8	54829.8	43867.5
327	sp|P53252|PIL1_YEAST	N/A	N/A	Sphingolipid long chain base-responsive protein PIL1 OS=Saccharomyces cerevisiae (strain ATCC 204508 / S288c) GN=PIL1 PE=1 SV=1	PIL1	TRUE	151937	183551	128136	197014	180163	137408	178676	155324	120933	210293	251463	251617
328	sp|P17649|GABAT_YEAST	N/A	N/A	4-aminobutyrate aminotransferase OS=Saccharomyces cerevisiae (strain ATCC 204508 / S288c) GN=UGA1 PE=1 SV=2	UGA1	TRUE	4664.49	5747.95	6607.78	30329	13201.5	22053.5	5781.2	21482.3	11665.8	18226.5	12346.5	22316.2
329	sp|P37303|GLY1_YEAST	N/A	N/A	Low specificity L-threonine aldolase OS=Saccharomyces cerevisiae (strain ATCC 204508 / S288c) GN=GLY1 PE=1 SV=2	GLY1	TRUE	68359.4	64961	61425.9	29039.2	27209.8	26721.8	64107	57998.6	67819	34396.4	31758.6	39222.7
330	sp|P39958|GDI1_YEAST	N/A	N/A	Rab GDP-dissociation inhibitor OS=Saccharomyces cerevisiae (strain ATCC 204508 / S288c) GN=GDI1 PE=1 SV=1	GDI1	TRUE	8705.21	3819.39	9504.34	8755.48	8658.01	12367.6	5480.8	6184.16	4835.08	7493.03	11365.2	8657.46
331	sp|P32836|GSP2_YEAST	N/A	N/A	GTP-binding nuclear protein GSP2/CNR2 OS=Saccharomyces cerevisiae (strain ATCC 204508 / S288c) GN=GSP2 PE=1 SV=1	GSP2	TRUE	141284	149007	183419	145386	97534.5	131204	177133	167199	164597	144037	200071	152203
332	sp|P28241|IDH2_YEAST	N/A	N/A	Isocitrate dehydrogenase [NAD] subunit 2, mitochondrial OS=Saccharomyces cerevisiae (strain ATCC 204508 / S288c) GN=IDH2 PE=1 SV=1	IDH2	TRUE	146207	149807	82481.8	108793	166679	118811	148180	103787	125071	87405.1	74606.8	117504
333	sp|P36060|MCR1_YEAST	N/A	N/A	NADH-cytochrome b5 reductase 2 OS=Saccharomyces cerevisiae (strain ATCC 204508 / S288c) GN=MCR1 PE=1 SV=1	MCR1	TRUE	20364.8	23576.8	25475.7	32228.7	60807.8	66293.5	25470	20582.5	22393	33294.2	49313.3	41783.3
334	sp|P15454|KGUA_YEAST	N/A	N/A	Guanylate kinase OS=Saccharomyces cerevisiae (strain ATCC 204508 / S288c) GN=GUK1 PE=1 SV=2	GUK1	TRUE	63266	28197.4	22502.7	89904.9	74163.8	76946.3	29112.7	28137.1	74427.5	100427	137628	86193.4
335	sp|P09733|TBA1_YEAST	N/A	N/A	Tubulin alpha-1 chain OS=Saccharomyces cerevisiae (strain ATCC 204508 / S288c) GN=TUB1 PE=1 SV=2	TUB1	TRUE	48258.4	35512.1	58133.8	36949.3	48416.2	56828.9	51993.2	50312.3	51972.7	51740.2	67956.6	56608.7
336	sp|P38061|RL32_YEAST	N/A	N/A	60S ribosomal protein L32 OS=Saccharomyces cerevisiae (strain ATCC 204508 / S288c) GN=RPL32 PE=1 SV=1	RPL32	TRUE	80086.7	96285.9	136031	52626.9	46256.3	63582.6	181435	155606	211126	31039.5	52020.9	49594.8
337	sp|P07260|IF4E_YEAST	N/A	N/A	Eukaryotic translation initiation factor 4E OS=Saccharomyces cerevisiae (strain ATCC 204508 / S288c) GN=CDC33 PE=1 SV=1	CDC33	TRUE	8964.83	12577.4	15924.9	19607.1	20258.8	22728.3	12184.2	15637.9	16216.5	20813.7	20051	22046.4
338	sp|P28834|IDH1_YEAST	N/A	N/A	Isocitrate dehydrogenase [NAD] subunit 1, mitochondrial OS=Saccharomyces cerevisiae (strain ATCC 204508 / S288c) GN=IDH1 PE=1 SV=2	IDH1	TRUE	69381.5	91685.4	87618.9	108099	111420	92808.2	128201	126601	125852	121115	115325	88155.3
339	sp|P50095|IMDH3_YEAST	N/A	N/A	Inosine-5'-monophosphate dehydrogenase 3 OS=Saccharomyces cerevisiae (strain ATCC 204508 / S288c) GN=IMD3 PE=1 SV=1	IMD3	TRUE	136531	117016	135611	66431.5	63276	33700.9	79499.7	97077.6	96597.3	28584	47360.4	49389.3
340	sp|Q12464|RUVB2_YEAST	N/A	N/A	RuvB-like protein 2 OS=Saccharomyces cerevisiae (strain ATCC 204508 / S288c) GN=RVB2 PE=1 SV=1	RVB2	TRUE	52374.8	45649	34137.4	50772.8	54920.2	52250	30805.1	37716.4	42506.9	52683.1	63904.8	46427.9
341	sp|Q06252|YL179_YEAST	N/A	N/A	Uncharacterized protein YLR179C OS=Saccharomyces cerevisiae (strain ATCC 204508 / S288c) GN=YLR179C PE=1 SV=1	YLR179C	TRUE	490387	530654	33990.8	470352	26711.6	22247	473206	51267	43805.4	34776.2	50910.1	38980.1
342	sp|P22146|GAS1_YEAST	N/A	N/A	1,3-beta-glucanosyltransferase GAS1 OS=Saccharomyces cerevisiae (strain ATCC 204508 / S288c) GN=GAS1 PE=1 SV=2	GAS1	TRUE	8678.27	11395.2	13425.9	13181	13309.5	15126.7	17115.8	16526.4	8585.64	10066.9	5798.33	13038.2
343	sp|P22202|HSP74_YEAST	N/A	N/A	Heat shock protein SSA4 OS=Saccharomyces cerevisiae (strain ATCC 204508 / S288c) GN=SSA4 PE=1 SV=3	SSA4	TRUE	95175	100681	78921.8	37287	31707	32918.7	99845.2	117478	74433.3	39075.3	47257.7	23275
344	sp|P07256|QCR1_YEAST	N/A	N/A	Cytochrome b-c1 complex subunit 1, mitochondrial OS=Saccharomyces cerevisiae (strain ATCC 204508 / S288c) GN=COR1 PE=1 SV=1	COR1	TRUE	57151.5	48165.3	53749.1	61168.2	66998.9	76113.6	106913	97419.6	86644.6	96445.5	118522	117961
345	sp|Q12499|NOP58_YEAST	N/A	N/A	Nucleolar protein 58 OS=Saccharomyces cerevisiae (strain ATCC 204508 / S288c) GN=NOP58 PE=1 SV=1	NOP58	TRUE	38927.3	39808.9	77482.2	43683.7	32762.1	31090.3	71097.7	46653.2	32367.2	24317.6	22266.3	32371.4
346	sp|P00498|HIS1_YEAST	N/A	N/A	ATP phosphoribosyltransferase OS=Saccharomyces cerevisiae (strain ATCC 204508 / S288c) GN=HIS1 PE=1 SV=1	HIS1	TRUE	53060.6	28602.2	19593.7	24955.1	52208	28241.3	48255.9	57946.8	55110.3	51942	58934.2	43176.8
347	sp|P36421|SYYC_YEAST	N/A	N/A	Tyrosine--tRNA ligase, cytoplasmic OS=Saccharomyces cerevisiae (strain ATCC 204508 / S288c) GN=TYS1 PE=1 SV=3	TYS1	TRUE	45743.9	53625.2	50154.5	30803.7	37990.5	34718	37253.2	48219	49629.9	25641	41344.3	39921.7
348	sp|P07702|LYS2_YEAST	N/A	N/A	L-aminoadipate-semialdehyde dehydrogenase OS=Saccharomyces cerevisiae (strain ATCC 204508 / S288c) GN=LYS2 PE=1 SV=2	LYS2	TRUE	841.31	666.648	518.077	543.207	1718.7	2527.89	2359.4	3462.67	3464.38	1019.54	1085.91	1795.27
349	sp|P53981|YNB0_YEAST	N/A	N/A	Uncharacterized phosphatase YNL010W OS=Saccharomyces cerevisiae (strain ATCC 204508 / S288c) GN=YNL010W PE=1 SV=1	YNL010W	TRUE	56570.3	61228.4	57544.8	69350.8	63669.2	49687.9	46192.6	50531.7	51295.6	77978.5	88102.2	79828.2
350	sp|Q04409|EMI2_YEAST	N/A	N/A	Putative glucokinase-2 OS=Saccharomyces cerevisiae (strain ATCC 204508 / S288c) GN=EMI2 PE=1 SV=1	EMI2	TRUE	36541.8	44594.4	28577.6	59287.8	38500.5	37605.1	26313.4	31675.2	29435.9	14475.3	32258.7	39050.1
351	sp|P32558|SPT16_YEAST	N/A	N/A	FACT complex subunit SPT16 OS=Saccharomyces cerevisiae (strain ATCC 204508 / S288c) GN=SPT16 PE=1 SV=1	SPT16	TRUE	4162.32	2970.35	7023.18	631.385	16659.1	11344.3	3318.25	6671.67	970.019	1559.27	4631.7	13316.7
352	sp|P15303|SEC23_YEAST	N/A	N/A	Protein transport protein SEC23 OS=Saccharomyces cerevisiae (strain ATCC 204508 / S288c) GN=SEC23 PE=1 SV=1	SEC23	TRUE	27612.5	18771.9	32675.5	33832.6	18424.4	32034.8	43047.6	41203.4	35039.2	30024.6	30291.7	33424.8
353	sp|Q05016|YM71_YEAST	N/A	N/A	Uncharacterized oxidoreductase YMR226C OS=Saccharomyces cerevisiae (strain ATCC 204508 / S288c) GN=YMR226C PE=1 SV=1	YMR226C	TRUE	9433.88	8094.04	16222.9	15758.1	13031.2	24534.6	9631.68	8058.27	9375.27	15450	27721.1	27202.7
354	sp|P14127|RS17B_YEAST	N/A	N/A	40S ribosomal protein S17-B OS=Saccharomyces cerevisiae (strain ATCC 204508 / S288c) GN=RPS17B PE=1 SV=1	RPS17B	TRUE	331055	264788	262406	231938	266732	191689	275161	197849	308769	176934	169846	157526
355	sp|Q04894|ADH6_YEAST	N/A	N/A	NADP-dependent alcohol dehydrogenase 6 OS=Saccharomyces cerevisiae (strain ATCC 204508 / S288c) GN=ADH6 PE=1 SV=1	ADH6	TRUE	40098.2	28230.9	60106.9	50189	43174.7	44533.4	47735.3	58633.7	64108.6	39749	36847.2	65030.4
356	sp|Q12305|RDL1_YEAST	N/A	N/A	Thiosulfate sulfurtransferase RDL1, mitochondrial OS=Saccharomyces cerevisiae (strain ATCC 204508 / S288c) GN=RDL1 PE=1 SV=1	RDL1	TRUE	3728.06	3032.25	3945.06	2383.18	5087.4	1428.5	3667.42	3083.23	3725.57	3911.11	2184	1223.18
357	sp|P02406|RL28_YEAST	N/A	N/A	60S ribosomal protein L28 OS=Saccharomyces cerevisiae (strain ATCC 204508 / S288c) GN=RPL28 PE=1 SV=3	RPL28	TRUE	472691	417190	509945	216789	205155	178026	488137	550899	537018	142624	218338	146686
358	sp|P53312|SUCB_YEAST	N/A	N/A	Succinyl-CoA ligase [ADP-forming] subunit beta, mitochondrial OS=Saccharomyces cerevisiae (strain ATCC 204508 / S288c) GN=LSC2 PE=1 SV=1	LSC2	TRUE	3142.43	6848.56	4475.2	7992.31	7179.89	10899.5	1136.64	4981.57	4966.82	7827.06	1283.42	3665.11
359	sp|Q02486|ABF2_YEAST	N/A	N/A	ARS-binding factor 2, mitochondrial OS=Saccharomyces cerevisiae (strain ATCC 204508 / S288c) GN=ABF2 PE=1 SV=1	ABF2	TRUE	9255.08	5494.05	6745.12	4982.41	11530.1	10230.6	6734.32	8295.94	7012.18	15029.4	13406.1	3974.53
360	sp|P07267|CARP_YEAST	N/A	N/A	Saccharopepsin OS=Saccharomyces cerevisiae (strain ATCC 204508 / S288c) GN=PEP4 PE=1 SV=1	PEP4	TRUE	124255	182241	145755	379838	320333	324222	202703	160541	140231	409830	443712	395351
361	sp|P38689|KPR3_YEAST	N/A	N/A	Ribose-phosphate pyrophosphokinase 3 OS=Saccharomyces cerevisiae (strain ATCC 204508 / S288c) GN=PRS3 PE=1 SV=1	PRS3	TRUE	88451.9	99770.4	84297.2	82493.9	76153.7	74532.1	82344.6	72401.7	85279.5	77851.7	63882.2	64377.6
362	sp|P36114|YKR18_YEAST	N/A	N/A	Mitochondrial outer membrane protein YKR018C OS=Saccharomyces cerevisiae (strain ATCC 204508 / S288c) GN=YKR018C PE=1 SV=1	YKR018C	TRUE	1200.75	8977.38	6723.05	6796.4	610.979	6117	428.218	592.235	1213.98	494.665	1048.26	1620.74
363	sp|P08417|FUMH_YEAST	N/A	N/A	Fumarate hydratase, mitochondrial OS=Saccharomyces cerevisiae (strain ATCC 204508 / S288c) GN=FUM1 PE=1 SV=2	FUM1	TRUE	32156.3	65248.6	45489.7	45611	53297.3	52344.1	51923.2	54430.1	32325.4	47052.7	49354.5	29212.9
364	sp|Q01662|AMPM1_YEAST	N/A	N/A	Methionine aminopeptidase 1 OS=Saccharomyces cerevisiae (strain ATCC 204508 / S288c) GN=MAP1 PE=1 SV=2	MAP1	TRUE	2487.13	20831.4	10223	4244.3	4004.84	1566.43	9077.51	19535.7	7672.25	3785.13	9359.2	4204.2
365	sp|P33734|HIS5_YEAST	N/A	N/A	Imidazole glycerol phosphate synthase hisHF OS=Saccharomyces cerevisiae (strain ATCC 204508 / S288c) GN=HIS7 PE=1 SV=2	HIS7	TRUE	4003.08	2124.44	3569.76	4694.31	2027.61	2078.65	2906.21	3031.06	2176.43	2983.55	1805.16	2904.75
366	sp|P23641|MPCP_YEAST	N/A	N/A	Mitochondrial phosphate carrier protein OS=Saccharomyces cerevisiae (strain ATCC 204508 / S288c) GN=MIR1 PE=1 SV=1	MIR1	TRUE	655981	264959	513284	536626	705466	541693	593591	518890	471257	547024	521039	495801
367	sp|P14843|AROF_YEAST	N/A	N/A	Phospho-2-dehydro-3-deoxyheptonate aldolase, phenylalanine-inhibited OS=Saccharomyces cerevisiae (strain ATCC 204508 / S288c) GN=ARO3 PE=1 SV=1	ARO3	TRUE	3367.39	4142.15	2778.43	5097.5	1530.5	1186.04	2533.77	4086.7	2925.77	5042.03	5908.46	1959.82
368	sp|P38626|NCB5R_YEAST	N/A	N/A	NADH-cytochrome b5 reductase 1 OS=Saccharomyces cerevisiae (strain ATCC 204508 / S288c) GN=CBR1 PE=1 SV=2	CBR1	TRUE	77861.9	81441	62319.1	42792.2	62964.9	54337	60591.7	57645.4	57369.9	43038.1	58457	54209
369	sp|P38701|RS20_YEAST	N/A	N/A	40S ribosomal protein S20 OS=Saccharomyces cerevisiae (strain ATCC 204508 / S288c) GN=RPS20 PE=1 SV=3	RPS20	TRUE	246286	304616	344356	283290	271127	361646	306384	319446	368219	209355	209894	248445
370	sp|P07281|RS19B_YEAST	N/A	N/A	40S ribosomal protein S19-B OS=Saccharomyces cerevisiae (strain ATCC 204508 / S288c) GN=RPS19B PE=1 SV=2	RPS19B	TRUE	102507	91182.7	114842	129259	114560	178600	132631	121876	111544	142198	133511	124385
371	sp|P0CX54|RL12B_YEAST	N/A	N/A	60S ribosomal protein L12-B OS=Saccharomyces cerevisiae (strain ATCC 204508 / S288c) GN=RPL12B PE=1 SV=1	RPL12B	TRUE	188843	214273	202978	208832	229151	260904	230120	234522	230458	208667	274210	245521
372	sp|P35691|TCTP_YEAST	N/A	N/A	Translationally-controlled tumor protein homolog OS=Saccharomyces cerevisiae (strain ATCC 204508 / S288c) GN=TMA19 PE=1 SV=1	TMA19	TRUE	188963	232747	215981	235476	135978	320222	150021	157674	176077	136929	385145	284426
373	sp|P38426|TPS3_YEAST	N/A	N/A	Trehalose synthase complex regulatory subunit TPS3 OS=Saccharomyces cerevisiae (strain ATCC 204508 / S288c) GN=TPS3 PE=1 SV=3	TPS3	TRUE	529.64	1168.23	703.317	263.44	866.693	550.552	1229.85	1203	1353.88	953.134	1549.1	922.195
374	sp|P05744|RL33A_YEAST	N/A	N/A	60S ribosomal protein L33-A OS=Saccharomyces cerevisiae (strain ATCC 204508 / S288c) GN=RPL33A PE=1 SV=3	RPL33A	TRUE	104922	96012.5	110577	69260.7	79676.1	83650.7	134754	118780	127228	38126.2	54513.9	36324.8
375	sp|P47068|BBC1_YEAST	N/A	N/A	Myosin tail region-interacting protein MTI1 OS=Saccharomyces cerevisiae (strain ATCC 204508 / S288c) GN=BBC1 PE=1 SV=2	BBC1	TRUE	2257.51	1823.48	581.11	3939	1754.68	2709.19	2707.87	1504.16	2646	1667.33	1078.39	1446.21
376	sp|Q12458|YPR1_YEAST	N/A	N/A	Putative reductase 1 OS=Saccharomyces cerevisiae (strain ATCC 204508 / S288c) GN=YPR1 PE=1 SV=1	YPR1	TRUE	97132.5	51748.6	94008	70260.1	82071.7	101270	68262.2	64745.5	65344.5	71979.4	70842.2	52150.8
377	sp|P20606|SAR1_YEAST	N/A	N/A	Small COPII coat GTPase SAR1 OS=Saccharomyces cerevisiae (strain ATCC 204508 / S288c) GN=SAR1 PE=1 SV=1	SAR1	TRUE	33499.9	35174.2	33084.6	78074.4	94582.1	86883.5	35460	38999.4	46456.6	94583.7	101418	104395
378	sp|Q04336|YM54_YEAST	N/A	N/A	Uncharacterized protein YMR196W OS=Saccharomyces cerevisiae (strain ATCC 204508 / S288c) GN=YMR196W PE=1 SV=1	YMR196W	TRUE	928.392	1546.24	1062.6	1396.51	509.797	1001.88	994.613	821.939	1884.96	304.422	1079.46	1195.97
379	sp|P38077|ATPG_YEAST	N/A	N/A	ATP synthase subunit gamma, mitochondrial OS=Saccharomyces cerevisiae (strain ATCC 204508 / S288c) GN=ATP3 PE=1 SV=1	ATP3	TRUE	48000.7	54730	47985.7	62276.3	54986.3	77601	39180.4	39078.2	51806.5	55002.7	53292.2	56133.7
380	sp|P38174|AMPM2_YEAST	N/A	N/A	Methionine aminopeptidase 2 OS=Saccharomyces cerevisiae (strain ATCC 204508 / S288c) GN=MAP2 PE=1 SV=4	MAP2	TRUE	13617.9	12047.5	14026	11748.3	13182.9	7902.96	15867.1	14748	9494.68	21800	27070.9	23426.5
381	sp|Q04636|POB3_YEAST	N/A	N/A	FACT complex subunit POB3 OS=Saccharomyces cerevisiae (strain ATCC 204508 / S288c) GN=POB3 PE=1 SV=1	POB3	TRUE	10656.9	5248.34	7336.12	6164.73	8603.94	8906.49	7864.95	13307.3	7666.07	10972.5	8294.01	10872.6
382	sp|P20449|DBP5_YEAST	N/A	N/A	ATP-dependent RNA helicase DBP5 OS=Saccharomyces cerevisiae (strain ATCC 204508 / S288c) GN=DBP5 PE=1 SV=2	DBP5	TRUE	22510.8	22658.4	21197.5	16247.1	22903.8	16839.4	21512.9	22821.9	21553.6	17537.1	21106.5	18881.1
383	sp|P33302|PDR5_YEAST	N/A	N/A	Pleiotropic ABC efflux transporter of multiple drugs OS=Saccharomyces cerevisiae (strain ATCC 204508 / S288c) GN=PDR5 PE=1 SV=1	PDR5	TRUE	377.171	2098.46	242.468	494.774	648.876	1341.05	520.143	577.707	1450.84	767.371	520.484	1308.48
384	sp|P33775|PMT1_YEAST	N/A	N/A	Dolichyl-phosphate-mannose--protein mannosyltransferase 1 OS=Saccharomyces cerevisiae (strain ATCC 204508 / S288c) GN=PMT1 PE=1 SV=1	PMT1	TRUE	6341.23	6751.1	8878.41	6645.02	2722.84	8670.6	22329.1	8592.18	12112.9	5579.72	14207.5	6133.14
385	sp|P27616|PUR7_YEAST	N/A	N/A	Phosphoribosylaminoimidazole-succinocarboxamide synthase OS=Saccharomyces cerevisiae (strain ATCC 204508 / S288c) GN=ADE1 PE=1 SV=2	ADE1	TRUE	25999.4	30044.5	14593.8	10062.6	12584.5	14234.4	29101.2	24390.7	13370.9	14731.7	22799.2	17447.9
386	sp|P12945|NAT1_YEAST	N/A	N/A	N-terminal acetyltransferase A complex subunit NAT1 OS=Saccharomyces cerevisiae (strain ATCC 204508 / S288c) GN=NAT1 PE=1 SV=2	NAT1	TRUE	3718.5	3968.14	2302.19	2549.06	2672.68	2351.48	3946.84	6320.96	6312.66	1214.08	1762.99	3145.08
387	sp|Q04491|SEC13_YEAST	N/A	N/A	Protein transport protein SEC13 OS=Saccharomyces cerevisiae (strain ATCC 204508 / S288c) GN=SEC13 PE=1 SV=1	SEC13	TRUE	18262.7	22994.2	67585.8	15574.1	24717.5	36990.8	67032.2	18534.6	12888.7	21716	33475.8	40687.7
388	sp|P0CX85|RL35B_YEAST	N/A	N/A	60S ribosomal protein L35-B OS=Saccharomyces cerevisiae (strain ATCC 204508 / S288c) GN=RPL35B PE=1 SV=1	RPL35B	TRUE	238301	258541	200370	158690	143816	267330	212486	267375	201016	107045	142240	139650
389	sp|P54113|PUR91_YEAST	N/A	N/A	Bifunctional purine biosynthesis protein ADE16 OS=Saccharomyces cerevisiae (strain ATCC 204508 / S288c) GN=ADE16 PE=1 SV=1	ADE16	TRUE	12931.4	7300.4	10662.9	19636.1	15106.2	12824.6	5257.04	13697.7	14455	10816.1	15100.2	7536.05
390	sp|P53598|SUCA_YEAST	N/A	N/A	Succinyl-CoA ligase [ADP-forming] subunit alpha, mitochondrial OS=Saccharomyces cerevisiae (strain ATCC 204508 / S288c) GN=LSC1 PE=1 SV=1	LSC1	TRUE	37177.6	35853.7	29882	72099.6	74338.9	77478	37312.4	46964.6	44687	75451.7	87383.8	85961.4
391	sp|P18562|UPP_YEAST	N/A	N/A	Uracil phosphoribosyltransferase OS=Saccharomyces cerevisiae (strain ATCC 204508 / S288c) GN=FUR1 PE=1 SV=2	FUR1	TRUE	71160	78806.1	62908.3	87088.1	79131.8	95500.7	54606.4	54643.5	65170.4	66255.5	78916.2	79590.9
392	sp|P21264|PUR6_YEAST	N/A	N/A	Phosphoribosylaminoimidazole carboxylase OS=Saccharomyces cerevisiae (strain ATCC 204508 / S288c) GN=ADE2 PE=1 SV=1	ADE2	TRUE	37193.7	31641.6	42384	18519.5	21658.8	16750.9	36605.9	33557.6	41038.4	7874.19	15804	12530.1
393	sp|P23301|IF5A1_YEAST	N/A	N/A	Eukaryotic translation initiation factor 5A-1 OS=Saccharomyces cerevisiae (strain ATCC 204508 / S288c) GN=HYP2 PE=1 SV=3	HYP2	TRUE	92652.5	98261.6	104317	163832	141629	159442	66492.2	55318.8	92101.8	147593	98324.6	116537
394	sp|P36010|NDK_YEAST	N/A	N/A	Nucleoside diphosphate kinase OS=Saccharomyces cerevisiae (strain ATCC 204508 / S288c) GN=YNK1 PE=1 SV=1	YNK1	TRUE	188572	146703	187222	293383	368020	349366	173391	156463	148546	314494	356198	278981
395	sp|P32356|TREA_YEAST	N/A	N/A	Neutral trehalase OS=Saccharomyces cerevisiae (strain ATCC 204508 / S288c) GN=NTH1 PE=1 SV=3	NTH1	TRUE	45609.2	16199.1	19893.6	31532.4	13033.8	10119.4	33837.3	32791.6	32564.2	23721.5	16805	9211.09
396	sp|P04046|PUR1_YEAST	N/A	N/A	Amidophosphoribosyltransferase OS=Saccharomyces cerevisiae (strain ATCC 204508 / S288c) GN=ADE4 PE=1 SV=2	ADE4	TRUE	24363.1	24026.1	17653.2	9165.7	10256.9	8069.78	17643	18339	22884.2	5659.95	7448.91	9626.69
397	sp|P32377|MVD1_YEAST	N/A	N/A	Diphosphomevalonate decarboxylase OS=Saccharomyces cerevisiae (strain ATCC 204508 / S288c) GN=MVD1 PE=1 SV=2	MVD1	TRUE	10738.2	2567.07	11402.8	8413.93	11959.5	10321.7	9376.8	10030.7	11382.7	13041.5	11341.3	10224.8
398	sp|P14020|DPM1_YEAST	N/A	N/A	Dolichol-phosphate mannosyltransferase OS=Saccharomyces cerevisiae (strain ATCC 204508 / S288c) GN=DPM1 PE=1 SV=3	DPM1	TRUE	146465	210803	144668	271198	430544	351231	79311.7	103318	177085	230669	258031	183462
399	sp|P40302|PSA6_YEAST	N/A	N/A	Proteasome subunit alpha type-6 OS=Saccharomyces cerevisiae (strain ATCC 204508 / S288c) GN=PRE5 PE=1 SV=1	PRE5	TRUE	35577.6	40896.6	34569.8	46536	48250.9	68023.2	57614.9	48026	47745.4	56514.6	94920.9	65969.9
400	sp|P36015|YKT6_YEAST	N/A	N/A	Synaptobrevin homolog YKT6 OS=Saccharomyces cerevisiae (strain ATCC 204508 / S288c) GN=YKT6 PE=1 SV=1	YKT6	TRUE	46048.5	47483.8	42993.3	33919.2	35849.5	70636.5	68064	63688.2	67282.2	38030	82357.1	71889.4
401	sp|P38845|CRP1_YEAST	N/A	N/A	Cruciform DNA-recognizing protein 1 OS=Saccharomyces cerevisiae (strain ATCC 204508 / S288c) GN=CRP1 PE=1 SV=1	CRP1	TRUE	7875.98	17000.8	7627.56	17959.7	5107.17	4180.34	26960.4	2633.03	11358.4	7344.17	9283.97	5434.04
402	sp|P04456|RL25_YEAST	N/A	N/A	60S ribosomal protein L25 OS=Saccharomyces cerevisiae (strain ATCC 204508 / S288c) GN=RPL25 PE=1 SV=4	RPL25	TRUE	82928.5	141655	120373	92065.5	88200.3	139521	124505	114693	162685	54743.9	46231	78464.2
403	sp|P28272|PYRD_YEAST	N/A	N/A	Dihydroorotate dehydrogenase (fumarate) OS=Saccharomyces cerevisiae (strain ATCC 204508 / S288c) GN=URA1 PE=1 SV=1	URA1	TRUE	153159	161383	134010	67599.3	67308.1	144702	68042.9	114837	90487.3	82714.6	204750	98437.6
404	sp|P39940|RSP5_YEAST	N/A	N/A	E3 ubiquitin-protein ligase RSP5 OS=Saccharomyces cerevisiae (strain ATCC 204508 / S288c) GN=RSP5 PE=1 SV=1	RSP5	TRUE	5501.49	11250.3	9551	5168.34	7955.43	6500.65	7151.62	8779.43	12163.5	3000.38	10351.6	6972.91
405	sp|P35719|MRP8_YEAST	N/A	N/A	Uncharacterized protein MRP8 OS=Saccharomyces cerevisiae (strain ATCC 204508 / S288c) GN=MRP8 PE=1 SV=1	MRP8	TRUE	8219.64	10163.3	5831.58	26693.2	28473.7	24494.2	9601.07	9383.56	6961.85	34440.4	37254.2	34831.9
406	sp|P53549|PRS10_YEAST	N/A	N/A	26S protease subunit RPT4 OS=Saccharomyces cerevisiae (strain ATCC 204508 / S288c) GN=RPT4 PE=1 SV=4	RPT4	TRUE	9291.38	12484.7	20370.6	19956.9	16115.1	25375.8	17653.2	15000.6	15343.2	18314.7	30852.5	31034.6
407	sp|P20459|IF2A_YEAST	N/A	N/A	Eukaryotic translation initiation factor 2 subunit alpha OS=Saccharomyces cerevisiae (strain ATCC 204508 / S288c) GN=SUI2 PE=1 SV=1	SUI2	TRUE	111128	66547.9	188855	97146.4	115246	115058	123443	196283	118570	102043	123853	108021
408	sp|Q12154|GET3_YEAST	N/A	N/A	ATPase GET3 OS=Saccharomyces cerevisiae (strain ATCC 204508 / S288c) GN=GET3 PE=1 SV=1	GET3	TRUE	912.711	6767.45	6844.53	7054.41	8947.29	16438.7	5460.24	6575.18	4896.95	9305.27	12176.6	16481.2
409	sp|P32471|EF1B_YEAST	N/A	N/A	Elongation factor 1-beta OS=Saccharomyces cerevisiae (strain ATCC 204508 / S288c) GN=EFB1 PE=1 SV=4	EFB1	TRUE	82932.1	73661.6	133857	111764	62314.7	96691.3	180150	84006.8	122821	155191	123687	192444
410	sp|P41920|YRB1_YEAST	N/A	N/A	Ran-specific GTPase-activating protein 1 OS=Saccharomyces cerevisiae (strain ATCC 204508 / S288c) GN=YRB1 PE=1 SV=1	YRB1	TRUE	5268.59	10205.2	9853.55	9465.08	9144.78	10043.5	5637.69	11645.4	6675.96	9138.9	9879.8	371.896
411	sp|P17423|KHSE_YEAST	N/A	N/A	Homoserine kinase OS=Saccharomyces cerevisiae (strain ATCC 204508 / S288c) GN=THR1 PE=1 SV=4	THR1	TRUE	67472.1	58258	56855.9	40131.2	45857.2	35177.7	71612.4	98723	68495.5	45773.7	44545.3	45426.6
412	sp|P07246|ADH3_YEAST	N/A	N/A	Alcohol dehydrogenase 3, mitochondrial OS=Saccharomyces cerevisiae (strain ATCC 204508 / S288c) GN=ADH3 PE=1 SV=2	ADH3	TRUE	70427.5	87588.1	86013.7	69542.5	78668.8	81442.5	84928.1	88904.5	83636.6	61733.5	85234.2	71169.6
413	sp|Q12466|TCB1_YEAST	N/A	N/A	Tricalbin-1 OS=Saccharomyces cerevisiae (strain ATCC 204508 / S288c) GN=TCB1 PE=1 SV=1	TCB1	TRUE	2494.9	12757.8	1077.76	1211.61	2189.83	11199.4	3614.44	2581.52	9737.02	1522.58	1527.21	2865.82
414	sp|P0CX26|RL43B_YEAST	N/A	N/A	60S ribosomal protein L43-B OS=Saccharomyces cerevisiae (strain ATCC 204508 / S288c) GN=RPL43B PE=1 SV=1	RPL43B	TRUE	26280.3	36784.1	29100.7	15057	14444.9	18174.9	37432.2	44997.3	48024.4	5295.58	10604.2	11241.5
415	sp|P48589|RS12_YEAST	N/A	N/A	40S ribosomal protein S12 OS=Saccharomyces cerevisiae (strain ATCC 204508 / S288c) GN=RPS12 PE=1 SV=1	RPS12	TRUE	52942.4	56978.7	270711	26808.6	38656.9	42261.2	73075.8	211587	56396.1	38355.4	102122	46355.7
416	sp|Q06103|RPN7_YEAST	N/A	N/A	26S proteasome regulatory subunit RPN7 OS=Saccharomyces cerevisiae (strain ATCC 204508 / S288c) GN=RPN7 PE=1 SV=3	RPN7	TRUE	20719.3	8767.78	9160.22	22530.9	11379.1	9914.87	23037.7	25891.1	20638.8	15167.1	24988.4	20698.2
417	sp|P25655|NOT1_YEAST	N/A	N/A	General negative regulator of transcription subunit 1 OS=Saccharomyces cerevisiae (strain ATCC 204508 / S288c) GN=CDC39 PE=1 SV=3	CDC39	TRUE	36501.3	26099.9	32747.6	49404.5	43605.2	32196.9	8840.04	38674.7	38631.4	38567.6	10176	58750.5
418	sp|P32473|ODPB_YEAST	N/A	N/A	Pyruvate dehydrogenase E1 component subunit beta, mitochondrial OS=Saccharomyces cerevisiae (strain ATCC 204508 / S288c) GN=PDB1 PE=1 SV=2	PDB1	TRUE	72951.6	84901.9	64576.9	83124.6	68027.7	87565.4	121985	117428	121511	122391	135278	135839
419	sp|P14120|RL30_YEAST	N/A	N/A	60S ribosomal protein L30 OS=Saccharomyces cerevisiae (strain ATCC 204508 / S288c) GN=RPL30 PE=1 SV=3	RPL30	TRUE	64510	61256.5	63493.1	51618.1	51240.8	50789.2	69975.8	103012	87791.3	42162.7	39268.3	34267.1
420	sp|P10080|SSBP1_YEAST	N/A	N/A	Single-stranded nucleic acid-binding protein OS=Saccharomyces cerevisiae (strain ATCC 204508 / S288c) GN=SBP1 PE=1 SV=2	SBP1	TRUE	341116	126043	58950.5	92458.6	104823	288490	36769	66525.4	78481.7	109925	153574	79885.6
421	sp|P31382|PMT2_YEAST	N/A	N/A	Dolichyl-phosphate-mannose--protein mannosyltransferase 2 OS=Saccharomyces cerevisiae (strain ATCC 204508 / S288c) GN=PMT2 PE=1 SV=2	PMT2	TRUE	5930.72	6188.26	14048	4469.4	15956.4	5430.14	7697.28	11431.6	3929.76	6614.41	14837.6	16277.4
422	sp|P17555|CAP_YEAST	N/A	N/A	Adenylyl cyclase-associated protein OS=Saccharomyces cerevisiae (strain ATCC 204508 / S288c) GN=SRV2 PE=1 SV=1	SRV2	TRUE	14652.1	14735.8	9641.21	13225.7	14117.7	13367.2	8066.28	16958.9	15663.2	6598.29	15249	14843.2
423	sp|Q02892|NOG1_YEAST	N/A	N/A	Nucleolar GTP-binding protein 1 OS=Saccharomyces cerevisiae (strain ATCC 204508 / S288c) GN=NOG1 PE=1 SV=1	NOG1	TRUE	11135.9	17852.9	7230.68	6727.52	10835.9	4441.45	13962.4	10390.9	7489.33	8946.72	5457.65	10276.2
424	sp|P47096|3HAO_YEAST	N/A	N/A	3-hydroxyanthranilate 3,4-dioxygenase OS=Saccharomyces cerevisiae (strain ATCC 204508 / S288c) GN=BNA1 PE=1 SV=1	BNA1	TRUE	3521.88	2082.85	1710.21	1832.93	1162.16	1479.3	2549.42	745.53	959.547	995.94	1934.51	1683.2
425	sp|P43616|DUG1_YEAST	N/A	N/A	Cys-Gly metallodipeptidase DUG1 OS=Saccharomyces cerevisiae (strain ATCC 204508 / S288c) GN=DUG1 PE=1 SV=1	DUG1	TRUE	167706	201063	182438	165094	206772	148031	158119	118058	182186	209784	208426	225250
426	sp|P37262|SOL2_YEAST	N/A	N/A	6-phosphogluconolactonase-like protein 2 OS=Saccharomyces cerevisiae (strain ATCC 204508 / S288c) GN=SOL2 PE=1 SV=2	SOL2	TRUE	2758.71	4456.81	1096.95	4389.73	4072.88	3781.65	1771.07	5425.12	4124.03	6610.86	7341.93	4600.79
427	sp|P53912|YNN4_YEAST	N/A	N/A	Uncharacterized protein YNL134C OS=Saccharomyces cerevisiae (strain ATCC 204508 / S288c) GN=YNL134C PE=1 SV=1	YNL134C	TRUE	53242.9	65149.8	36983	60544.6	68756.8	86266.6	75752.4	58959	77468.1	61252.1	70099.4	67953.4
428	sp|P22943|HSP12_YEAST	N/A	N/A	12 kDa heat shock protein OS=Saccharomyces cerevisiae (strain ATCC 204508 / S288c) GN=HSP12 PE=1 SV=1	HSP12	TRUE	711.538	1467.31	807.59	354.55	1580.83	2038.4	910.986	2109.86	494.43	933.11	654.116	800.184
429	sp|P00431|CCPR_YEAST	N/A	N/A	Cytochrome c peroxidase, mitochondrial OS=Saccharomyces cerevisiae (strain ATCC 204508 / S288c) GN=CCP1 PE=1 SV=2	CCP1	TRUE	19067	25692.3	30032.1	59621	48139.5	52013.7	17130.1	14068	16247.5	35737.9	45545.6	43106.2
430	sp|P25374|NFS1_YEAST	N/A	N/A	Cysteine desulfurase, mitochondrial OS=Saccharomyces cerevisiae (strain ATCC 204508 / S288c) GN=NFS1 PE=1 SV=2	NFS1	TRUE	7539.3	7729.18	2851.92	2246.32	2021.69	5297.86	7655.1	4342.34	8843.67	2734.92	4463.31	3805.4
431	sp|Q99258|RIB3_YEAST	N/A	N/A	3,4-dihydroxy-2-butanone 4-phosphate synthase OS=Saccharomyces cerevisiae (strain ATCC 204508 / S288c) GN=RIB3 PE=1 SV=1	RIB3	TRUE	2643.26	4043.88	2470.88	3268.59	3642.42	753.504	5517.61	4236.14	861.293	2847.77	677.992	408.354
432	sp|Q02776|TIM50_YEAST	N/A	N/A	Mitochondrial import inner membrane translocase subunit TIM50 OS=Saccharomyces cerevisiae (strain ATCC 204508 / S288c) GN=TIM50 PE=1 SV=1	TIM50	TRUE	19312.5	10317	16606.1	12210.7	12927.7	13737.5	4882.22	14105.8	16472.2	1895.69	9876.02	9088.57
433	sp|P09457|ATPO_YEAST	N/A	N/A	ATP synthase subunit 5, mitochondrial OS=Saccharomyces cerevisiae (strain ATCC 204508 / S288c) GN=ATP5 PE=1 SV=1	ATP5	TRUE	12331	13200.7	10262.8	20029.7	27270.8	13152.7	13965.1	16384.7	16142.7	25542	25662.4	16445.8
434	sp|P21965|MCK1_YEAST	N/A	N/A	Protein kinase MCK1 OS=Saccharomyces cerevisiae (strain ATCC 204508 / S288c) GN=MCK1 PE=1 SV=1	MCK1	TRUE	9637.01	15839.8	12009.3	9511.21	12292.7	7118.93	12916.5	13420.9	10762.2	9667.01	8022.64	8094.8
435	sp|Q08723|RPN8_YEAST	N/A	N/A	26S proteasome regulatory subunit RPN8 OS=Saccharomyces cerevisiae (strain ATCC 204508 / S288c) GN=RPN8 PE=1 SV=3	RPN8	TRUE	19547.9	27798	13795.9	21111	23469.8	21009.8	19248.1	14635.5	25802.5	16862.2	26686.3	26210.1
436	sp|Q01855|RS15_YEAST	N/A	N/A	40S ribosomal protein S15 OS=Saccharomyces cerevisiae (strain ATCC 204508 / S288c) GN=RPS15 PE=1 SV=1	RPS15	TRUE	217720	715116	623612	231083	236910	278754	551803	682982	236716	503866	173929	182142
437	sp|Q04660|ERB1_YEAST	N/A	N/A	Ribosome biogenesis protein ERB1 OS=Saccharomyces cerevisiae (strain ATCC 204508 / S288c) GN=ERB1 PE=1 SV=1	ERB1	TRUE	8007.67	4592.45	6756.65	6869.72	4971.95	5294.65	7937.49	7621.18	8833.46	5313.66	6015.48	7764.24
438	sp|P53839|GOR1_YEAST	N/A	N/A	Glyoxylate reductase 1 OS=Saccharomyces cerevisiae (strain ATCC 204508 / S288c) GN=GOR1 PE=1 SV=1	GOR1	TRUE	1530.61	2087.62	493.809	1936.65	1847.07	1860.76	21108.6	703.25	1309.25	1277.97	384.159	388.984
439	sp|Q00711|DHSA_YEAST	N/A	N/A	Succinate dehydrogenase [ubiquinone] flavoprotein subunit, mitochondrial OS=Saccharomyces cerevisiae (strain ATCC 204508 / S288c) GN=SDH1 PE=1 SV=1	SDH1	TRUE	3635.66	3507.02	4205.54	4393.21	3320.14	2203.13	2893.65	1367.3	3866.27	4697.33	1683.9	1499.39
440	sp|P53691|PPID_YEAST	N/A	N/A	Peptidyl-prolyl cis-trans isomerase CPR6 OS=Saccharomyces cerevisiae (strain ATCC 204508 / S288c) GN=CPR6 PE=1 SV=1	CPR6	TRUE	43370.7	45448	51603.3	43191.8	34493.6	52205.1	63996.7	58351.1	50513.9	31879.1	34021.2	46131.7
441	sp|P53131|PRP43_YEAST	N/A	N/A	Pre-mRNA-splicing factor ATP-dependent RNA helicase PRP43 OS=Saccharomyces cerevisiae (strain ATCC 204508 / S288c) GN=PRP43 PE=1 SV=1	PRP43	TRUE	4990.58	5348.51	6511.04	3470.1	2274.91	3354.95	2029.16	5431.24	4224.27	2088.43	3373.73	2959.78
442	sp|P38075|PDX3_YEAST	N/A	N/A	Pyridoxamine 5'-phosphate oxidase OS=Saccharomyces cerevisiae (strain ATCC 204508 / S288c) GN=PDX3 PE=1 SV=1	PDX3	TRUE	11858.2	8589.24	2437.74	10834	12767.9	10383.6	21355.4	13647.1	17399.6	28045.9	22379.6	30030.8
443	sp|Q04947|RTN1_YEAST	N/A	N/A	Reticulon-like protein 1 OS=Saccharomyces cerevisiae (strain ATCC 204508 / S288c) GN=RTN1 PE=1 SV=1	RTN1	TRUE	17424.5	26795.6	23215.7	34823.9	29467.9	38307	36248.6	30600.9	39779.7	17997.1	24420.2	22637.2
444	sp|P40037|HMF1_YEAST	N/A	N/A	Protein HMF1 OS=Saccharomyces cerevisiae (strain ATCC 204508 / S288c) GN=HMF1 PE=1 SV=1	HMF1	TRUE	2864.61	6094.22	4800.81	965.887	5239.05	5223.76	3781.46	2583.47	5485.58	3806.83	4583.71	6508.29
445	sp|P33299|PRS7_YEAST	N/A	N/A	26S protease regulatory subunit 7 homolog OS=Saccharomyces cerevisiae (strain ATCC 204508 / S288c) GN=RPT1 PE=1 SV=1	RPT1	TRUE	5018.55	7576.05	9671.07	6469.65	13968.5	10366.8	7172.26	9630.84	5807.23	6990.18	12235.2	11342.7
446	sp|P38795|NADE_YEAST	N/A	N/A	Glutamine-dependent NAD(+) synthetase OS=Saccharomyces cerevisiae (strain ATCC 204508 / S288c) GN=QNS1 PE=1 SV=1	QNS1	TRUE	15487.7	42367.7	14119.4	28838.1	11135	13791.4	16226	27151.9	36157.7	28575.6	13405.5	11014.4
447	sp|P47117|ARP3_YEAST	N/A	N/A	Actin-related protein 3 OS=Saccharomyces cerevisiae (strain ATCC 204508 / S288c) GN=ARP3 PE=1 SV=1	ARP3	TRUE	37454.8	27975.5	42459.8	27017.4	40550.5	48051.6	50191	43648.4	47421.9	32917	37279.4	38670.3
448	sp|P53731|ARPC2_YEAST	N/A	N/A	Actin-related protein 2/3 complex subunit 2 OS=Saccharomyces cerevisiae (strain ATCC 204508 / S288c) GN=ARC35 PE=1 SV=1	ARC35	TRUE	31237.6	21724.4	34456.1	30844.9	38611.2	34577.7	33709.8	40981.3	36540.9	20940.4	28480.3	8087.29
449	sp|P38081|YBQ6_YEAST	N/A	N/A	Uncharacterized glycosyl hydrolase YBR056W OS=Saccharomyces cerevisiae (strain ATCC 204508 / S288c) GN=YBR056W PE=1 SV=1	YBR056W	TRUE	4971.43	5282.86	3778.48	3461.19	6711.16	11813.4	9154.59	7841.84	8371.76	7107.02	12627.5	15047.7
450	sp|P38858|SOL3_YEAST	N/A	N/A	6-phosphogluconolactonase 3 OS=Saccharomyces cerevisiae (strain ATCC 204508 / S288c) GN=SOL3 PE=1 SV=2	SOL3	TRUE	29214.8	32462.2	33149.4	25661.5	38554.2	45311.2	52524.1	33734	27031.9	34051.6	45692	32768.3
451	sp|P43123|UAP1_YEAST	N/A	N/A	UDP-N-acetylglucosamine pyrophosphorylase OS=Saccharomyces cerevisiae (strain ATCC 204508 / S288c) GN=QRI1 PE=1 SV=1	QRI1	TRUE	25557.2	26959	21218.5	20045.7	25274.4	19728.5	26633.2	21532.2	22465.5	23391.3	19315.6	16252.5
452	sp|P40471|AYR1_YEAST	N/A	N/A	NADPH-dependent 1-acyldihydroxyacetone phosphate reductase OS=Saccharomyces cerevisiae (strain ATCC 204508 / S288c) GN=AYR1 PE=1 SV=1	AYR1	TRUE	20908.7	20878.2	22409.6	16138.9	17788.6	11395.8	26217.5	26787.3	27101.1	15102.2	20394.5	11244.4
453	sp|Q3E754|RS21B_YEAST	N/A	N/A	40S ribosomal protein S21-B OS=Saccharomyces cerevisiae (strain ATCC 204508 / S288c) GN=RPS21B PE=1 SV=1	RPS21B	TRUE	105284	110723	37541.6	18603.3	8865.83	89211.3	35968.6	107292	28868.4	79252.3	17517.6	99496.9
454	sp|P33767|OSTB_YEAST	N/A	N/A	Dolichyl-diphosphooligosaccharide--protein glycosyltransferase subunit WBP1 OS=Saccharomyces cerevisiae (strain ATCC 204508 / S288c) GN=WBP1 PE=1 SV=1	WBP1	TRUE	6360.41	39346.9	30555.5	48113.6	6347.28	3521.97	8847.62	10793.1	5917.02	4282.63	7940.14	4889.79
455	sp|P12688|YPK1_YEAST	N/A	N/A	Serine/threonine-protein kinase YPK1 OS=Saccharomyces cerevisiae (strain ATCC 204508 / S288c) GN=YPK1 PE=1 SV=2	YPK1	TRUE	2362.67	7151.49	1817.75	5996.54	5175.17	3109.72	5211.59	2680.38	5075.82	1806.69	4663.61	3583.88
456	sp|P09064|IF2B_YEAST	N/A	N/A	Eukaryotic translation initiation factor 2 subunit beta OS=Saccharomyces cerevisiae (strain ATCC 204508 / S288c) GN=SUI3 PE=1 SV=2	SUI3	TRUE	24016.9	32340.6	15192.6	19114.6	20619.5	33778	27270.4	26685.5	27127.4	18101.7	17239.5	28944.9
457	sp|P32379|PSA5_YEAST	N/A	N/A	Proteasome subunit alpha type-5 OS=Saccharomyces cerevisiae (strain ATCC 204508 / S288c) GN=PUP2 PE=1 SV=2	PUP2	TRUE	39998.6	41605.1	31192.6	50171.1	43001.8	55029.2	33938.6	34188.8	43076.7	57109.4	89022.5	71731.9
458	sp|P13298|PYRE_YEAST	N/A	N/A	Orotate phosphoribosyltransferase 1 OS=Saccharomyces cerevisiae (strain ATCC 204508 / S288c) GN=URA5 PE=1 SV=2	URA5	TRUE	120970	91710	131570	115052	41346.8	30450	122228	38624.5	135295	79290.5	74017.9	91526.6
459	sp|P33416|HSP78_YEAST	N/A	N/A	Heat shock protein 78, mitochondrial OS=Saccharomyces cerevisiae (strain ATCC 204508 / S288c) GN=HSP78 PE=1 SV=2	HSP78	TRUE	11957.7	13996.7	11429.9	10805.4	10326.9	17715.5	19722.9	8955.18	17017.9	5877.73	7826.96	8367.34
460	sp|P39079|TCPZ_YEAST	N/A	N/A	T-complex protein 1 subunit zeta OS=Saccharomyces cerevisiae (strain ATCC 204508 / S288c) GN=CCT6 PE=1 SV=1	CCT6	TRUE	1049.49	5588.83	4484.54	1324.36	1172.38	5480.61	7478.32	7043.12	6510.37	4234.66	4187.55	1050.79
461	sp|P40215|NDH1_YEAST	N/A	N/A	External NADH-ubiquinone oxidoreductase 1, mitochondrial OS=Saccharomyces cerevisiae (strain ATCC 204508 / S288c) GN=NDE1 PE=1 SV=1	NDE1	TRUE	669.488	509.746	2260.91	1318.37	3666.65	4883.05	5421.11	5762.96	1303.91	2250.17	2031.26	2059.02
462	sp|Q03940|RUVB1_YEAST	N/A	N/A	RuvB-like protein 1 OS=Saccharomyces cerevisiae (strain ATCC 204508 / S288c) GN=RVB1 PE=1 SV=1	RVB1	TRUE	22481.3	27008.4	21975.9	9935.69	18064.9	12642.2	6397.49	15409.7	15041	8537.95	16162.9	20400.1
463	sp|P0CX42|RL23B_YEAST	N/A	N/A	60S ribosomal protein L23-B OS=Saccharomyces cerevisiae (strain ATCC 204508 / S288c) GN=RPL23B PE=1 SV=1	RPL23B	TRUE	811873	906819	763068	716092	867620	911401	611392	838064	954238	591922	533796	541493
464	sp|Q01939|PRS8_YEAST	N/A	N/A	26S protease regulatory subunit 8 homolog OS=Saccharomyces cerevisiae (strain ATCC 204508 / S288c) GN=RPT6 PE=1 SV=4	RPT6	TRUE	6276.49	11931.1	3103.21	10662.5	12643.5	5438.44	10825.6	5619.01	4597.5	4264.6	9161.82	13615.6
465	sp|P32598|PP12_YEAST	N/A	N/A	Serine/threonine-protein phosphatase PP1-2 OS=Saccharomyces cerevisiae (strain ATCC 204508 / S288c) GN=GLC7 PE=1 SV=1	GLC7	TRUE	73343.7	84223.1	94989.2	91949.1	33742.5	89676.8	91179.2	92334.5	83200.9	78316.3	72144.9	74426.1
466	sp|P32263|P5CR_YEAST	N/A	N/A	Pyrroline-5-carboxylate reductase OS=Saccharomyces cerevisiae (strain ATCC 204508 / S288c) GN=PRO3 PE=1 SV=1	PRO3	TRUE	56450.5	55428.4	51376.7	45122.5	22865.9	41498.4	35431.2	56356.7	47743.1	35987	42841.9	48091.8
467	sp|P29509|TRXB1_YEAST	N/A	N/A	Thioredoxin reductase 1 OS=Saccharomyces cerevisiae (strain ATCC 204508 / S288c) GN=TRR1 PE=1 SV=3	TRR1	TRUE	178100	137677	160650	137982	157872	128784	173682	160883	167568	203365	217071	205081
468	sp|P40032|TPA1_YEAST	N/A	N/A	PKHD-type hydroxylase TPA1 OS=Saccharomyces cerevisiae (strain ATCC 204508 / S288c) GN=TPA1 PE=1 SV=1	TPA1	TRUE	1161.64	56982.2	2483.04	36916.8	2998.33	1878.26	5252.03	45512.6	51004.9	2186.28	19077.1	3945.43
469	sp|Q08977|YP260_YEAST	N/A	N/A	UPF0662 protein YPL260W OS=Saccharomyces cerevisiae (strain ATCC 204508 / S288c) GN=YPL260W PE=1 SV=1	YPL260W	TRUE	17608.9	5401	9985.84	20835.5	18576.2	12376.4	11042.5	12509.5	14711.6	7984.23	25211.6	28862.8
470	sp|P02309|H4_YEAST	N/A	N/A	Histone H4 OS=Saccharomyces cerevisiae (strain ATCC 204508 / S288c) GN=HHF1 PE=1 SV=2	HHF1	TRUE	143326	162688	205547	216257	184483	190849	221761	268535	277419	167753	164191	167355
471	sp|P53184|PNC1_YEAST	N/A	N/A	Nicotinamidase OS=Saccharomyces cerevisiae (strain ATCC 204508 / S288c) GN=PNC1 PE=1 SV=1	PNC1	TRUE	178880	43022.5	72511.2	37584.2	46954.7	212657	208888	172571	173237	86770	49850.8	47153.3
472	sp|P38912|IF1A_YEAST	N/A	N/A	Eukaryotic translation initiation factor 1A OS=Saccharomyces cerevisiae (strain ATCC 204508 / S288c) GN=TIF11 PE=1 SV=1	TIF11	TRUE	893.081	572.067	980.603	3163.02	1644.76	3702.65	907.087	2929.67	1788.07	1726.35	5083.55	2977.87
473	sp|P34227|PRX1_YEAST	N/A	N/A	Mitochondrial peroxiredoxin PRX1 OS=Saccharomyces cerevisiae (strain ATCC 204508 / S288c) GN=PRX1 PE=1 SV=1	PRX1	TRUE	27459.1	145709	14582	51372.1	122019	149601	42088.2	41429.5	23713.5	187963	87634.2	86167.6
474	sp|P10614|CP51_YEAST	N/A	N/A	Lanosterol 14-alpha demethylase OS=Saccharomyces cerevisiae (strain ATCC 204508 / S288c) GN=ERG11 PE=1 SV=1	ERG11	TRUE	12040.9	17245.9	17364.6	20357.8	22113.4	8956.67	26107.8	18579.6	20623.1	16141	17305.8	11558.8
475	sp|P07278|KAPR_YEAST	N/A	N/A	cAMP-dependent protein kinase regulatory subunit OS=Saccharomyces cerevisiae (strain ATCC 204508 / S288c) GN=BCY1 PE=1 SV=4	BCY1	TRUE	15815.7	10611.2	11600.4	22951.7	23723.1	8339.72	7073.94	6039.51	16711.7	7877.75	16128.9	12107.8
476	sp|Q04728|ARGJ_YEAST	N/A	N/A	Arginine biosynthesis bifunctional protein ArgJ, mitochondrial OS=Saccharomyces cerevisiae (strain ATCC 204508 / S288c) GN=ARG7 PE=1 SV=1	ARG7	TRUE	13020.4	10803.5	21429.2	36445	37363.7	29471.5	16489.1	11323.1	21459.2	35761.9	29315.5	18399.4
477	sp|P53860|PDR16_YEAST	N/A	N/A	Phosphatidylinositol transfer protein PDR16 OS=Saccharomyces cerevisiae (strain ATCC 204508 / S288c) GN=PDR16 PE=1 SV=1	PDR16	TRUE	11780.6	418.151	7349.46	5521.98	10610.1	5530.88	2108.69	5163.34	3739.1	4051.5	6691.63	1136.14
478	sp|Q08971|YP225_YEAST	N/A	N/A	Protein PBDC1 homolog OS=Saccharomyces cerevisiae (strain ATCC 204508 / S288c) GN=YPL225W PE=1 SV=1	YPL225W	TRUE	43202.3	38741.2	49100.2	82712.6	79267.2	96097.7	44617.9	48201.4	49023.4	76673.8	105726	82901.8
479	sp|P38295|MCFS2_YEAST	N/A	N/A	Medium-chain fatty acid ethyl ester synthase/esterase 2 OS=Saccharomyces cerevisiae (strain ATCC 204508 / S288c) GN=EHT1 PE=1 SV=1	EHT1	TRUE	31512.8	19793.4	4560.29	9513	1634.48	13947.6	26812.2	4732.76	19905.6	11892.2	1552.55	2397.97
480	sp|P14922|CYC8_YEAST	N/A	N/A	General transcriptional corepressor CYC8 OS=Saccharomyces cerevisiae (strain ATCC 204508 / S288c) GN=CYC8 PE=1 SV=2	CYC8	TRUE	9833.23	8007.85	10543.9	8296.78	11380.8	9247.68	10326.6	16007.2	15684.5	11184.3	16302	7451.51
481	sp|P22336|RFA1_YEAST	N/A	N/A	Replication factor A protein 1 OS=Saccharomyces cerevisiae (strain ATCC 204508 / S288c) GN=RFA1 PE=1 SV=1	RFA1	TRUE	42305.7	24457.1	6797	28769.9	8593.58	20578.1	41058.5	28461.7	20841.9	25428.2	33959.1	47550.1
482	sp|O14455|RL36B_YEAST	N/A	N/A	60S ribosomal protein L36-B OS=Saccharomyces cerevisiae (strain ATCC 204508 / S288c) GN=RPL36B PE=1 SV=3	RPL36B	TRUE	6448.89	11115.5	10426.7	6097.39	6857.7	7749.56	4756.93	9570.13	11162.7	4593.04	2887.78	4601.03
483	sp|P49095|GCSP_YEAST	N/A	N/A	Glycine dehydrogenase [decarboxylating], mitochondrial OS=Saccharomyces cerevisiae (strain ATCC 204508 / S288c) GN=GCV2 PE=1 SV=1	GCV2	TRUE	11805.7	11883.4	9177	2642.53	12506	10249.7	4441.06	3633.11	6593.24	3518.9	4616.79	2914.68
484	sp|P25567|SRO9_YEAST	N/A	N/A	RNA-binding protein SRO9 OS=Saccharomyces cerevisiae (strain ATCC 204508 / S288c) GN=SRO9 PE=1 SV=2	SRO9	TRUE	11030.6	635.606	13142.3	5187.2	4522.43	6849.07	12531.7	12875.3	10326.9	3647.38	4544.07	6831.58
485	sp|Q3E7Y3|RS22B_YEAST	N/A	N/A	40S ribosomal protein S22-B OS=Saccharomyces cerevisiae (strain ATCC 204508 / S288c) GN=RPS22B PE=1 SV=3	RPS22B	TRUE	327812	355197	354713	347983	339900	394261	211893	311507	371171	274184	377285	326838
486	sp|Q03862|ARX1_YEAST	N/A	N/A	Probable metalloprotease ARX1 OS=Saccharomyces cerevisiae (strain ATCC 204508 / S288c) GN=ARX1 PE=1 SV=1	ARX1	TRUE	4193.55	1136.48	6742.94	811.614	7058.29	2766.16	6908.19	689.754	4065.38	1121	2286.9	11106.9
487	sp|P39744|NOC2_YEAST	N/A	N/A	Nucleolar complex protein 2 OS=Saccharomyces cerevisiae (strain ATCC 204508 / S288c) GN=NOC2 PE=1 SV=2	NOC2	TRUE	9478.86	9310.59	13227.6	19669.5	18640.3	19440.6	17162.2	15668.1	8805.69	20038.7	18427.9	14078.5
488	sp|Q02206|RSC4_YEAST	N/A	N/A	Chromatin structure-remodeling complex subunit RSC4 OS=Saccharomyces cerevisiae (strain ATCC 204508 / S288c) GN=RSC4 PE=1 SV=2	RSC4	TRUE	338.73	464.754	772.009	1150.42	592.815	529.419	765.513	366.028	260.675	320.457	321.189	246.536
489	sp|P50861|RIB4_YEAST	N/A	N/A	6,7-dimethyl-8-ribityllumazine synthase OS=Saccharomyces cerevisiae (strain ATCC 204508 / S288c) GN=RIB4 PE=1 SV=2	RIB4	TRUE	18897.9	7903.06	15045.4	15404.7	13954.6	17398.9	1974.85	11483.3	11035.1	8764.61	8193.25	11960.9
490	sp|P20051|PYRC_YEAST	N/A	N/A	Dihydroorotase OS=Saccharomyces cerevisiae (strain ATCC 204508 / S288c) GN=URA4 PE=1 SV=2	URA4	TRUE	47780.9	58079.4	46572	38172.4	5782.1	28691.8	83873.7	36468.3	30362.8	40377.7	13333.9	44306.6
491	sp|P00937|TRPG_YEAST	N/A	N/A	Anthranilate synthase component 2 OS=Saccharomyces cerevisiae (strain ATCC 204508 / S288c) GN=TRP3 PE=1 SV=2	TRP3	TRUE	8361.05	10273	10623.6	6137.05	8335.72	7292.81	7859.83	10220.6	10960.9	9096	4830.06	9283.12
492	sp|Q03532|HAS1_YEAST	N/A	N/A	ATP-dependent RNA helicase HAS1 OS=Saccharomyces cerevisiae (strain ATCC 204508 / S288c) GN=HAS1 PE=1 SV=1	HAS1	TRUE	2367.66	2105.95	2025.95	2776.15	757.476	537.525	2175.83	535.81	4994.52	403.419	1580.66	3844.67
493	sp|P53723|YN8B_YEAST	N/A	N/A	UPF0674 endoplasmic reticulum membrane protein YNR021W OS=Saccharomyces cerevisiae (strain ATCC 204508 / S288c) GN=YNR021W PE=1 SV=3	YNR021W	TRUE	12094.5	14885.5	12061.6	2274.97	14767.4	17076.7	13752.9	9569.71	5302.96	1951.06	6139.19	11032.5
494	sp|P25342|CDC10_YEAST	N/A	N/A	Cell division control protein 10 OS=Saccharomyces cerevisiae (strain ATCC 204508 / S288c) GN=CDC10 PE=1 SV=1	CDC10	TRUE	9311.34	9531.77	10114.3	14020.6	14010.8	14892.6	8888.53	9727.43	7920.05	12207.8	13796.5	12931.4
495	sp|Q00055|GPD1_YEAST	N/A	N/A	Glycerol-3-phosphate dehydrogenase [NAD(+)] 1 OS=Saccharomyces cerevisiae (strain ATCC 204508 / S288c) GN=GPD1 PE=1 SV=4	GPD1	TRUE	38155.9	45378.9	50625.9	119208	113995	174097	54410.8	41205.5	31704.4	97129.8	114604	136091
496	sp|P39101|CAJ1_YEAST	N/A	N/A	Protein CAJ1 OS=Saccharomyces cerevisiae (strain ATCC 204508 / S288c) GN=CAJ1 PE=1 SV=1	CAJ1	TRUE	11416.7	19421.3	10167.5	14981.6	13622.6	18544.9	11503.1	5617.29	5478.25	14140.9	18594.3	13886.8
497	sp|P38286|MKAR_YEAST	N/A	N/A	Very-long-chain 3-oxoacyl-CoA reductase OS=Saccharomyces cerevisiae (strain ATCC 204508 / S288c) GN=IFA38 PE=1 SV=1	IFA38	TRUE	15603.1	12846.7	18845.8	15488.2	4913.34	22067.4	31789.1	38200.7	34510.5	17647.5	21295.6	22565.5
498	sp|P06780|RHO1_YEAST	N/A	N/A	GTP-binding protein RHO1 OS=Saccharomyces cerevisiae (strain ATCC 204508 / S288c) GN=RHO1 PE=1 SV=3	RHO1	TRUE	11632.6	14645.1	7994.88	9957.81	8516.59	26150.3	11107.8	5111.28	2794.51	8196.15	9725.44	3266.35
499	sp|P53141|MLC1_YEAST	N/A	N/A	Myosin light chain 1 OS=Saccharomyces cerevisiae (strain ATCC 204508 / S288c) GN=MLC1 PE=1 SV=1	MLC1	TRUE	896.912	12040.5	6398.58	1520.3	3274.81	1534.83	9155.22	5517.54	4827.94	2671.55	2310.5	5505.01
500	sp|P07560|SEC4_YEAST	N/A	N/A	Ras-related protein SEC4 OS=Saccharomyces cerevisiae (strain ATCC 204508 / S288c) GN=SEC4 PE=1 SV=1	SEC4	TRUE	33037.7	32813.8	35853	24090.4	29768.3	34745.8	27579.1	32567.9	37552.9	26619.9	32167.6	24182.7
501	sp|P38624|PSB1_YEAST	N/A	N/A	Proteasome subunit beta type-1 OS=Saccharomyces cerevisiae (strain ATCC 204508 / S288c) GN=PRE3 PE=1 SV=2	PRE3	TRUE	8223.27	12924.8	6458.24	25203.9	20173.5	26877.8	12630.7	16038.8	16802.2	18391.4	33053.4	33447.3
502	sp|P51601|GCH1_YEAST	N/A	N/A	GTP cyclohydrolase 1 OS=Saccharomyces cerevisiae (strain ATCC 204508 / S288c) GN=FOL2 PE=1 SV=1	FOL2	TRUE	4783.43	3491.66	8135.58	2200.64	4966.72	9172.35	12563	8973.38	15716.6	6519.99	8690.28	6962.99
503	sp|P33297|PRS6A_YEAST	N/A	N/A	26S protease regulatory subunit 6A OS=Saccharomyces cerevisiae (strain ATCC 204508 / S288c) GN=RPT5 PE=1 SV=3	RPT5	TRUE	15388	24016.7	6091.51	24273.6	20686.1	14861.7	20943.4	14787.9	14613.5	16537.4	33865.3	19076.5
504	sp|P43588|RPN11_YEAST	N/A	N/A	26S proteasome regulatory subunit RPN11 OS=Saccharomyces cerevisiae (strain ATCC 204508 / S288c) GN=RPN11 PE=1 SV=1	RPN11	TRUE	70233.7	37213.6	54426.4	73846.4	58161.4	57006.8	72891.4	43356.9	50799.5	107404	69069.7	92018.6
505	sp|P38879|NACA_YEAST	N/A	N/A	Nascent polypeptide-associated complex subunit alpha OS=Saccharomyces cerevisiae (strain ATCC 204508 / S288c) GN=EGD2 PE=1 SV=3	EGD2	TRUE	12110.3	20423.5	14349	13357.2	15501.9	11688.4	8917.1	31455.5	24578.7	36372.2	47476.9	30723.7
506	sp|P38999|LYS9_YEAST	N/A	N/A	Saccharopine dehydrogenase [NADP(+), L-glutamate-forming] OS=Saccharomyces cerevisiae (strain ATCC 204508 / S288c) GN=LYS9 PE=1 SV=1	LYS9	TRUE	10909.5	9337.55	9280.98	8792.11	6669.16	8572.91	9406.76	7370.26	4083.32	10091.4	10172	6455.98
507	sp|P40075|SCS2_YEAST	N/A	N/A	Vesicle-associated membrane protein-associated protein SCS2 OS=Saccharomyces cerevisiae (strain ATCC 204508 / S288c) GN=SCS2 PE=1 SV=3	SCS2	TRUE	16666	20331.5	12584.4	15258.2	15537.4	10521	17994.8	13108.8	21618.6	9472.41	18133	14496.8
508	sp|P27810|KTR1_YEAST	N/A	N/A	Alpha-1,2 mannosyltransferase KTR1 OS=Saccharomyces cerevisiae (strain ATCC 204508 / S288c) GN=KTR1 PE=1 SV=1	KTR1	TRUE	6551.32	12697.6	13948.3	22038.6	27908	40706.9	14791.6	12814.9	13850	9217.15	23632.7	20269.1
509	sp|Q12159|YRA1_YEAST	N/A	N/A	RNA annealing protein YRA1 OS=Saccharomyces cerevisiae (strain ATCC 204508 / S288c) GN=YRA1 PE=1 SV=2	YRA1	TRUE	103753	109326	106853	109625	97009.9	121731	180186	101160	96266.9	89262.8	97282.2	104760
510	sp|P41058|RS29B_YEAST	N/A	N/A	40S ribosomal protein S29-B OS=Saccharomyces cerevisiae (strain ATCC 204508 / S288c) GN=RPS29B PE=1 SV=3	RPS29B	TRUE	3780.75	924.863	1872.75	761.671	1372.99	568.643	443.136	787.907	3488.27	332.983	1427.74	1160.16
511	sp|Q12329|HSP42_YEAST	N/A	N/A	Heat shock protein 42 OS=Saccharomyces cerevisiae (strain ATCC 204508 / S288c) GN=HSP42 PE=1 SV=1	HSP42	TRUE	8766.04	5728.5	6369.67	19628.4	17876.8	19046.3	5025.71	7623.09	2660.07	12550.7	9400.44	10523.8
512	sp|P23776|EXG1_YEAST	N/A	N/A	Glucan 1,3-beta-glucosidase I/II OS=Saccharomyces cerevisiae (strain ATCC 204508 / S288c) GN=EXG1 PE=1 SV=1	EXG1	TRUE	359029	15493.1	11988.4	399312	16983.7	16914.7	11978.3	379553	378809	7910.08	11454.5	17781
513	sp|P38069|MNN2_YEAST	N/A	N/A	Alpha-1,2-mannosyltransferase MNN2 OS=Saccharomyces cerevisiae (strain ATCC 204508 / S288c) GN=MNN2 PE=1 SV=1	MNN2	TRUE	5544.21	3695.62	2684.02	3392.35	1907.71	4565.82	7486.85	5084.18	1482.6	3766.28	4943.42	5286.57
514	sp|P27614|CBPS_YEAST	N/A	N/A	Carboxypeptidase S OS=Saccharomyces cerevisiae (strain ATCC 204508 / S288c) GN=CPS1 PE=1 SV=2	CPS1	TRUE	69168.3	52187.5	50064.6	58267.7	76167.9	55319.6	51383.6	45304	46994.6	62921.7	74902.3	63082.2
515	sp|P05373|HEM2_YEAST	N/A	N/A	Delta-aminolevulinic acid dehydratase OS=Saccharomyces cerevisiae (strain ATCC 204508 / S288c) GN=HEM2 PE=1 SV=2	HEM2	TRUE	14228	12310.2	14607.4	14582.5	15282.8	11640.6	20551	12910.2	16034.3	17436.5	16318.6	17701.2
516	sp|Q08179|MDM38_YEAST	N/A	N/A	Mitochondrial distribution and morphology protein 38 OS=Saccharomyces cerevisiae (strain ATCC 204508 / S288c) GN=MDM38 PE=1 SV=1	MDM38	TRUE	21701.9	14223	23061.3	20310.2	19214.1	27241.2	25314.2	31904.5	36459.4	22241.5	9307.8	21095.1
517	sp|Q07623|NOP6_YEAST	N/A	N/A	Nucleolar protein 6 OS=Saccharomyces cerevisiae (strain ATCC 204508 / S288c) GN=NOP6 PE=1 SV=1	NOP6	TRUE	1251.62	1629.99	1163.39	1833.07	778.274	730.009	3807.14	2679.85	3193.19	864.862	1045.91	1018.29
518	sp|P38264|PHO88_YEAST	N/A	N/A	Inorganic phosphate transport protein PHO88 OS=Saccharomyces cerevisiae (strain ATCC 204508 / S288c) GN=PHO88 PE=1 SV=1	PHO88	TRUE	39801.8	25502.2	37659.7	20111.7	47837.4	41552.3	46406	68591.9	70854.2	37088.5	34474.2	35839.9
519	sp|P38787|PANE_YEAST	N/A	N/A	2-dehydropantoate 2-reductase OS=Saccharomyces cerevisiae (strain ATCC 204508 / S288c) GN=PAN5 PE=1 SV=1	PAN5	TRUE	9864.85	7396.97	19680.1	10762.8	10851.9	7557.95	7750.38	7056.34	6982.19	3180.48	10839.9	10618.9
520	sp|P20081|FKBP_YEAST	N/A	N/A	FK506-binding protein 1 OS=Saccharomyces cerevisiae (strain ATCC 204508 / S288c) GN=FPR1 PE=1 SV=2	FPR1	TRUE	15683	13064.6	9861.5	18267.2	324164	233335	319358	12617.9	11065.6	9745.36	12639.6	13018.1
521	sp|P22803|TRX2_YEAST	N/A	N/A	Thioredoxin-2 OS=Saccharomyces cerevisiae (strain ATCC 204508 / S288c) GN=TRX2 PE=1 SV=3	TRX2	TRUE	824.653	732.139	2822.96	3625.99	2634.95	2494.29	3870.5	2656.68	7441.27	5853.09	3228.7	10349.1
522	sp|P32468|CDC12_YEAST	N/A	N/A	Cell division control protein 12 OS=Saccharomyces cerevisiae (strain ATCC 204508 / S288c) GN=CDC12 PE=1 SV=1	CDC12	TRUE	5317.12	6009.56	4717.27	3649.04	6339.03	8417.83	6443.66	4610.61	5531.48	3562.56	7484.24	5868.62
523	sp|P00812|ARGI_YEAST	N/A	N/A	Arginase OS=Saccharomyces cerevisiae (strain ATCC 204508 / S288c) GN=CAR1 PE=1 SV=1	CAR1	TRUE	45679.3	48020.1	41103.4	102622	97770.7	75166.9	10574.7	43045	42330.7	144475	184068	162142
524	sp|P40495|LYS12_YEAST	N/A	N/A	Homoisocitrate dehydrogenase, mitochondrial OS=Saccharomyces cerevisiae (strain ATCC 204508 / S288c) GN=LYS12 PE=1 SV=1	LYS12	TRUE	64484.9	53207	59512.8	63231.1	67486.4	59128.3	60064.4	61584.7	62053.3	63867	69789.8	72304.9
525	sp|P47075|VTC4_YEAST	N/A	N/A	Vacuolar transporter chaperone 4 OS=Saccharomyces cerevisiae (strain ATCC 204508 / S288c) GN=VTC4 PE=1 SV=2	VTC4	TRUE	2690.19	615.29	1546.41	1555.6	1095.78	2061.32	1274.48	560.543	811.407	906.892	1220.32	369.1
526	sp|P38071|ETR1_YEAST	N/A	N/A	Enoyl-[acyl-carrier protein] reductase [NADPH, B-specific], mitochondrial OS=Saccharomyces cerevisiae (strain ATCC 204508 / S288c) GN=ETR1 PE=1 SV=3	ETR1	TRUE	7349.77	8511.59	3973.58	6963.6	7177.31	2555.3	6861.6	16211.2	12692.7	13239.7	9401.17	10915
527	sp|P38197|YBD6_YEAST	N/A	N/A	UPF0001 protein YBL036C OS=Saccharomyces cerevisiae (strain ATCC 204508 / S288c) GN=YBL036C PE=1 SV=1	YBL036C	TRUE	29598.6	24250.1	32722.5	37666.3	38948.9	39085.2	73130.8	62146.2	72489.3	99942.3	119758	108676
528	sp|Q06146|YL257_YEAST	N/A	N/A	Uncharacterized protein YLR257W OS=Saccharomyces cerevisiae (strain ATCC 204508 / S288c) GN=YLR257W PE=1 SV=1	YLR257W	TRUE	565.597	395.637	844.761	3223.07	659.904	543.053	613.254	1148.9	3178.91	1231.53	597.788	2044.95
529	sp|P07703|RPAC1_YEAST	N/A	N/A	DNA-directed RNA polymerases I and III subunit RPAC1 OS=Saccharomyces cerevisiae (strain ATCC 204508 / S288c) GN=RPC40 PE=1 SV=1	RPC40	TRUE	12900	17552.8	18081.2	15873.5	4697.97	14479.1	23189.6	18386.4	14926.6	15036.2	13164.7	19520
530	sp|P47018|MTC1_YEAST	N/A	N/A	Maintenance of telomere capping protein 1 OS=Saccharomyces cerevisiae (strain ATCC 204508 / S288c) GN=MTC1 PE=1 SV=1	MTC1	TRUE	4838.15	4105.61	2907.75	2419.49	4187.81	5809.51	5460.01	3979.75	2047.03	4733.55	5321.4	4908.28
531	sp|P33201|MRT4_YEAST	N/A	N/A	mRNA turnover protein 4 OS=Saccharomyces cerevisiae (strain ATCC 204508 / S288c) GN=MRT4 PE=1 SV=1	MRT4	TRUE	33260	22901.6	21388.5	30705.1	38223.5	31420.9	34224.2	35888.8	38914.7	38318.4	43379.9	29060.4
532	sp|P25574|EMC1_YEAST	N/A	N/A	ER membrane protein complex subunit 1 OS=Saccharomyces cerevisiae (strain ATCC 204508 / S288c) GN=EMC1 PE=1 SV=1	EMC1	TRUE	2266	3648.66	5194.42	2574.02	4274.91	4765.95	1698.12	854.662	4370.51	1746.62	1814.35	1615.38
533	sp|Q99190|TSC13_YEAST	N/A	N/A	Very-long-chain enoyl-CoA reductase OS=Saccharomyces cerevisiae (strain ATCC 204508 / S288c) GN=TSC13 PE=1 SV=1	TSC13	TRUE	2069.28	582.043	376.126	1053.03	1869.33	1168.83	1824.73	725.575	500.273	657.262	1567.16	1037.95
534	sp|P43603|LSB3_YEAST	N/A	N/A	LAS seventeen-binding protein 3 OS=Saccharomyces cerevisiae (strain ATCC 204508 / S288c) GN=LSB3 PE=1 SV=3	LSB3	TRUE	2047.33	4628.7	2356.68	2256.66	1816.99	1224.14	4564.61	3513.62	818.81	726.034	2299.25	1986.79
535	sp|P32457|CDC3_YEAST	N/A	N/A	Cell division control protein 3 OS=Saccharomyces cerevisiae (strain ATCC 204508 / S288c) GN=CDC3 PE=1 SV=3	CDC3	TRUE	34709.5	34978.4	31495.1	35038.8	36414	31059.2	17360.9	32636.1	33413.4	30801.4	38855.7	38336.3
536	sp|P38821|DNPEP_YEAST	N/A	N/A	Aspartyl aminopeptidase 4 OS=Saccharomyces cerevisiae (strain ATCC 204508 / S288c) GN=APE4 PE=1 SV=1	APE4	TRUE	23669.1	15746.5	17147	19117.6	22477.5	10088.9	14514.7	18456.6	20252	19725.2	21877.8	17030
537	sp|P38861|NMD3_YEAST	N/A	N/A	60S ribosomal export protein NMD3 OS=Saccharomyces cerevisiae (strain ATCC 204508 / S288c) GN=NMD3 PE=1 SV=3	NMD3	TRUE	8767.86	5031.52	7551.64	2948.81	4014.28	3595.47	7280.31	9374.15	7848.44	4826.23	3722.67	5154.54
538	sp|P17695|GLRX2_YEAST	N/A	N/A	Glutaredoxin-2, mitochondrial OS=Saccharomyces cerevisiae (strain ATCC 204508 / S288c) GN=GRX2 PE=1 SV=3	GRX2	TRUE	4092.35	6592.18	17043.6	7268.97	13369.2	23213.5	9293.94	19565.4	5158.3	4790.33	5968.56	17990.2
539	sp|P25373|GLRX1_YEAST	N/A	N/A	Glutaredoxin-1 OS=Saccharomyces cerevisiae (strain ATCC 204508 / S288c) GN=GRX1 PE=1 SV=1	GRX1	TRUE	2596.04	4824.67	1845.09	4280.82	3099.94	4838.86	1310.15	3008.04	4269.64	906.859	2260.46	765.571
540	sp|P54783|ALO_YEAST	N/A	N/A	D-arabinono-1,4-lactone oxidase OS=Saccharomyces cerevisiae (strain ATCC 204508 / S288c) GN=ALO1 PE=1 SV=1	ALO1	TRUE	5255.35	7527.97	4047.47	3938.34	16544.3	27133.3	37952	12430.4	33106	9450.69	8485.18	29355.1
541	sp|P49167|RL38_YEAST	N/A	N/A	60S ribosomal protein L38 OS=Saccharomyces cerevisiae (strain ATCC 204508 / S288c) GN=RPL38 PE=1 SV=1	RPL38	TRUE	6519.49	761.192	1381.73	11885.3	1546.01	5899.2	5411.59	1132.72	3605.86	24611.6	5224.86	6370.35
542	sp|P35176|CYPD_YEAST	N/A	N/A	Peptidyl-prolyl cis-trans isomerase D OS=Saccharomyces cerevisiae (strain ATCC 204508 / S288c) GN=CPR5 PE=1 SV=1	CPR5	TRUE	38321	19474.2	47137.5	45196.9	70418.2	33017.2	39508.6	17796.9	29081.9	47710.5	60405	51056.2
543	sp|P33401|PGM1_YEAST	N/A	N/A	Phosphoglucomutase-1 OS=Saccharomyces cerevisiae (strain ATCC 204508 / S288c) GN=PGM1 PE=1 SV=1	PGM1	TRUE	10439.5	845.851	9008.39	4344.94	5645.95	3533.16	624.476	767.234	11206	4328.94	4058.71	3051.88
544	sp|P34221|PP2C3_YEAST	N/A	N/A	Protein phosphatase 2C homolog 3 OS=Saccharomyces cerevisiae (strain ATCC 204508 / S288c) GN=PTC3 PE=1 SV=4	PTC3	TRUE	2830.14	1302.28	769.829	3474.16	541.846	1186.52	3410.81	5324.91	5508.05	4449.61	4587.57	5588.45
545	sp|Q05567|SGPL_YEAST	N/A	N/A	Sphingosine-1-phosphate lyase OS=Saccharomyces cerevisiae (strain ATCC 204508 / S288c) GN=DPL1 PE=1 SV=1	DPL1	TRUE	5948.13	2135.67	5025.89	2395.39	4901.78	1272.84	2365.65	1548.47	1158.69	8181	924.479	749.054
546	sp|P38199|HEK2_YEAST	N/A	N/A	Heterogeneous nuclear rnp K-like protein 2 OS=Saccharomyces cerevisiae (strain ATCC 204508 / S288c) GN=HEK2 PE=1 SV=1	HEK2	TRUE	2423.86	2265.27	2225.25	3322.15	3088.64	1954.3	1529.77	3008.95	1330.01	461.309	7390.68	1915.15
547	sp|P02829|HSP82_YEAST	N/A	N/A	ATP-dependent molecular chaperone HSP82 OS=Saccharomyces cerevisiae (strain ATCC 204508 / S288c) GN=HSP82 PE=1 SV=1	HSP82	TRUE	308291	327987	273199	128407	112955	134028	322116	251285	291520	117644	118475	83497.4
548	sp|P14904|AMPL_YEAST	N/A	N/A	Vacuolar aminopeptidase 1 OS=Saccharomyces cerevisiae (strain ATCC 204508 / S288c) GN=LAP4 PE=1 SV=2	LAP4	TRUE	35833.3	37611.9	40273.3	24279.2	22174.3	30244.6	25629.5	19286.2	22882	22411.6	28272.5	28634.2
549	sp|Q12754|RRP12_YEAST	N/A	N/A	Ribosomal RNA-processing protein 12 OS=Saccharomyces cerevisiae (strain ATCC 204508 / S288c) GN=RRP12 PE=1 SV=1	RRP12	TRUE	3122.35	1964.74	2317.22	2583.37	3863.15	4135.24	2719.02	2220.59	3777.18	1434.96	1106.5	3247.68
550	sp|Q12335|PST2_YEAST	N/A	N/A	Protoplast secreted protein 2 OS=Saccharomyces cerevisiae (strain ATCC 204508 / S288c) GN=PST2 PE=1 SV=1	PST2	TRUE	88692.2	247134	108892	112501	108819	205038	240714	107818	119286	105527	109902	222029
551	sp|Q12377|RPN6_YEAST	N/A	N/A	26S proteasome regulatory subunit RPN6 OS=Saccharomyces cerevisiae (strain ATCC 204508 / S288c) GN=RPN6 PE=1 SV=3	RPN6	TRUE	1452.26	8593.56	626.618	5282.19	8589.45	7473.95	7729.05	8474.72	7017.06	6823.84	10254.2	7933.47
552	sp|P53075|SHE10_YEAST	N/A	N/A	Sensitivity to high expression protein 10 OS=Saccharomyces cerevisiae (strain ATCC 204508 / S288c) GN=SHE10 PE=1 SV=1	SHE10	TRUE	1468.55	1159.53	1323.47	347.412	937.602	1573.78	1873.03	1520.24	962.534	420.759	1536.14	793.522
553	sp|P01095|IPB2_YEAST	N/A	N/A	Protease B inhibitors 2 and 1 OS=Saccharomyces cerevisiae (strain ATCC 204508 / S288c) GN=PBI2 PE=1 SV=3	PBI2	TRUE	2156.01	666.312	740.47	1901.56	3787.85	3828.37	1749.79	1163.62	1168.43	395.733	2299.25	1708.06
554	sp|P53008|CWH41_YEAST	N/A	N/A	Mannosyl-oligosaccharide glucosidase OS=Saccharomyces cerevisiae (strain ATCC 204508 / S288c) GN=CWH41 PE=1 SV=1	CWH41	TRUE	588.624	624.507	354.38	851.017	268.848	761.387	1248.56	434.637	511.871	619.429	715.636	1995.41
555	sp|Q08954|YP199_YEAST	N/A	N/A	Smr domain-containing protein YPL199C OS=Saccharomyces cerevisiae (strain ATCC 204508 / S288c) GN=YPL199C PE=1 SV=1	YPL199C	TRUE	252.047	309.724	239.256	395.074	567.128	669.269	287.511	283.196	391.16	242.814	239.387	246.531
556	sp|P32319|VPS10_YEAST	N/A	N/A	Vacuolar protein sorting/targeting protein VPS10 OS=Saccharomyces cerevisiae (strain ATCC 204508 / S288c) GN=PEP1 PE=1 SV=1	PEP1	TRUE	365.593	310.06	235.542	1567.56	548.818	545.607	1100.11	665.951	1762.35	916.625	1427.1	1348.22
557	sp|Q05905|HRI1_YEAST	N/A	N/A	Protein HRI1 OS=Saccharomyces cerevisiae (strain ATCC 204508 / S288c) GN=HRI1 PE=1 SV=1	HRI1	TRUE	8410.43	6557.19	4577.3	8583.02	2080.59	11626.1	6733.46	2373.25	1363.37	2318.09	15637.5	12463.8
558	sp|P36775|LONM_YEAST	N/A	N/A	Lon protease homolog, mitochondrial OS=Saccharomyces cerevisiae (strain ATCC 204508 / S288c) GN=PIM1 PE=1 SV=2	PIM1	TRUE	14539.5	2194.66	3637.27	972.133	5794.52	4575.51	11471.9	8173.12	14710.8	16224.1	3908.68	5195.04
559	sp|P26785|RL16B_YEAST	N/A	N/A	60S ribosomal protein L16-B OS=Saccharomyces cerevisiae (strain ATCC 204508 / S288c) GN=RPL16B PE=1 SV=3	RPL16B	TRUE	95460.4	171024	171713	174262	167537	198289	211110	215338	227724	80912.3	104744	128684
560	sp|P47154|STE24_YEAST	N/A	N/A	CAAX prenyl protease 1 OS=Saccharomyces cerevisiae (strain ATCC 204508 / S288c) GN=STE24 PE=1 SV=1	STE24	TRUE	806.052	1754.95	3528.58	7184.23	3559.64	1954.65	2717.55	3186.97	2024.28	3068.25	1474.48	1500.28
561	sp|P53081|NIF3_YEAST	N/A	N/A	NGG1-interacting factor 3 OS=Saccharomyces cerevisiae (strain ATCC 204508 / S288c) GN=NIF3 PE=1 SV=1	NIF3	TRUE	14468.2	19104.9	26350.1	24464	31254.6	21597.6	13899.7	21156.5	22212.2	26596.6	22271.4	22615.9
562	sp|P0CX30|RS23B_YEAST	N/A	N/A	40S ribosomal protein S23-B OS=Saccharomyces cerevisiae (strain ATCC 204508 / S288c) GN=RPS23B PE=1 SV=1	RPS23B	TRUE	23600.8	32751	20547.4	30144.5	16482.3	42297.3	38934.9	38448.7	40236.7	7602.37	13534.3	11484.7
563	sp|P14306|CPYI_YEAST	N/A	N/A	Carboxypeptidase Y inhibitor OS=Saccharomyces cerevisiae (strain ATCC 204508 / S288c) GN=TFS1 PE=1 SV=2	TFS1	TRUE	7614.99	4870.09	9255.45	31536.5	30163.8	16632.4	6533.97	6877.29	6540.36	21374.4	22819.3	28351.4
564	sp|P01120|RAS2_YEAST	N/A	N/A	Ras-like protein 2 OS=Saccharomyces cerevisiae (strain ATCC 204508 / S288c) GN=RAS2 PE=1 SV=4	RAS2	TRUE	4511.96	3873.53	4288.1	1644.95	5852.77	5590.61	2256.64	2991.46	3860.35	2800.55	4427.85	3178.3
565	sp|P23180|AIM17_YEAST	N/A	N/A	Probable oxidoreductase AIM17 OS=Saccharomyces cerevisiae (strain ATCC 204508 / S288c) GN=AIM17 PE=1 SV=2	AIM17	TRUE	10843.4	11626.6	8870.57	14810.4	16090.9	14461.4	6767.78	9285.84	9650.37	10817.3	12728.3	9058.65
566	sp|P23638|PSA3_YEAST	N/A	N/A	Proteasome subunit alpha type-3 OS=Saccharomyces cerevisiae (strain ATCC 204508 / S288c) GN=PRE9 PE=1 SV=1	PRE9	TRUE	4742.59	6512.34	1453.87	7603.37	6572.71	8915.22	5111.43	5872.06	6386.33	9057.3	11810	9291.01
567	sp|P32476|ERG1_YEAST	N/A	N/A	Squalene monooxygenase OS=Saccharomyces cerevisiae (strain ATCC 204508 / S288c) GN=ERG1 PE=1 SV=2	ERG1	TRUE	4771.6	5252.11	3786.26	1851.13	4796.31	3305.2	3380.59	3195.42	7403.73	4697.54	2186.66	2463.9
568	sp|P09950|HEM1_YEAST	N/A	N/A	5-aminolevulinate synthase, mitochondrial OS=Saccharomyces cerevisiae (strain ATCC 204508 / S288c) GN=HEM1 PE=1 SV=1	HEM1	TRUE	5082.22	10453	2047.37	1698.72	2154.05	3321.63	2867.29	11378.1	11479.5	5596.31	1617.82	2693.07
569	sp|P31383|2AAA_YEAST	N/A	N/A	Protein phosphatase PP2A regulatory subunit A OS=Saccharomyces cerevisiae (strain ATCC 204508 / S288c) GN=TPD3 PE=1 SV=3	TPD3	TRUE	19003.6	15117.6	12745	23333.7	16713.2	13405.1	17560.1	16092.6	17907.5	20595	20931	25371.9
570	sp|P21242|PSA7_YEAST	N/A	N/A	Probable proteasome subunit alpha type-7 OS=Saccharomyces cerevisiae (strain ATCC 204508 / S288c) GN=PRE10 PE=1 SV=2	PRE10	TRUE	33025.7	21084.6	23338.3	35766.2	48116.7	45440.8	43667.3	33222.2	23591.5	55194.9	46500.9	46374.3
571	sp|P32381|ARP2_YEAST	N/A	N/A	Actin-related protein 2 OS=Saccharomyces cerevisiae (strain ATCC 204508 / S288c) GN=ARP2 PE=1 SV=1	ARP2	TRUE	58188.4	81015.4	79125.4	90156.9	105128	108707	80185.1	95887.7	85349.4	110455	113491	116561
572	sp|P39714|BDH1_YEAST	N/A	N/A	Diacetyl reductase [(R)-acetoin forming] OS=Saccharomyces cerevisiae (strain ATCC 204508 / S288c) GN=BDH1 PE=1 SV=2	BDH1	TRUE	3209.35	2133.78	1699.04	1075.81	984.237	1166.94	1213.69	384.361	2132.63	305.085	947.53	690.585
573	sp|P33442|RS3A1_YEAST	N/A	N/A	40S ribosomal protein S1-A OS=Saccharomyces cerevisiae (strain ATCC 204508 / S288c) GN=RPS1A PE=1 SV=2	RPS1A	TRUE	31320.7	23215	40016.4	26274.1	30190.3	30260.5	29900.9	27960.5	32100.3	15303.2	21805.4	21639.7
574	sp|P40185|MMF1_YEAST	N/A	N/A	Protein MMF1, mitochondrial OS=Saccharomyces cerevisiae (strain ATCC 204508 / S288c) GN=MMF1 PE=1 SV=1	MMF1	TRUE	46015.2	53073	60392.4	142000	138025	132333	30123.8	50293.1	40662.1	86066.7	103922	85159
575	sp|Q12285|MDY2_YEAST	N/A	N/A	Ubiquitin-like protein MDY2 OS=Saccharomyces cerevisiae (strain ATCC 204508 / S288c) GN=MDY2 PE=1 SV=1	MDY2	TRUE	9671.51	4498.17	13418.8	15212.9	25189.3	24428.9	1985.23	14230.8	14695.6	28032	36569.5	37037.1
576	sp|P17891|CLC1_YEAST	N/A	N/A	Clathrin light chain OS=Saccharomyces cerevisiae (strain ATCC 204508 / S288c) GN=CLC1 PE=1 SV=1	CLC1	TRUE	6451.09	8503.81	10008	14182	16943.6	5641.17	9135.28	8070.98	1894.68	9222.79	9285.86	7736.54
577	sp|P38130|KTR3_YEAST	N/A	N/A	Probable mannosyltransferase KTR3 OS=Saccharomyces cerevisiae (strain ATCC 204508 / S288c) GN=KTR3 PE=1 SV=1	KTR3	TRUE	9904.8	6422.18	7393.2	4277.23	5926.63	4000.25	10222.6	15862.3	23208	9033.61	2444.98	7434.1
578	sp|P40970|LCB2_YEAST	N/A	N/A	Serine palmitoyltransferase 2 OS=Saccharomyces cerevisiae (strain ATCC 204508 / S288c) GN=LCB2 PE=1 SV=1	LCB2	TRUE	3747.73	3065.93	2040.75	2724.8	2731.9	1224.38	3947.12	4334.13	5427.74	1221.92	1993.08	413.401
579	sp|P06101|CDC37_YEAST	N/A	N/A	Hsp90 co-chaperone Cdc37 OS=Saccharomyces cerevisiae (strain ATCC 204508 / S288c) GN=CDC37 PE=1 SV=2	CDC37	TRUE	1243.42	1921.17	1175.25	544.171	647.478	723.508	1782.41	809.974	718.449	1052.18	567.203	282.742
580	sp|Q08235|BRX1_YEAST	N/A	N/A	Ribosome biogenesis protein BRX1 OS=Saccharomyces cerevisiae (strain ATCC 204508 / S288c) GN=BRX1 PE=1 SV=2	BRX1	TRUE	21097.6	23962	2835.02	9073.64	6184.78	8774.95	15407.8	5669.47	9070.06	12317.2	15930.5	9506.21
581	sp|P15873|PCNA_YEAST	N/A	N/A	Proliferating cell nuclear antigen OS=Saccharomyces cerevisiae (strain ATCC 204508 / S288c) GN=POL30 PE=1 SV=1	POL30	TRUE	51380.9	43733.3	43258.7	81167.9	66192.9	67916.4	115374	111034	118202	120477	142341	104014
582	sp|Q01560|NOP3_YEAST	N/A	N/A	Nucleolar protein 3 OS=Saccharomyces cerevisiae (strain ATCC 204508 / S288c) GN=NPL3 PE=1 SV=1	NPL3	TRUE	93531.2	82455.2	79927.6	77889.4	86455.1	63990.5	82550.3	65869.6	75732	98022.6	105239	107361
583	sp|P40093|YEY6_YEAST	N/A	N/A	UPF0160 protein YER156C OS=Saccharomyces cerevisiae (strain ATCC 204508 / S288c) GN=YER156C PE=1 SV=1	YER156C	TRUE	23317.9	23152.7	29066.8	24126.5	26295.4	27324.5	33501	19914.2	28319	25171.4	35890.8	29627.1
584	sp|Q06705|CSR1_YEAST	N/A	N/A	Phosphatidylinositol transfer protein CSR1 OS=Saccharomyces cerevisiae (strain ATCC 204508 / S288c) GN=CSR1 PE=1 SV=1	CSR1	TRUE	20418.2	4272.78	17547.6	4136.91	9355.6	9452.1	7892.02	8551.61	8098.38	7678.24	9240.16	11731.6
585	sp|P33333|PLSC_YEAST	N/A	N/A	Probable 1-acyl-sn-glycerol-3-phosphate acyltransferase OS=Saccharomyces cerevisiae (strain ATCC 204508 / S288c) GN=SLC1 PE=1 SV=1	SLC1	TRUE	459.849	688.684	547.028	357.56	827.342	1076.77	786.738	804.942	1705.44	984.101	2083.89	549.133
586	sp|P02294|H2B2_YEAST	N/A	N/A	Histone H2B.2 OS=Saccharomyces cerevisiae (strain ATCC 204508 / S288c) GN=HTB2 PE=1 SV=2	HTB2	TRUE	761087	665166	742095	601316	757473	713997	1.01625e+06	1.04658e+06	1.08827e+06	732824	692248	571881
587	sp|P40010|NUG1_YEAST	N/A	N/A	Nuclear GTP-binding protein NUG1 OS=Saccharomyces cerevisiae (strain ATCC 204508 / S288c) GN=NUG1 PE=1 SV=1	NUG1	TRUE	52786.3	22524.6	43769.6	28698.8	16431.3	9353.12	6154.58	10381.3	59579.6	5131.25	11325.6	9919.4
588	sp|P25555|GBP2_YEAST	N/A	N/A	Single-strand telomeric DNA-binding protein GBP2 OS=Saccharomyces cerevisiae (strain ATCC 204508 / S288c) GN=GBP2 PE=1 SV=1	GBP2	TRUE	1203.59	5465.75	311.01	350.587	283.08	750.498	2051.25	1540.16	3368.15	502.2	306.264	1998.04
589	sp|P53834|HCH1_YEAST	N/A	N/A	Hsp90 co-chaperone HCH1 OS=Saccharomyces cerevisiae (strain ATCC 204508 / S288c) GN=HCH1 PE=1 SV=1	HCH1	TRUE	15536.4	10275.9	8584.73	27105	23218.8	7530.42	26427.3	27306.9	18890.9	23686.2	30625.3	23438.6
590	sp|P15496|IDI1_YEAST	N/A	N/A	Isopentenyl-diphosphate Delta-isomerase OS=Saccharomyces cerevisiae (strain ATCC 204508 / S288c) GN=IDI1 PE=1 SV=2	IDI1	TRUE	15766	13181.6	9217.33	6992.56	8683.28	11303.9	14090.9	6201.02	9558.29	7562.74	9556.62	11255.7
591	sp|P09232|PRTB_YEAST	N/A	N/A	Cerevisin OS=Saccharomyces cerevisiae (strain ATCC 204508 / S288c) GN=PRB1 PE=1 SV=1	PRB1	TRUE	3998.16	16309.9	21703.9	70979.6	95662.9	85161	20588.7	4169.67	11882.8	77746.9	27120.5	23555.5
592	sp|P38998|LYS1_YEAST	N/A	N/A	Saccharopine dehydrogenase [NAD(+), L-lysine-forming] OS=Saccharomyces cerevisiae (strain ATCC 204508 / S288c) GN=LYS1 PE=1 SV=3	LYS1	TRUE	27130.7	10646.5	22823.1	7667.38	11200.9	6470.33	13451	13453.9	8333.55	9122.54	11770.6	4448.75
593	sp|Q05515|SVF1_YEAST	N/A	N/A	Survival factor 1 OS=Saccharomyces cerevisiae (strain ATCC 204508 / S288c) GN=SVF1 PE=1 SV=1	SVF1	TRUE	26684.6	20412.8	24213.8	40422.8	44507.3	34157.6	16698.8	15754.8	15804.7	34535.8	37615.1	33988.2
594	sp|P48164|RS7B_YEAST	N/A	N/A	40S ribosomal protein S7-B OS=Saccharomyces cerevisiae (strain ATCC 204508 / S288c) GN=RPS7B PE=1 SV=1	RPS7B	TRUE	153248	109640	139233	161340	143193	172037	148979	138344	146468	146702	150149	136287
595	sp|P24521|ERG8_YEAST	N/A	N/A	Phosphomevalonate kinase OS=Saccharomyces cerevisiae (strain ATCC 204508 / S288c) GN=ERG8 PE=1 SV=2	ERG8	TRUE	1035.44	897.863	1090.75	2626.92	1039.38	5591.43	2076.91	786.329	1329.49	2504.05	4068.25	2390.5
596	sp|P16622|HEMH_YEAST	N/A	N/A	Ferrochelatase, mitochondrial OS=Saccharomyces cerevisiae (strain ATCC 204508 / S288c) GN=HEM15 PE=1 SV=1	HEM15	TRUE	16133.4	40152.6	33124.2	38288.7	35479.7	33480.8	28386.5	7306.53	28582.5	27693.1	17581.8	35143.4
597	sp|P15700|UMPK_YEAST	N/A	N/A	Uridylate kinase OS=Saccharomyces cerevisiae (strain ATCC 204508 / S288c) GN=URA6 PE=1 SV=1	URA6	TRUE	8654.23	7234.67	5812.32	13536.1	17083.9	13344.5	8061.92	7422.45	8275.92	10895.6	16351.8	16815
598	sp|Q05775|EIF3J_YEAST	N/A	N/A	Eukaryotic translation initiation factor 3 subunit J OS=Saccharomyces cerevisiae (strain ATCC 204508 / S288c) GN=HCR1 PE=1 SV=1	HCR1	TRUE	15813.5	11461.3	6087.56	9343.03	24866.1	15749	10163.2	11629.2	12299.6	22682.7	21197.7	21115.1
599	sp|P38523|GRPE_YEAST	N/A	N/A	GrpE protein homolog, mitochondrial OS=Saccharomyces cerevisiae (strain ATCC 204508 / S288c) GN=MGE1 PE=1 SV=1	MGE1	TRUE	1692.5	2938.8	1015.11	946.033	4312.78	1478.01	1880.32	1118.91	2917.3	1955.12	1347.69	838.709
600	sp|P01123|YPT1_YEAST	N/A	N/A	GTP-binding protein YPT1 OS=Saccharomyces cerevisiae (strain ATCC 204508 / S288c) GN=YPT1 PE=1 SV=2	YPT1	TRUE	63363.7	30711.7	56206.4	73104.3	51541.3	83193	80142	72564.1	68194.4	58857.4	82313.9	73510.7
601	sp|P32419|MDHP_YEAST	N/A	N/A	Malate dehydrogenase, peroxisomal OS=Saccharomyces cerevisiae (strain ATCC 204508 / S288c) GN=MDH3 PE=1 SV=3	MDH3	TRUE	1203.65	725.128	1066.69	595.668	1421.74	1316.08	750.059	2824.44	1512.31	688.401	1157.02	1632.25
602	sp|P53228|TAL2_YEAST	N/A	N/A	Transaldolase NQM1 OS=Saccharomyces cerevisiae (strain ATCC 204508 / S288c) GN=NQM1 PE=1 SV=1	NQM1	TRUE	1979.56	730.411	1149.26	17285.7	16003.4	17348.9	3012.52	11257.1	8306.34	11185.4	14067.4	13196.7
603	sp|P53043|PPT1_YEAST	N/A	N/A	Serine/threonine-protein phosphatase T OS=Saccharomyces cerevisiae (strain ATCC 204508 / S288c) GN=PPT1 PE=1 SV=1	PPT1	TRUE	3583.43	3218.41	3687.34	2929.43	2790.1	2225.21	6059.73	4591.9	7297.55	4339.16	3186.88	5140.7
604	sp|P46683|YAR1_YEAST	N/A	N/A	Ankyrin repeat-containing protein YAR1 OS=Saccharomyces cerevisiae (strain ATCC 204508 / S288c) GN=YAR1 PE=1 SV=1	YAR1	TRUE	761.624	789.353	817.787	713.325	719.612	1596.22	1370.25	660.093	1202.19	558.702	915.083	1407.82
605	sp|P47044|YJF5_YEAST	N/A	N/A	LOG family protein YJL055W OS=Saccharomyces cerevisiae (strain ATCC 204508 / S288c) GN=YJL055W PE=1 SV=1	YJL055W	TRUE	6321.81	3734.27	4404.08	6113.16	5314.71	1132.15	7978.4	6952.88	6767.13	9862.1	10541.6	7431.26
606	sp|P25369|LSB5_YEAST	N/A	N/A	LAS seventeen-binding protein 5 OS=Saccharomyces cerevisiae (strain ATCC 204508 / S288c) GN=LSB5 PE=1 SV=3	LSB5	TRUE	864.131	812.955	728.882	1070.16	898.095	903.706	1191.57	832.863	989.131	713.476	942.138	1684.47
607	sp|P47047|MTR4_YEAST	N/A	N/A	ATP-dependent RNA helicase DOB1 OS=Saccharomyces cerevisiae (strain ATCC 204508 / S288c) GN=MTR4 PE=1 SV=1	MTR4	TRUE	10964.7	13378.8	11621.5	8539.44	8425.2	5034.88	15346.9	12237.6	11248.7	9479.16	8030.33	7993.39
608	sp|P15424|MS116_YEAST	N/A	N/A	ATP-dependent RNA helicase MSS116, mitochondrial OS=Saccharomyces cerevisiae (strain ATCC 204508 / S288c) GN=MSS116 PE=1 SV=1	MSS116	TRUE	5839.98	5359.66	2621.23	4051.89	1864.53	3307.99	5491.35	6222.13	7956.59	2836.63	4586.81	13455.3
609	sp|P36046|MIA40_YEAST	N/A	N/A	Mitochondrial intermembrane space import and assembly protein 40 OS=Saccharomyces cerevisiae (strain ATCC 204508 / S288c) GN=MIA40 PE=1 SV=2	MIA40	TRUE	168.032	465.108	166.374	357.571	207.409	349.827	435.332	227.438	522.238	203.083	224.81	246.537
610	sp|P19454|CSK22_YEAST	N/A	N/A	Casein kinase II subunit alpha' OS=Saccharomyces cerevisiae (strain ATCC 204508 / S288c) GN=CKA2 PE=1 SV=2	CKA2	TRUE	6125.51	16025.1	6314.2	10331.5	10540.6	8874.37	9522.08	8340.16	12297.3	12329.2	15625.2	7063.3
611	sp|P32366|VA0D_YEAST	N/A	N/A	V-type proton ATPase subunit d OS=Saccharomyces cerevisiae (strain ATCC 204508 / S288c) GN=VMA6 PE=1 SV=2	VMA6	TRUE	73758.4	76022.2	78740	83617	63583.4	86764.8	67253	58928.2	72017.6	81978.3	72423	82231.4
612	sp|P53111|ARI1_YEAST	N/A	N/A	NADPH-dependent aldehyde reductase ARI1 OS=Saccharomyces cerevisiae (strain ATCC 204508 / S288c) GN=ARI1 PE=1 SV=1	ARI1	TRUE	20277.3	15744.1	18870.2	35243.6	28605.5	45597.7	6728.23	20430.2	14383.9	32115.5	25314	42939.9
613	sp|P11938|RAP1_YEAST	N/A	N/A	DNA-binding protein RAP1 OS=Saccharomyces cerevisiae (strain ATCC 204508 / S288c) GN=RAP1 PE=1 SV=2	RAP1	TRUE	458.985	1850.7	5106.59	1128.89	3342.71	3458.47	2165.38	4515.18	3891.42	4028.52	3154.44	2512.23
614	sp|P53303|ZPR1_YEAST	N/A	N/A	Zinc finger protein ZPR1 OS=Saccharomyces cerevisiae (strain ATCC 204508 / S288c) GN=ZPR1 PE=1 SV=1	ZPR1	TRUE	8096.94	6255.85	6541.08	5214.11	6890.24	6847.57	8273.07	13380.5	6923.82	11645.6	10598	8322.78
615	sp|P28495|CAPZA_YEAST	N/A	N/A	F-actin-capping protein subunit alpha OS=Saccharomyces cerevisiae (strain ATCC 204508 / S288c) GN=CAP1 PE=1 SV=1	CAP1	TRUE	15641.8	9503.76	8844.78	15388.9	20896.8	16222.9	16150.5	17046.9	13821.9	19104.6	27716.1	22248.5
616	sp|P17076|RL8A_YEAST	N/A	N/A	60S ribosomal protein L8-A OS=Saccharomyces cerevisiae (strain ATCC 204508 / S288c) GN=RPL8A PE=1 SV=4	RPL8A	TRUE	41336.5	39700.6	47035.2	36261.3	39800.7	40100.9	48373.9	40729.7	58806.3	28365.2	28670.7	32216.8
617	sp|P05319|RLA2_YEAST	N/A	N/A	60S acidic ribosomal protein P2-alpha OS=Saccharomyces cerevisiae (strain ATCC 204508 / S288c) GN=RPP2A PE=1 SV=1	RPP2A	TRUE	443304	491688	367943	416323	364059	387680	395958	265669	304838	382275	431503	316172
618	sp|P38230|QOR_YEAST	N/A	N/A	Probable quinone oxidoreductase OS=Saccharomyces cerevisiae (strain ATCC 204508 / S288c) GN=ZTA1 PE=1 SV=1	ZTA1	TRUE	2608.26	5581.53	27788.4	2207.19	15743.9	2784.35	2780.82	11185.1	4922.88	2347.03	6565.7	2133.7
619	sp|P00729|CBPY_YEAST	N/A	N/A	Carboxypeptidase Y OS=Saccharomyces cerevisiae (strain ATCC 204508 / S288c) GN=PRC1 PE=1 SV=1	PRC1	TRUE	11002.7	15307.7	9803.81	20511.4	19274	9126.77	12223.3	11886.9	10297.1	14303.5	13849.4	7774.69
620	sp|Q12009|TRMB_YEAST	N/A	N/A	tRNA (guanine-N(7)-)-methyltransferase OS=Saccharomyces cerevisiae (strain ATCC 204508 / S288c) GN=TRM8 PE=1 SV=1	TRM8	TRUE	10899.7	13061.7	10214	2689.39	9663.77	14522.9	16277.4	14888	11661.5	2809.89	2839.59	3798.27
621	sp|P38328|ARPC1_YEAST	N/A	N/A	Actin-related protein 2/3 complex subunit 1 OS=Saccharomyces cerevisiae (strain ATCC 204508 / S288c) GN=ARC40 PE=1 SV=1	ARC40	TRUE	23753.2	11050.3	23262.1	12618.7	23287.3	18155.3	19223.7	31626.7	23995	14450.9	35145.3	17154.8
622	sp|Q86ZR7|YKD3A_YEAST	N/A	N/A	Putative uncharacterized hydrolase YKL033W-A OS=Saccharomyces cerevisiae (strain ATCC 204508 / S288c) GN=YKL033W-A PE=1 SV=2	YKL033W-A	TRUE	36697.9	48541	40151.6	41136.3	43176.3	48964.2	43497.6	32077.4	14324.9	45715.3	49810.6	64266.1
623	sp|P40029|MSRA_YEAST	N/A	N/A	Peptide methionine sulfoxide reductase OS=Saccharomyces cerevisiae (strain ATCC 204508 / S288c) GN=MXR1 PE=1 SV=1	MXR1	TRUE	595.319	1253.87	1871.53	2456.87	1862.34	3817.39	1980.26	3193.68	1079.56	2699.86	1090.81	1695.29
624	sp|P33298|PRS6B_YEAST	N/A	N/A	26S protease regulatory subunit 6B homolog OS=Saccharomyces cerevisiae (strain ATCC 204508 / S288c) GN=RPT3 PE=1 SV=2	RPT3	TRUE	21416.4	20495.4	22061.8	24928.3	8437.28	1741.19	8086.24	8147.59	25744.9	33562.2	28628.5	4698.4
625	sp|Q00245|RHO3_YEAST	N/A	N/A	GTP-binding protein RHO3 OS=Saccharomyces cerevisiae (strain ATCC 204508 / S288c) GN=RHO3 PE=1 SV=2	RHO3	TRUE	2495.73	2581.52	347.503	692.541	1082.71	966.727	448.184	2729.11	4062.94	516.247	546.089	1984.84
626	sp|Q03104|MSC1_YEAST	N/A	N/A	Meiotic sister chromatid recombination protein 1 OS=Saccharomyces cerevisiae (strain ATCC 204508 / S288c) GN=MSC1 PE=1 SV=1	MSC1	TRUE	2062.3	2229.6	1103.23	2275.3	3228.19	1763.38	2287.86	552.961	761.178	3149.95	3836.22	3938.17
627	sp|P39007|STT3_YEAST	N/A	N/A	Dolichyl-diphosphooligosaccharide--protein glycosyltransferase subunit STT3 OS=Saccharomyces cerevisiae (strain ATCC 204508 / S288c) GN=STT3 PE=1 SV=2	STT3	TRUE	40338.1	7876.89	35102.8	23031.7	50802.6	12312.2	18915.4	33995.1	22048	21634.6	54180.5	54290.7
628	sp|P38886|RPN10_YEAST	N/A	N/A	26S proteasome regulatory subunit RPN10 OS=Saccharomyces cerevisiae (strain ATCC 204508 / S288c) GN=RPN10 PE=1 SV=3	RPN10	TRUE	324.948	430.729	285.756	942.305	878.68	344.715	640.678	316.611	693.226	537.061	1001.11	975.324
629	sp|Q12480|ETFA_YEAST	N/A	N/A	Probable electron transfer flavoprotein subunit alpha, mitochondrial OS=Saccharomyces cerevisiae (strain ATCC 204508 / S288c) GN=AIM45 PE=1 SV=1	AIM45	TRUE	3741.55	7832.64	10288.7	4475.5	7218.04	8392.11	9469.1	10725.4	10469	10355.5	6979.6	5851.7
630	sp|P53920|NM111_YEAST	N/A	N/A	Pro-apoptotic serine protease NMA111 OS=Saccharomyces cerevisiae (strain ATCC 204508 / S288c) GN=NMA111 PE=1 SV=1	NMA111	TRUE	6931.38	5263.71	1288.85	4476.41	3806.9	4520.23	7908.43	5326.91	8205.52	4116.56	1460.83	4600.94
631	sp|Q07381|TSR1_YEAST	N/A	N/A	Ribosome biogenesis protein TSR1 OS=Saccharomyces cerevisiae (strain ATCC 204508 / S288c) GN=TSR1 PE=1 SV=1	TSR1	TRUE	1370.03	1544.27	1043.26	1178.59	1139.68	2547.84	7900.49	1396.59	1907.14	1925.71	2839.86	3412.93
632	sp|P36069|PMU1_YEAST	N/A	N/A	Probable phosphomutase PMU1 OS=Saccharomyces cerevisiae (strain ATCC 204508 / S288c) GN=PMU1 PE=1 SV=1	PMU1	TRUE	1397.59	419.157	477.652	2291.13	1553.26	1150.56	997.597	1108.13	994.716	1421.17	2488.6	2131.41
633	sp|P29295|HRR25_YEAST	N/A	N/A	Casein kinase I homolog HRR25 OS=Saccharomyces cerevisiae (strain ATCC 204508 / S288c) GN=HRR25 PE=1 SV=1	HRR25	TRUE	2703.58	1618.66	2234.84	670.279	2422.11	1239.82	2781.07	2423.83	318.018	1330.4	271.057	1804.71
634	sp|P15992|HSP26_YEAST	N/A	N/A	Heat shock protein 26 OS=Saccharomyces cerevisiae (strain ATCC 204508 / S288c) GN=HSP26 PE=1 SV=3	HSP26	TRUE	7684.19	8541.29	4035.44	42257.1	31655.8	33793.7	22464.5	19091.7	27285.7	44425.2	58189.9	60583.8
635	sp|P02400|RLA4_YEAST	N/A	N/A	60S acidic ribosomal protein P2-beta OS=Saccharomyces cerevisiae (strain ATCC 204508 / S288c) GN=RPP2B PE=1 SV=2	RPP2B	TRUE	100570	138769	97839.1	108300	115169	109918	77664.7	103249	94435.1	106867	63913.3	101760
636	sp|P13517|CAPZB_YEAST	N/A	N/A	F-actin-capping protein subunit beta OS=Saccharomyces cerevisiae (strain ATCC 204508 / S288c) GN=CAP2 PE=1 SV=3	CAP2	TRUE	3242.58	4201.68	3035	3586.36	4282.89	577.113	2882.53	5442.31	4149.12	5907.79	6048.71	6060.97
637	sp|P32771|FADH_YEAST	N/A	N/A	S-(hydroxymethyl)glutathione dehydrogenase OS=Saccharomyces cerevisiae (strain ATCC 204508 / S288c) GN=SFA1 PE=1 SV=1	SFA1	TRUE	4357.93	3656.31	2507.67	2876.83	768.287	3615.08	4450.43	2336.47	4581.31	472.923	3799.05	634.592
638	sp|P32386|YBT1_YEAST	N/A	N/A	ATP-dependent bile acid permease OS=Saccharomyces cerevisiae (strain ATCC 204508 / S288c) GN=YBT1 PE=1 SV=2	YBT1	TRUE	1505.67	435.738	1477.19	2857.99	2814.91	940.231	1683.92	217.067	1752.65	1462.27	3340.93	2322.13
639	sp|Q06689|YL413_YEAST	N/A	N/A	Cell membrane protein YLR413W OS=Saccharomyces cerevisiae (strain ATCC 204508 / S288c) GN=YLR413W PE=1 SV=1	YLR413W	TRUE	2857.86	723.515	2298.45	3434.77	1349.8	8953.77	4406.16	11874	5107.46	8543.82	2183.58	3569.07
640	sp|P49435|APT1_YEAST	N/A	N/A	Adenine phosphoribosyltransferase 1 OS=Saccharomyces cerevisiae (strain ATCC 204508 / S288c) GN=APT1 PE=1 SV=3	APT1	TRUE	12154.2	21727	22766.9	307627	275903	21892	339864	308743	269929	33069.2	21827.4	299357
641	sp|P05739|RL6B_YEAST	N/A	N/A	60S ribosomal protein L6-B OS=Saccharomyces cerevisiae (strain ATCC 204508 / S288c) GN=RPL6B PE=1 SV=4	RPL6B	TRUE	7751.17	19367	15028.9	11352.6	9492.77	8760.74	20911.5	17499.4	19650.4	7614.3	11376.1	2259.6
642	sp|Q12123|DCS2_YEAST	N/A	N/A	Inactive diphosphatase DCS2 OS=Saccharomyces cerevisiae (strain ATCC 204508 / S288c) GN=DCS2 PE=1 SV=3	DCS2	TRUE	825.736	4589.09	5751.95	2516.15	3893.84	3690.18	1936.06	2034.7	2508.84	2821	4097.06	1298.26
643	sp|P41057|RS29A_YEAST	N/A	N/A	40S ribosomal protein S29-A OS=Saccharomyces cerevisiae (strain ATCC 204508 / S288c) GN=RPS29A PE=1 SV=3	RPS29A	TRUE	11565.1	9812.31	16591.6	1278	2827.45	1464.63	917.63	1377.67	14385.8	929.909	5056.25	1688.96
644	sp|P32485|HOG1_YEAST	N/A	N/A	Mitogen-activated protein kinase HOG1 OS=Saccharomyces cerevisiae (strain ATCC 204508 / S288c) GN=HOG1 PE=1 SV=2	HOG1	TRUE	5834.39	8865.93	5042.06	5506.08	7516.18	11291	4077.19	4822.23	4463.08	6311.15	8017.92	8830.25
645	sp|P38836|ECM14_YEAST	N/A	N/A	Putative metallocarboxypeptidase ECM14 OS=Saccharomyces cerevisiae (strain ATCC 204508 / S288c) GN=ECM14 PE=1 SV=1	ECM14	TRUE	10924.8	9364.81	11530	16067.7	4702.39	5244.96	4422.35	887.774	8717.97	9601.39	11679.9	2348.08
646	sp|P46971|PMT4_YEAST	N/A	N/A	Dolichyl-phosphate-mannose--protein mannosyltransferase 4 OS=Saccharomyces cerevisiae (strain ATCC 204508 / S288c) GN=PMT4 PE=1 SV=1	PMT4	TRUE	5040.15	7111.8	857.255	4858.07	700.03	1355.24	6041.52	2892.83	7664.48	765.235	4717.93	4306.28
647	sp|P38804|SDO1L_YEAST	N/A	N/A	Restriction of telomere capping protein 3 OS=Saccharomyces cerevisiae (strain ATCC 204508 / S288c) GN=RTC3 PE=1 SV=1	RTC3	TRUE	2391.99	2401.35	3125.15	4707	5729.22	6333.74	5849.66	7911.46	3440.04	2566.76	1474.84	2497.17
648	sp|P32179|MET22_YEAST	N/A	N/A	3'(2'),5'-bisphosphate nucleotidase OS=Saccharomyces cerevisiae (strain ATCC 204508 / S288c) GN=MET22 PE=1 SV=1	MET22	TRUE	1929.47	6846.66	9250.14	7186.96	10671.5	5786.89	12805.2	4841.61	1451.83	2295.61	9300.35	1223.85
649	sp|Q04304|YMY0_YEAST	N/A	N/A	UPF0659 protein YMR090W OS=Saccharomyces cerevisiae (strain ATCC 204508 / S288c) GN=YMR090W PE=1 SV=1	YMR090W	TRUE	16500.3	8879.03	17218	64734.5	67580.8	55203.1	5721.75	14759.3	11257.8	63878.4	71690.9	71359.8
650	sp|P17883|SKI3_YEAST	N/A	N/A	Superkiller protein 3 OS=Saccharomyces cerevisiae (strain ATCC 204508 / S288c) GN=SKI3 PE=1 SV=2	SKI3	TRUE	291.247	255.801	437.78	360.662	303.052	1628.82	426.679	1200.93	260.968	976.92	534.543	904.738
651	sp|P07347|ARD1_YEAST	N/A	N/A	N-terminal acetyltransferase A complex catalytic subunit ARD1 OS=Saccharomyces cerevisiae (strain ATCC 204508 / S288c) GN=ARD1 PE=1 SV=2	ARD1	TRUE	13010.1	20377.6	14856.8	18977.9	25209.5	27656.2	31143.9	22778.8	33439.2	26904.2	29401.7	32027.7
652	sp|P25719|CYPC_YEAST	N/A	N/A	Peptidyl-prolyl cis-trans isomerase C, mitochondrial OS=Saccharomyces cerevisiae (strain ATCC 204508 / S288c) GN=CPR3 PE=1 SV=1	CPR3	TRUE	14976.4	3792.34	15664.6	22624.6	18065.6	4362.02	18040.9	15410	21850.5	18372.5	12612.4	24565.8
653	sp|Q05359|ERP1_YEAST	N/A	N/A	Protein ERP1 OS=Saccharomyces cerevisiae (strain ATCC 204508 / S288c) GN=ERP1 PE=1 SV=1	ERP1	TRUE	42281.9	27784	35856.8	42049	39320.2	43045.6	28726.9	30088.2	39386.1	29877.9	39731.9	35887.4
654	sp|Q01976|ADPP_YEAST	N/A	N/A	ADP-ribose pyrophosphatase OS=Saccharomyces cerevisiae (strain ATCC 204508 / S288c) GN=YSA1 PE=1 SV=2	YSA1	TRUE	6057.09	13022.1	6603.37	10414.6	7958.17	7919.81	7797.23	10866.2	12581.7	18533.9	16416.4	21303.7
655	sp|Q12314|YO021_YEAST	N/A	N/A	Uncharacterized protein YOR021C OS=Saccharomyces cerevisiae (strain ATCC 204508 / S288c) GN=YOR021C PE=1 SV=1	YOR021C	TRUE	17985.4	18700.7	4932.41	11265.3	33409.3	32566.7	29349.5	24579.4	30466.1	35676.3	41984.1	38804
656	sp|P40553|DOT5_YEAST	N/A	N/A	Peroxiredoxin DOT5 OS=Saccharomyces cerevisiae (strain ATCC 204508 / S288c) GN=DOT5 PE=1 SV=1	DOT5	TRUE	4407.48	7680.18	6731.58	10234.7	9526.88	13022.1	8588.52	6368.67	9222.57	7637.24	8520.88	10202.7
657	sp|Q08641|AB140_YEAST	N/A	N/A	Uncharacterized methyltransferase ABP140 OS=Saccharomyces cerevisiae (strain ATCC 204508 / S288c) GN=ABP140 PE=1 SV=3	ABP140	TRUE	15321.4	35976.6	18039.2	41485.1	25625.1	25938.7	37575.1	30341	30721	32514.7	32893.3	30006.5
658	sp|Q12306|SMT3_YEAST	N/A	N/A	Ubiquitin-like protein SMT3 OS=Saccharomyces cerevisiae (strain ATCC 204508 / S288c) GN=SMT3 PE=1 SV=1	SMT3	TRUE	1657.1	8349.69	2907.07	5377.21	5526.77	2912.98	6085.6	1387.39	8492.47	7497.83	7771.47	4307.51
659	sp|P38817|GGA2_YEAST	N/A	N/A	ADP-ribosylation factor-binding protein GGA2 OS=Saccharomyces cerevisiae (strain ATCC 204508 / S288c) GN=GGA2 PE=1 SV=1	GGA2	TRUE	6701.45	8093.22	16258.1	5566.36	6342.52	1701.9	6720.41	16979.1	21577.7	11670.2	3517.01	6409.21
660	sp|Q04062|RPN9_YEAST	N/A	N/A	26S proteasome regulatory subunit RPN9 OS=Saccharomyces cerevisiae (strain ATCC 204508 / S288c) GN=RPN9 PE=1 SV=1	RPN9	TRUE	13863.3	2902.51	10557.3	9661.14	7285.75	9900.09	7063.86	3801.24	13470.8	5603.36	10073.3	8613.46
661	sp|P32316|ACH1_YEAST	N/A	N/A	Acetyl-CoA hydrolase OS=Saccharomyces cerevisiae (strain ATCC 204508 / S288c) GN=ACH1 PE=1 SV=2	ACH1	TRUE	4517.54	6335.24	6361.65	6082.22	7010.43	9342.9	12482.8	7251.08	9790.39	10917.4	6615.48	8767.21
662	sp|P39968|VAC8_YEAST	N/A	N/A	Vacuolar protein 8 OS=Saccharomyces cerevisiae (strain ATCC 204508 / S288c) GN=VAC8 PE=1 SV=3	VAC8	TRUE	8639.1	12285.6	11434.5	7237.1	8755.58	8006.9	9100.59	7964.12	10254.2	3001.68	5983.06	7025.6
663	sp|P00358|G3P2_YEAST	N/A	N/A	Glyceraldehyde-3-phosphate dehydrogenase 2 OS=Saccharomyces cerevisiae (strain ATCC 204508 / S288c) GN=TDH2 PE=1 SV=3	TDH2	TRUE	167475	179272	144472	265533	217608	150936	120847	148874	146904	283226	188164	279905
664	sp|P40016|RPN3_YEAST	N/A	N/A	26S proteasome regulatory subunit RPN3 OS=Saccharomyces cerevisiae (strain ATCC 204508 / S288c) GN=RPN3 PE=1 SV=5	RPN3	TRUE	14735.3	14129.5	12208.9	14612.4	8814.76	12449.1	12625.5	14575.5	29341.8	5020.07	5275.13	6332.45
665	sp|P32588|PUB1_YEAST	N/A	N/A	Nuclear and cytoplasmic polyadenylated RNA-binding protein PUB1 OS=Saccharomyces cerevisiae (strain ATCC 204508 / S288c) GN=PUB1 PE=1 SV=4	PUB1	TRUE	114080	112438	102043	86372.3	107846	85884.4	102424	90961.8	85417.9	78593.7	119101	91198.1
666	sp|Q02642|NACB1_YEAST	N/A	N/A	Nascent polypeptide-associated complex subunit beta-1 OS=Saccharomyces cerevisiae (strain ATCC 204508 / S288c) GN=EGD1 PE=1 SV=2	EGD1	TRUE	12891.1	8753.12	4907.82	13147.9	10710	11531.4	10576.8	25479	4906.76	26350.4	35177.8	25229.4
667	sp|P13586|ATC1_YEAST	N/A	N/A	Calcium-transporting ATPase 1 OS=Saccharomyces cerevisiae (strain ATCC 204508 / S288c) GN=PMR1 PE=1 SV=1	PMR1	TRUE	3504.93	2870.81	2817.15	2774.65	4560.8	9352.03	8244.09	2401.3	5655.18	2575.95	5931.64	2944.24
668	sp|P07277|KIME_YEAST	N/A	N/A	Mevalonate kinase OS=Saccharomyces cerevisiae (strain ATCC 204508 / S288c) GN=ERG12 PE=1 SV=1	ERG12	TRUE	11621.7	13749.1	15037.8	9118.48	9054.43	13284.4	14672.7	8319.21	12239.6	10596.7	2900.91	3727.59
669	sp|Q06287|NEP1_YEAST	N/A	N/A	Ribosomal RNA small subunit methyltransferase NEP1 OS=Saccharomyces cerevisiae (strain ATCC 204508 / S288c) GN=EMG1 PE=1 SV=1	EMG1	TRUE	40936.4	23944.4	4185.32	13528	723.695	11225.6	2905.84	32820.2	30940.2	20081.2	21567.3	18375.6
670	sp|P09734|TBA3_YEAST	N/A	N/A	Tubulin alpha-3 chain OS=Saccharomyces cerevisiae (strain ATCC 204508 / S288c) GN=TUB3 PE=1 SV=1	TUB3	TRUE	24433.1	23484.6	35354.8	35219.8	49650.4	52345.4	149554	23330.6	23241.1	43043.4	70187.2	63405.6
671	sp|P29704|FDFT_YEAST	N/A	N/A	Squalene synthase OS=Saccharomyces cerevisiae (strain ATCC 204508 / S288c) GN=ERG9 PE=1 SV=2	ERG9	TRUE	15815.9	25750.9	19222.9	16562.2	15563.2	18452.9	27397.1	11681.1	13581.4	11126.3	15927.4	19317.7
672	sp|P25332|RBSK_YEAST	N/A	N/A	Probable ribokinase OS=Saccharomyces cerevisiae (strain ATCC 204508 / S288c) GN=RBK1 PE=1 SV=2	RBK1	TRUE	8236.95	1380.74	4154.65	1231.08	3938.31	2558.7	2790.14	2428.44	2810.68	2722.96	1172.32	1178.83
673	sp|P50107|LGUL_YEAST	N/A	N/A	Lactoylglutathione lyase OS=Saccharomyces cerevisiae (strain ATCC 204508 / S288c) GN=GLO1 PE=1 SV=1	GLO1	TRUE	362.318	2288.74	768.086	751.942	1118.13	697.34	1836	899.109	889.18	931.988	2286.88	1218.19
674	sp|P32916|SRPR_YEAST	N/A	N/A	Signal recognition particle receptor subunit alpha homolog OS=Saccharomyces cerevisiae (strain ATCC 204508 / S288c) GN=SRP101 PE=1 SV=2	SRP101	TRUE	887.863	396.921	1616.95	771.95	12235.8	3043.91	1983.29	839.952	3603.49	2209.9	2016.84	8409.14
675	sp|P40341|YTA12_YEAST	N/A	N/A	Mitochondrial respiratory chain complexes assembly protein YTA12 OS=Saccharomyces cerevisiae (strain ATCC 204508 / S288c) GN=YTA12 PE=1 SV=2	YTA12	TRUE	3623.22	2418.08	3748.13	1703.44	365.949	422.783	1535.46	1103.74	9450.72	964.909	898.556	1150.24
676	sp|Q07938|MTAP_YEAST	N/A	N/A	S-methyl-5'-thioadenosine phosphorylase OS=Saccharomyces cerevisiae (strain ATCC 204508 / S288c) GN=MEU1 PE=1 SV=1	MEU1	TRUE	3528.75	3221.63	7457.4	666.146	5202.8	4225.16	5039.44	6878.02	2455.94	4889.55	5316.23	5736.5
677	sp|Q06523|YP148_YEAST	N/A	N/A	Uncharacterized protein YPR148C OS=Saccharomyces cerevisiae (strain ATCC 204508 / S288c) GN=YPR148C PE=1 SV=1	YPR148C	TRUE	7229.75	8201.11	6798.75	9145.81	10631.6	8940.12	2910.07	6280.15	12218.4	8592.52	5133.19	11473.8
678	sp|P32628|RAD23_YEAST	N/A	N/A	UV excision repair protein RAD23 OS=Saccharomyces cerevisiae (strain ATCC 204508 / S288c) GN=RAD23 PE=1 SV=1	RAD23	TRUE	6009.42	6719.75	1637.7	11533.1	4332.37	6423.67	6335.37	5302.48	6137.28	6956.97	11944.6	14747.1
679	sp|P38986|ASPG1_YEAST	N/A	N/A	L-asparaginase 1 OS=Saccharomyces cerevisiae (strain ATCC 204508 / S288c) GN=ASP1 PE=1 SV=1	ASP1	TRUE	494.564	16583.2	20345.8	12520.3	16000.4	14037.4	15513.9	15436.9	917.791	13825.1	13820.3	16043
680	sp|P20424|SRP54_YEAST	N/A	N/A	Signal recognition particle subunit SRP54 OS=Saccharomyces cerevisiae (strain ATCC 204508 / S288c) GN=SRP54 PE=1 SV=2	SRP54	TRUE	7113.83	5641.6	6722.49	110146	708.232	4133.49	5422.16	7951.79	8688.66	2707.72	1004.93	1033.15
681	sp|P53297|PBP1_YEAST	N/A	N/A	PAB1-binding protein 1 OS=Saccharomyces cerevisiae (strain ATCC 204508 / S288c) GN=PBP1 PE=1 SV=1	PBP1	TRUE	1596.82	2798.88	6658.01	2493.64	1691.13	603.764	2461.46	2593.09	6292.19	819.041	5957.16	1547.79
682	sp|P18759|SEC18_YEAST	N/A	N/A	Vesicular-fusion protein SEC18 OS=Saccharomyces cerevisiae (strain ATCC 204508 / S288c) GN=SEC18 PE=1 SV=2	SEC18	TRUE	13851.7	8296.9	9409.6	20812.7	25699.1	11408.5	36995	35574.5	21138.2	32150.4	35826.6	30695.4
683	sp|P32178|CHMU_YEAST	N/A	N/A	Chorismate mutase OS=Saccharomyces cerevisiae (strain ATCC 204508 / S288c) GN=ARO7 PE=1 SV=1	ARO7	TRUE	4156.75	432.975	3600.71	1466.62	2437.89	3375.43	3149.98	2919.9	652.463	1565	1853.28	3558.65
684	sp|P21827|RCC1_YEAST	N/A	N/A	Guanine nucleotide exchange factor SRM1 OS=Saccharomyces cerevisiae (strain ATCC 204508 / S288c) GN=SRM1 PE=1 SV=1	SRM1	TRUE	35026.6	21611.9	35321.2	23709	23697.8	20853.6	36699.3	31084.3	31280.7	20781.6	27721.3	2351.48
685	sp|P04051|RPC1_YEAST	N/A	N/A	DNA-directed RNA polymerase III subunit RPC1 OS=Saccharomyces cerevisiae (strain ATCC 204508 / S288c) GN=RPO31 PE=1 SV=1	RPO31	TRUE	770.881	393.356	1717.39	622.218	1540.44	349.813	618.891	872.084	785.208	328.521	749.497	408.617
686	sp|P43619|NADC_YEAST	N/A	N/A	Nicotinate-nucleotide pyrophosphorylase [carboxylating] OS=Saccharomyces cerevisiae (strain ATCC 204508 / S288c) GN=BNA6 PE=1 SV=1	BNA6	TRUE	7381.39	7882.76	7961.57	4879.06	1042.96	9436.28	2692.23	1977.08	7530.06	5823.79	3976.43	1031.2
687	sp|P19262|ODO2_YEAST	N/A	N/A	Dihydrolipoyllysine-residue succinyltransferase component of 2-oxoglutarate dehydrogenase complex, mitochondrial OS=Saccharomyces cerevisiae (strain ATCC 204508 / S288c) GN=KGD2 PE=1 SV=2	KGD2	TRUE	1490.5	7941.69	3289.03	1261.27	6768.25	8401.06	4452.56	7022.22	6215.62	5407.97	8235.99	6513.91
688	sp|Q05584|GLO2_YEAST	N/A	N/A	Hydroxyacylglutathione hydrolase, cytoplasmic isozyme OS=Saccharomyces cerevisiae (strain ATCC 204508 / S288c) GN=GLO2 PE=1 SV=1	GLO2	TRUE	2392.95	5391.83	2581.09	8452.88	9120.49	4487.99	2859.96	4412.15	4027.54	5871.69	10627.8	4852.64
689	sp|P32610|VATD_YEAST	N/A	N/A	V-type proton ATPase subunit D OS=Saccharomyces cerevisiae (strain ATCC 204508 / S288c) GN=VMA8 PE=1 SV=1	VMA8	TRUE	69017.2	54016.7	48291	49169.5	62226.6	34539.7	54856.3	58867.3	41280	45949.4	74412.8	56013
690	sp|P53072|TAN1_YEAST	N/A	N/A	tRNA acetyltransferase TAN1 OS=Saccharomyces cerevisiae (strain ATCC 204508 / S288c) GN=TAN1 PE=1 SV=1	TAN1	TRUE	4058.57	2257.92	5552.51	5879.39	2877.98	4854.99	4667.49	7713.17	6625.65	6078.88	6066.95	6474.78
691	sp|P40106|GPP2_YEAST	N/A	N/A	(DL)-glycerol-3-phosphatase 2 OS=Saccharomyces cerevisiae (strain ATCC 204508 / S288c) GN=HOR2 PE=1 SV=1	HOR2	TRUE	4933.06	1022.45	715.256	5308.02	4501.35	3479.63	7716	2645.94	1695.31	1122.52	558.927	2890
692	sp|P32590|HSP79_YEAST	N/A	N/A	Heat shock protein homolog SSE2 OS=Saccharomyces cerevisiae (strain ATCC 204508 / S288c) GN=SSE2 PE=1 SV=3	SSE2	TRUE	10587.2	8009.62	7796.52	907.597	5084.85	5028.57	10145.9	10285.6	11347.2	7388.29	5756.13	5753.89
693	sp|P00546|CDK1_YEAST	N/A	N/A	Cyclin-dependent kinase 1 OS=Saccharomyces cerevisiae (strain ATCC 204508 / S288c) GN=CDC28 PE=1 SV=1	CDC28	TRUE	3402.98	3768.28	4376.04	4045.81	6089.26	5685.96	4166.49	7308.26	5150.03	9605.73	9852.88	10061.8
694	sp|P32521|PAN1_YEAST	N/A	N/A	Actin cytoskeleton-regulatory complex protein PAN1 OS=Saccharomyces cerevisiae (strain ATCC 204508 / S288c) GN=PAN1 PE=1 SV=2	PAN1	TRUE	258.573	1082.94	411.515	872.133	2130.34	552.582	1256.2	2397.84	1067.98	406.173	333.587	514.409
695	sp|P46985|MNN11_YEAST	N/A	N/A	Probable alpha-1,6-mannosyltransferase MNN11 OS=Saccharomyces cerevisiae (strain ATCC 204508 / S288c) GN=MNN11 PE=1 SV=2	MNN11	TRUE	679.543	1029.65	2440.37	1021.04	1229.89	3927.01	1669.7	1149.45	3975.4	1624.03	690.159	2806.89
696	sp|P40053|AIM9_YEAST	N/A	N/A	Altered inheritance of mitochondria protein 9, mitochondrial OS=Saccharomyces cerevisiae (strain ATCC 204508 / S288c) GN=AIM9 PE=1 SV=1	AIM9	TRUE	28482.8	6497.85	22814.7	41229.5	22266.3	12281.1	46324.1	24485.9	13701.1	46515.6	13435.7	8656.66
697	sp|P32332|OAC1_YEAST	N/A	N/A	Mitochondrial oxaloacetate transport protein OS=Saccharomyces cerevisiae (strain ATCC 204508 / S288c) GN=OAC1 PE=1 SV=1	OAC1	TRUE	6156.51	6468.26	8974.24	6080.61	7535.51	8324.46	5081.96	8003.69	2651.26	1441.27	5635.25	5959.63
698	sp|Q12746|PGA3_YEAST	N/A	N/A	Plasma membrane-associated coenzyme Q6 reductase PGA3 OS=Saccharomyces cerevisiae (strain ATCC 204508 / S288c) GN=PGA3 PE=1 SV=1	PGA3	TRUE	25106.1	17313.4	14366.1	16873.5	13788.2	11746	22960.8	20512.8	24563.8	17679.6	20149.8	17182.3
699	sp|Q02201|OSH6_YEAST	N/A	N/A	Oxysterol-binding protein homolog 6 OS=Saccharomyces cerevisiae (strain ATCC 204508 / S288c) GN=OSH6 PE=1 SV=1	OSH6	TRUE	3931.58	1222.43	16869.8	4166.51	2236.3	19508.7	1710.19	1981.25	3650.1	2791.11	2638.2	3492.9
700	sp|P36017|VPS21_YEAST	N/A	N/A	Vacuolar protein sorting-associated protein 21 OS=Saccharomyces cerevisiae (strain ATCC 204508 / S288c) GN=VPS21 PE=1 SV=1	VPS21	TRUE	1462.58	2191.67	3175.42	4693.26	7316.89	10724.4	1911.03	644.605	430.57	2633.62	4473.5	6128.85
701	sp|P40202|CCS1_YEAST	N/A	N/A	Superoxide dismutase 1 copper chaperone OS=Saccharomyces cerevisiae (strain ATCC 204508 / S288c) GN=CCS1 PE=1 SV=1	CCS1	TRUE	13364	5510.61	8378.49	15333.3	5726.87	14366.4	12210.9	12506.5	10273.9	5928.24	10617	11818.6
702	sp|P36161|NU133_YEAST	N/A	N/A	Nucleoporin NUP133 OS=Saccharomyces cerevisiae (strain ATCC 204508 / S288c) GN=NUP133 PE=1 SV=1	NUP133	TRUE	3153.89	2904.15	3438.68	1435.56	3133.47	2073.68	1232.19	1153.37	2985.72	1841.55	2811.21	2395.7
703	sp|P22141|PSB4_YEAST	N/A	N/A	Proteasome subunit beta type-4 OS=Saccharomyces cerevisiae (strain ATCC 204508 / S288c) GN=PRE1 PE=1 SV=2	PRE1	TRUE	9467.79	10419.5	6112.25	9795.97	13312.7	15626.8	13651.4	10176.9	14060.7	13849.5	18639.5	19254.7
704	sp|Q04371|YMR7_YEAST	N/A	N/A	UPF0364 protein YMR027W OS=Saccharomyces cerevisiae (strain ATCC 204508 / S288c) GN=YMR027W PE=1 SV=1	YMR027W	TRUE	14290.8	12463.6	14449.9	16137.9	19269.2	23265.6	12808.6	19199.4	15457.9	12415.3	17573.6	5977.84
705	sp|P39729|RBG1_YEAST	N/A	N/A	Ribosome-interacting GTPase 1 OS=Saccharomyces cerevisiae (strain ATCC 204508 / S288c) GN=RBG1 PE=1 SV=1	RBG1	TRUE	9883	8940.47	9369.15	3083.02	5586.59	4537.91	10322.7	9104.1	9727.05	4696.18	3425.34	4225.18
706	sp|Q12452|ERG27_YEAST	N/A	N/A	3-keto-steroid reductase OS=Saccharomyces cerevisiae (strain ATCC 204508 / S288c) GN=ERG27 PE=1 SV=1	ERG27	TRUE	13621.2	10138.8	14406.6	18041.2	22837.6	24924.9	9738.61	11564	13136.5	14277.9	19727	14397.8
707	sp|P21538|REB1_YEAST	N/A	N/A	DNA-binding protein REB1 OS=Saccharomyces cerevisiae (strain ATCC 204508 / S288c) GN=REB1 PE=1 SV=2	REB1	TRUE	9842.27	620	992.856	777.462	5624.39	2967.28	4432.47	3592.77	2230.24	1668.37	1631.61	2436.49
708	sp|P33338|SLA2_YEAST	N/A	N/A	Protein SLA2 OS=Saccharomyces cerevisiae (strain ATCC 204508 / S288c) GN=SLA2 PE=1 SV=5	SLA2	TRUE	1429.98	3389.5	6808.45	3635.02	1789.85	7156.35	7309.2	768.437	2988.61	2555.61	3682.02	10052.9
709	sp|P32602|SEC17_YEAST	N/A	N/A	Alpha-soluble NSF attachment protein OS=Saccharomyces cerevisiae (strain ATCC 204508 / S288c) GN=SEC17 PE=1 SV=4	SEC17	TRUE	6618.05	6347.7	5186.71	8906.43	26310.2	8209.18	18585.1	23968.5	11672.4	10230.5	17410.5	26289.5
710	sp|Q04344|HNT1_YEAST	N/A	N/A	Hit family protein 1 OS=Saccharomyces cerevisiae (strain ATCC 204508 / S288c) GN=HNT1 PE=1 SV=2	HNT1	TRUE	452.527	728.861	1428.69	496.94	873.187	1926.08	1703.27	2387.24	2740.02	1626.68	3278.97	1313.14
711	sp|P40518|ARPC5_YEAST	N/A	N/A	Actin-related protein 2/3 complex subunit 5 OS=Saccharomyces cerevisiae (strain ATCC 204508 / S288c) GN=ARC15 PE=1 SV=1	ARC15	TRUE	4445.97	3973.66	4141.92	5627.34	1537.55	7060.53	1007.95	4246.02	1591.6	423.33	9037.68	12038.3
712	sp|P54861|DNM1_YEAST	N/A	N/A	Dynamin-related protein DNM1 OS=Saccharomyces cerevisiae (strain ATCC 204508 / S288c) GN=DNM1 PE=1 SV=1	DNM1	TRUE	312.97	622.163	1611.24	629.606	1728.03	1502.29	674.671	1892.69	445.311	443.594	552.885	1069.42
713	sp|Q12265|KPR5_YEAST	N/A	N/A	Ribose-phosphate pyrophosphokinase 5 OS=Saccharomyces cerevisiae (strain ATCC 204508 / S288c) GN=PRS5 PE=1 SV=1	PRS5	TRUE	835.635	1735.75	892.448	460.795	1014.83	2215.09	1548.72	1048.95	1447.86	1682.06	1195.15	1872.62
714	sp|P52893|ALAM_YEAST	N/A	N/A	Probable alanine aminotransferase, mitochondrial OS=Saccharomyces cerevisiae (strain ATCC 204508 / S288c) GN=ALT1 PE=1 SV=1	ALT1	TRUE	761.631	465.002	778.92	378.786	292.509	349.422	905.856	475.311	268.054	588.239	367.334	462.432
715	sp|P32939|YPT7_YEAST	N/A	N/A	GTP-binding protein YPT7 OS=Saccharomyces cerevisiae (strain ATCC 204508 / S288c) GN=YPT7 PE=1 SV=1	YPT7	TRUE	32612.6	24510.9	36474.4	45440.6	47521.6	53540.3	51805.9	43996	43949.3	52413	62182.9	52234.4
716	sp|P38811|TRA1_YEAST	N/A	N/A	Transcription-associated protein 1 OS=Saccharomyces cerevisiae (strain ATCC 204508 / S288c) GN=TRA1 PE=1 SV=1	TRA1	TRUE	47344	92441	35894.8	36948.1	86617.5	40805.5	51326.5	38103.8	32222.3	34112.6	44848	54193.8
717	sp|P32472|FKBP2_YEAST	N/A	N/A	Peptidyl-prolyl cis-trans isomerase FPR2 OS=Saccharomyces cerevisiae (strain ATCC 204508 / S288c) GN=FPR2 PE=1 SV=1	FPR2	TRUE	711.129	481.411	1155.06	1750.4	1934.06	1177.2	979.518	507.861	1056.45	943.08	531.304	678.332
718	sp|Q3E792|RS25A_YEAST	N/A	N/A	40S ribosomal protein S25-A OS=Saccharomyces cerevisiae (strain ATCC 204508 / S288c) GN=RPS25A PE=1 SV=1	RPS25A	TRUE	60132.5	86580.5	63156.1	47637.6	46059.6	46937.3	78031.8	86395.9	91234.1	24475.5	36639.2	25175
719	sp|P42945|UTP10_YEAST	N/A	N/A	U3 small nucleolar RNA-associated protein 10 OS=Saccharomyces cerevisiae (strain ATCC 204508 / S288c) GN=UTP10 PE=1 SV=1	UTP10	TRUE	3255.65	1844.89	2699.16	2614.84	2855.96	7296.62	5167.04	3192.64	950.169	301.594	3896.88	2219.72
720	sp|P43621|COPD_YEAST	N/A	N/A	Coatomer subunit delta OS=Saccharomyces cerevisiae (strain ATCC 204508 / S288c) GN=RET2 PE=1 SV=3	RET2	TRUE	1958.93	15281.5	5394.21	7632.68	6474.8	7152.29	6466.97	7004.67	4312.55	6880.35	12147.2	12881.7
721	sp|P38910|CH10_YEAST	N/A	N/A	10 kDa heat shock protein, mitochondrial OS=Saccharomyces cerevisiae (strain ATCC 204508 / S288c) GN=HSP10 PE=1 SV=1	HSP10	TRUE	10294.2	59362.4	32871.7	69353	44367.8	46053.6	16097.1	59597.6	44053.4	84799.2	69235.8	56283.1
722	sp|P38074|HMT1_YEAST	N/A	N/A	HNRNP arginine N-methyltransferase OS=Saccharomyces cerevisiae (strain ATCC 204508 / S288c) GN=HMT1 PE=1 SV=1	HMT1	TRUE	3628.94	4350.8	16045.2	6917.3	4966.04	5805.24	2370.76	5047.61	3576.21	6994.32	11498.4	8062.92
723	sp|P39990|SNU13_YEAST	N/A	N/A	13 kDa ribonucleoprotein-associated protein OS=Saccharomyces cerevisiae (strain ATCC 204508 / S288c) GN=SNU13 PE=1 SV=1	SNU13	TRUE	180043	131714	123407	52591.6	214534	191008	126628	150915	143028	181816	142163	210206
724	sp|P32915|SC61A_YEAST	N/A	N/A	Protein transport protein SEC61 OS=Saccharomyces cerevisiae (strain ATCC 204508 / S288c) GN=SEC61 PE=1 SV=1	SEC61	TRUE	6426.34	47507.6	43298.1	59958.2	55340	75605.4	18336.1	37780.1	18221.4	17521.7	29136	40511
725	sp|P25367|RNQ1_YEAST	N/A	N/A	[PIN+] prion protein RNQ1 OS=Saccharomyces cerevisiae (strain ATCC 204508 / S288c) GN=RNQ1 PE=1 SV=2	RNQ1	TRUE	23860.4	23803.8	15383.7	14499.6	19485.6	13331	21216.7	21676.7	22966.6	15053.6	9620.5	52400.1
726	sp|Q12117|MRH1_YEAST	N/A	N/A	Protein MRH1 OS=Saccharomyces cerevisiae (strain ATCC 204508 / S288c) GN=MRH1 PE=1 SV=1	MRH1	TRUE	2953.13	455.303	4455.06	3428.4	800.433	2066.76	4941.32	5487.05	8134.12	5871.1	2040.49	2504.64
727	sp|P40506|PPCS_YEAST	N/A	N/A	Phosphopantothenate--cysteine ligase CAB2 OS=Saccharomyces cerevisiae (strain ATCC 204508 / S288c) GN=CAB2 PE=1 SV=2	CAB2	TRUE	4949.79	2349.6	1530.9	4349.22	3527.23	7263.79	39398.4	1341.67	5210.56	8191.61	4657.24	9270.22
728	sp|P48510|DSK2_YEAST	N/A	N/A	Ubiquitin domain-containing protein DSK2 OS=Saccharomyces cerevisiae (strain ATCC 204508 / S288c) GN=DSK2 PE=1 SV=2	DSK2	TRUE	8425.69	3053.09	5282.77	1971.53	11462.7	10993.8	15602.9	9144.27	1772.62	12228	13895.7	16151.9
729	sp|P38248|ECM33_YEAST	N/A	N/A	Cell wall protein ECM33 OS=Saccharomyces cerevisiae (strain ATCC 204508 / S288c) GN=ECM33 PE=1 SV=3	ECM33	TRUE	6763.79	7447.7	2040.89	4351.16	6808.88	4109.74	3858.92	5975.95	7490	4232.1	6346.1	5667.41
730	sp|Q04373|PUF6_YEAST	N/A	N/A	Pumilio homology domain family member 6 OS=Saccharomyces cerevisiae (strain ATCC 204508 / S288c) GN=PUF6 PE=1 SV=1	PUF6	TRUE	4418.89	7622.25	2232.91	8334.53	8660.58	4774.97	3916.12	1647.09	4343.84	3360.04	3734.2	2975.04
731	sp|Q12068|GRE2_YEAST	N/A	N/A	NADPH-dependent methylglyoxal reductase GRE2 OS=Saccharomyces cerevisiae (strain ATCC 204508 / S288c) GN=GRE2 PE=1 SV=1	GRE2	TRUE	3006.56	770.683	1559.23	4423.42	5225.27	3328.32	9958.98	1506.3	14505.4	5151.43	2398.29	4555.21
732	sp|Q12443|RTN2_YEAST	N/A	N/A	Reticulon-like protein 2 OS=Saccharomyces cerevisiae (strain ATCC 204508 / S288c) GN=RTN2 PE=1 SV=1	RTN2	TRUE	2565.59	4832.84	1948.35	334.188	1973.77	1717.96	2076.44	734.306	1202.3	951.844	632.541	3210
733	sp|P06787|CALM_YEAST	N/A	N/A	Calmodulin OS=Saccharomyces cerevisiae (strain ATCC 204508 / S288c) GN=CMD1 PE=1 SV=1	CMD1	TRUE	1774.86	1319.57	2180.15	3386.23	1858.76	1470.95	1878.91	2034.97	1947.4	3848.5	2659.61	2418.31
734	sp|P32566|SMI1_YEAST	N/A	N/A	Cell wall assembly regulator SMI1 OS=Saccharomyces cerevisiae (strain ATCC 204508 / S288c) GN=SMI1 PE=1 SV=1	SMI1	TRUE	346.953	1176.76	238.983	473.238	1421.7	524.719	718.782	313.058	332.985	430.313	301.853	485.381
735	sp|Q06338|BCP1_YEAST	N/A	N/A	Protein BCP1 OS=Saccharomyces cerevisiae (strain ATCC 204508 / S288c) GN=BCP1 PE=1 SV=1	BCP1	TRUE	4845.65	4069.96	3084.01	7040.79	1320.57	5066.39	10531.9	4842.28	4646.26	6309.48	7492.82	6295.88
736	sp|P47122|NPA3_YEAST	N/A	N/A	GTPase NPA3 OS=Saccharomyces cerevisiae (strain ATCC 204508 / S288c) GN=NPA3 PE=1 SV=1	NPA3	TRUE	12891.8	11682.2	11510.2	10347.7	13832.2	7851.31	9510.11	13785.9	12715.8	6985.39	12880.5	9428.36
737	sp|Q08412|CUE5_YEAST	N/A	N/A	Ubiquitin-binding protein CUE5 OS=Saccharomyces cerevisiae (strain ATCC 204508 / S288c) GN=CUE5 PE=1 SV=1	CUE5	TRUE	4648.73	4714.59	3928.03	4440.55	1406.03	4594.01	2547.16	2942.27	5008.41	5707.54	10217.8	8614.06
738	sp|P34730|BMH2_YEAST	N/A	N/A	Protein BMH2 OS=Saccharomyces cerevisiae (strain ATCC 204508 / S288c) GN=BMH2 PE=1 SV=3	BMH2	TRUE	15299.9	19272.8	18513.8	32772.9	29256.8	42248.8	23243.6	18446	24499.1	27984.1	50448.9	48690.6
739	sp|Q08745|RS10A_YEAST	N/A	N/A	40S ribosomal protein S10-A OS=Saccharomyces cerevisiae (strain ATCC 204508 / S288c) GN=RPS10A PE=1 SV=1	RPS10A	TRUE	71753.2	102921	84956.4	123220	134690	106818	128560	134754	110023	138734	125805	156355
740	sp|P36136|SHB17_YEAST	N/A	N/A	Sedoheptulose 1,7-bisphosphatase OS=Saccharomyces cerevisiae (strain ATCC 204508 / S288c) GN=SHB17 PE=1 SV=1	SHB17	TRUE	822.809	7348.46	511.417	2009.61	567.496	5206.62	13936.4	9426.59	401.078	626.683	5588.26	395.335
741	sp|P33204|ARPC4_YEAST	N/A	N/A	Actin-related protein 2/3 complex subunit 4 OS=Saccharomyces cerevisiae (strain ATCC 204508 / S288c) GN=ARC19 PE=1 SV=2	ARC19	TRUE	28316.4	24672.8	30365	64991.5	75703	57379.6	43288.5	34071.5	33380.7	60719.2	59583.9	65492.6
742	sp|P47119|ITPA_YEAST	N/A	N/A	Inosine triphosphate pyrophosphatase OS=Saccharomyces cerevisiae (strain ATCC 204508 / S288c) GN=HAM1 PE=1 SV=1	HAM1	TRUE	10649.9	6877.96	8158.52	10883.8	16807.7	8643.82	9768.14	6008.32	8293.54	7851.96	10359.8	11608.9
743	sp|P22217|TRX1_YEAST	N/A	N/A	Thioredoxin-1 OS=Saccharomyces cerevisiae (strain ATCC 204508 / S288c) GN=TRX1 PE=1 SV=3	TRX1	TRUE	2140.39	8348.41	4478.58	11821.1	7577.34	9839.37	12815.9	4660.24	8485.59	1950.35	13921.1	4568.48
744	sp|P38351|PAF1_YEAST	N/A	N/A	RNA polymerase II-associated protein 1 OS=Saccharomyces cerevisiae (strain ATCC 204508 / S288c) GN=PAF1 PE=1 SV=1	PAF1	TRUE	4974.27	766.736	3084.89	5632.23	2337.05	3111.5	4825.52	5044.61	1393.19	2147.96	4435.89	3963.08
745	sp|Q07688|YPD1_YEAST	N/A	N/A	Phosphorelay intermediate protein YPD1 OS=Saccharomyces cerevisiae (strain ATCC 204508 / S288c) GN=YPD1 PE=1 SV=1	YPD1	TRUE	4833.95	5525.72	5929.11	7475.26	14452.7	7902.11	4944.67	7718.49	4748.06	11315.9	14573.6	9108.92
746	sp|P25372|TRX3_YEAST	N/A	N/A	Thioredoxin-3, mitochondrial OS=Saccharomyces cerevisiae (strain ATCC 204508 / S288c) GN=TRX3 PE=1 SV=1	TRX3	TRUE	691.12	464.762	2022.85	7793.18	11223.8	6492.99	3213.77	1656.4	543.409	8430.72	7469.79	6679.04
747	sp|Q03048|COFI_YEAST	N/A	N/A	Cofilin OS=Saccharomyces cerevisiae (strain ATCC 204508 / S288c) GN=COF1 PE=1 SV=1	COF1	TRUE	125820	153528	137034	224267	225812	306649	130229	139441	127477	277610	300537	179788
748	sp|P33331|NTF2_YEAST	N/A	N/A	Nuclear transport factor 2 OS=Saccharomyces cerevisiae (strain ATCC 204508 / S288c) GN=NTF2 PE=1 SV=2	NTF2	TRUE	9578.08	9980.42	8260.02	1546.71	19633.1	12898	22574.7	8521.76	11388	28718.3	13782.3	12819.5
749	sp|O43137|YB085_YEAST	N/A	N/A	Uncharacterized protein YBR085C-A OS=Saccharomyces cerevisiae (strain ATCC 204508 / S288c) GN=YBR085C-A PE=1 SV=1	YBR085C-A	TRUE	1993.85	575.502	1920.44	396.773	661.254	694.45	963.085	2096.01	357.569	1018.57	880.591	1447.79
750	sp|P32458|CDC11_YEAST	N/A	N/A	Cell division control protein 11 OS=Saccharomyces cerevisiae (strain ATCC 204508 / S288c) GN=CDC11 PE=1 SV=1	CDC11	TRUE	2909.15	4959.12	4616.82	6131.56	8379.43	3399.99	7064.45	6903.95	3239.19	4361.04	6337.52	6662.99
751	sp|P36139|PET10_YEAST	N/A	N/A	Protein PET10 OS=Saccharomyces cerevisiae (strain ATCC 204508 / S288c) GN=PET10 PE=1 SV=3	PET10	TRUE	2741.46	2782.76	1959.78	6315.12	7334.22	6256.75	1252.12	2399.59	1672.5	1313.99	3950.09	7539.66
752	sp|P40363|SFGH_YEAST	N/A	N/A	S-formylglutathione hydrolase OS=Saccharomyces cerevisiae (strain ATCC 204508 / S288c) GN=YJL068C PE=1 SV=1	YJL068C	TRUE	1302.91	3278.99	3523.61	384.893	776.989	4825.41	3387.73	2386.07	778.297	3161.17	4917.3	1570.31
753	sp|P52918|MSN5_YEAST	N/A	N/A	Protein MSN5 OS=Saccharomyces cerevisiae (strain ATCC 204508 / S288c) GN=MSN5 PE=1 SV=1	MSN5	TRUE	1056.08	606.934	600.66	851.374	1108.45	620.878	1876.83	1618.14	391.458	1088.94	1297.37	2085.09
754	sp|P47160|ENT3_YEAST	N/A	N/A	Epsin-3 OS=Saccharomyces cerevisiae (strain ATCC 204508 / S288c) GN=ENT3 PE=1 SV=1	ENT3	TRUE	3829.74	3903.88	3093.7	4155.26	4533.24	3167.82	10875.2	4482.71	5225.86	8137.6	16719.8	10819.7
755	sp|P53909|ADE_YEAST	N/A	N/A	Adenine deaminase OS=Saccharomyces cerevisiae (strain ATCC 204508 / S288c) GN=AAH1 PE=1 SV=1	AAH1	TRUE	1209.38	824.752	1618.34	897.7	1107.47	907.232	6366	624.393	785.048	1369.5	1667.19	1133.3
756	sp|Q99383|HRP1_YEAST	N/A	N/A	Nuclear polyadenylated RNA-binding protein 4 OS=Saccharomyces cerevisiae (strain ATCC 204508 / S288c) GN=HRP1 PE=1 SV=1	HRP1	TRUE	40717.4	33588.4	28842.3	27846.8	17487	21904.2	11984.9	11485	22816.6	16917.1	28068.5	23522.3
757	sp|P06785|TYSY_YEAST	N/A	N/A	Thymidylate synthase OS=Saccharomyces cerevisiae (strain ATCC 204508 / S288c) GN=CDC21 PE=1 SV=1	CDC21	TRUE	8344.46	11279.3	9861.02	9294.2	10526.4	7666.73	7105.71	9558.07	7894.03	10375.9	13376.4	8040.59
758	sp|P00044|CYC1_YEAST	N/A	N/A	Cytochrome c iso-1 OS=Saccharomyces cerevisiae (strain ATCC 204508 / S288c) GN=CYC1 PE=1 SV=2	CYC1	TRUE	1299.95	1422.79	702.924	1892.18	1377	828.467	3285.45	4310.96	1917.14	1875.82	1841.44	1051.48
759	sp|P11353|HEM6_YEAST	N/A	N/A	Coproporphyrinogen-III oxidase OS=Saccharomyces cerevisiae (strain ATCC 204508 / S288c) GN=HEM13 PE=1 SV=2	HEM13	TRUE	1735.49	4065.76	3750.68	1157.31	1260.84	2178.26	1369.96	2754.35	5833.62	3635.82	6076.1	2880.39
760	sp|Q3E7X9|RS28A_YEAST	N/A	N/A	40S ribosomal protein S28-A OS=Saccharomyces cerevisiae (strain ATCC 204508 / S288c) GN=RPS28A PE=1 SV=1	RPS28A	TRUE	220127	391073	226956	270939	250365	406378	327347	283160	316181	165803	209255	220963
761	sp|Q06608|PDXH_YEAST	N/A	N/A	Pyridoxamine 5'-phosphate oxidase homolog OS=Saccharomyces cerevisiae (strain ATCC 204508 / S288c) GN=YPR172W PE=1 SV=1	YPR172W	TRUE	6681.77	6252.73	5302.01	18459.9	10346.4	14256.5	7049.16	11460.2	4422.74	16644.2	13398.7	21168.4
762	sp|P25343|RV161_YEAST	N/A	N/A	Reduced viability upon starvation protein 161 OS=Saccharomyces cerevisiae (strain ATCC 204508 / S288c) GN=RVS161 PE=1 SV=1	RVS161	TRUE	30183	43051.7	47780.3	64774.6	69358.4	74188.3	33850.2	53602.9	49778.5	79511.8	96687.3	81439.5
763	sp|P05626|ATPF_YEAST	N/A	N/A	ATP synthase subunit 4, mitochondrial OS=Saccharomyces cerevisiae (strain ATCC 204508 / S288c) GN=ATP4 PE=1 SV=2	ATP4	TRUE	31727.8	28054.5	25537	58579.4	54730.1	51148.9	33550.1	34843.2	36341.4	40503.1	70942.7	55210.5
764	sp|P41543|OST1_YEAST	N/A	N/A	Dolichyl-diphosphooligosaccharide--protein glycosyltransferase subunit 1 OS=Saccharomyces cerevisiae (strain ATCC 204508 / S288c) GN=OST1 PE=1 SV=1	OST1	TRUE	4211.25	1791.28	4934.96	4157.43	4867.94	3577.96	4063.69	6072.49	6384.46	3670.36	1596	2556.86
765	sp|P38628|AGM1_YEAST	N/A	N/A	Phosphoacetylglucosamine mutase OS=Saccharomyces cerevisiae (strain ATCC 204508 / S288c) GN=PCM1 PE=1 SV=2	PCM1	TRUE	1303.4	2305.14	676.93	1112.51	1098.12	927.492	574.602	487.757	4123.17	322.583	881.757	4633.53
766	sp|P39939|RS26B_YEAST	N/A	N/A	40S ribosomal protein S26-B OS=Saccharomyces cerevisiae (strain ATCC 204508 / S288c) GN=RPS26B PE=1 SV=1	RPS26B	TRUE	189310	392030	442364	270986	264908	290666	456889	458734	487771	161893	211664	172242
767	sp|P23724|PSB6_YEAST	N/A	N/A	Proteasome subunit beta type-6 OS=Saccharomyces cerevisiae (strain ATCC 204508 / S288c) GN=PRE7 PE=1 SV=1	PRE7	TRUE	15089	6907.89	16036.1	10551.9	15629.1	16001.3	44942.8	9589.98	16855.8	14634	18200.9	12370.7
768	sp|P38687|SRP68_YEAST	N/A	N/A	Signal recognition particle subunit SRP68 OS=Saccharomyces cerevisiae (strain ATCC 204508 / S288c) GN=SRP68 PE=1 SV=1	SRP68	TRUE	7103.93	2939.25	6465.57	2874.08	3992.12	1652.2	7483.08	6262.41	6281.05	4904.93	2853.73	5515.6
769	sp|Q12040|YO283_YEAST	N/A	N/A	Broad-specificity phosphatase YOR283W OS=Saccharomyces cerevisiae (strain ATCC 204508 / S288c) GN=YOR283W PE=1 SV=1	YOR283W	TRUE	6832.96	3717.67	9446.16	6801.54	5033.27	6646.9	2960.77	4214.65	5862.84	3724.35	5394.36	5859.72
770	sp|P32465|HXT1_YEAST	N/A	N/A	Low-affinity glucose transporter HXT1 OS=Saccharomyces cerevisiae (strain ATCC 204508 / S288c) GN=HXT1 PE=1 SV=1	HXT1	TRUE	5412.94	5528.14	10439.2	991.118	6861.42	9064.62	2263.66	1031.43	7069.4	3964.28	5731.13	2225.72
771	sp|Q06143|DIC1_YEAST	N/A	N/A	Mitochondrial dicarboxylate transporter OS=Saccharomyces cerevisiae (strain ATCC 204508 / S288c) GN=DIC1 PE=1 SV=1	DIC1	TRUE	2641.23	17367.9	2294.96	1028.99	5552.04	4329.73	1575.84	29764.7	1825.25	3299.7	9090.42	3067.67
772	sp|Q01080|RPA49_YEAST	N/A	N/A	DNA-directed RNA polymerase I subunit RPA49 OS=Saccharomyces cerevisiae (strain ATCC 204508 / S288c) GN=RPA49 PE=1 SV=2	RPA49	TRUE	2872.46	5170.79	8395.59	9279.61	13650.6	5540.2	9871.4	7962.91	11145.3	1920.52	7441.91	6071.25
773	sp|P43555|EMP47_YEAST	N/A	N/A	Protein EMP47 OS=Saccharomyces cerevisiae (strain ATCC 204508 / S288c) GN=EMP47 PE=1 SV=1	EMP47	TRUE	18134.2	24444.7	24876.1	23928.8	32593	24337.6	24218.4	20128.6	21410.5	12354.7	10597.2	15858.5
774	sp|P11986|INO1_YEAST	N/A	N/A	Inositol-3-phosphate synthase OS=Saccharomyces cerevisiae (strain ATCC 204508 / S288c) GN=INO1 PE=1 SV=3	INO1	TRUE	1926.65	5353.87	1644.01	19060.1	19040.1	10025	7285.13	7902.13	9983.28	4161.38	1442.49	703.641
775	sp|P32352|ERG2_YEAST	N/A	N/A	C-8 sterol isomerase OS=Saccharomyces cerevisiae (strain ATCC 204508 / S288c) GN=ERG2 PE=1 SV=1	ERG2	TRUE	10072.9	809.635	12498.6	3362.22	12750.5	2441.02	14551.7	6352.18	15759.5	12228.6	22211.8	2100.84
776	sp|P12754|EI2BD_YEAST	N/A	N/A	Translation initiation factor eIF-2B subunit delta OS=Saccharomyces cerevisiae (strain ATCC 204508 / S288c) GN=GCD2 PE=1 SV=1	GCD2	TRUE	10680.9	28511	24968.6	22285.4	34704	22581.1	4023.58	5145.47	975.15	3266.28	5428.11	4324.97
777	sp|P21304|PWP1_YEAST	N/A	N/A	Periodic tryptophan protein 1 OS=Saccharomyces cerevisiae (strain ATCC 204508 / S288c) GN=PWP1 PE=1 SV=1	PWP1	TRUE	13134.4	2673.55	10459.2	10478.6	4653.59	13795.3	13660.8	14239.6	15740.6	15009.7	7212.92	3203.85
778	sp|P37263|YC16_YEAST	N/A	N/A	UPF0743 protein YCR087C-A OS=Saccharomyces cerevisiae (strain ATCC 204508 / S288c) GN=YCR087C-A PE=1 SV=1	YCR087C-A	TRUE	1850.24	1147.61	985.843	2061.29	876.529	907.797	1360.87	2006.02	3470.52	694.461	583.504	1875.12
779	sp|P25293|NAP1_YEAST	N/A	N/A	Nucleosome assembly protein OS=Saccharomyces cerevisiae (strain ATCC 204508 / S288c) GN=NAP1 PE=1 SV=2	NAP1	TRUE	58921.6	46622.4	46685.9	55766.2	57998	45528.7	37232.3	34250.4	23494.1	50552.7	66501.7	45399.7
780	sp|Q04067|EIF3G_YEAST	N/A	N/A	Eukaryotic translation initiation factor 3 subunit G OS=Saccharomyces cerevisiae (strain ATCC 204508 / S288c) GN=TIF35 PE=1 SV=1	TIF35	TRUE	626.053	479.79	876.825	1544.7	646.554	2929.16	1739.29	2261.36	1037.82	803.296	777.056	2787.95
781	sp|P49367|LYS4_YEAST	N/A	N/A	Homoaconitase, mitochondrial OS=Saccharomyces cerevisiae (strain ATCC 204508 / S288c) GN=LYS4 PE=1 SV=1	LYS4	TRUE	517.969	833.455	372.073	1322.97	1233.56	521.132	320.632	1094.57	698.232	1501.25	2959.7	770.213
782	sp|Q3E841|YN034_YEAST	N/A	N/A	Uncharacterized protein YNR034W-A OS=Saccharomyces cerevisiae (strain ATCC 204508 / S288c) GN=YNR034W-A PE=1 SV=1	YNR034W-A	TRUE	11929.6	11416.3	2388.43	8469.4	12247.3	2846.21	16285.6	14409.7	7559.7	6429.14	18079.5	14781.7
783	sp|P53199|ERG26_YEAST	N/A	N/A	Sterol-4-alpha-carboxylate 3-dehydrogenase, decarboxylating OS=Saccharomyces cerevisiae (strain ATCC 204508 / S288c) GN=ERG26 PE=1 SV=1	ERG26	TRUE	2424.91	2742.31	724.258	4285.4	2226.47	2670.41	3958.53	1872.45	3772.12	1839.85	3599.39	2863.27
784	sp|Q02793|SKI8_YEAST	N/A	N/A	Antiviral protein SKI8 OS=Saccharomyces cerevisiae (strain ATCC 204508 / S288c) GN=SKI8 PE=1 SV=1	SKI8	TRUE	3430.13	4320.84	7317.61	3270.3	12688.5	6591.73	17329.3	9878.33	3452.06	6279.76	14413.2	2681.13
785	sp|P34223|UBX1_YEAST	N/A	N/A	UBX domain-containing protein 1 OS=Saccharomyces cerevisiae (strain ATCC 204508 / S288c) GN=SHP1 PE=1 SV=1	SHP1	TRUE	256.954	202.253	688.82	234.884	311.106	351.202	476.028	633.224	391.434	429.772	500.174	493.076
786	sp|P46669|RPA43_YEAST	N/A	N/A	DNA-directed RNA polymerase I subunit RPA43 OS=Saccharomyces cerevisiae (strain ATCC 204508 / S288c) GN=RPA43 PE=1 SV=2	RPA43	TRUE	252.046	309.961	1167.92	476.751	311.106	530.235	287.072	897.074	823.695	203.08	402.257	3579.71
787	sp|P12962|CAF20_YEAST	N/A	N/A	Cap-associated protein CAF20 OS=Saccharomyces cerevisiae (strain ATCC 204508 / S288c) GN=CAF20 PE=1 SV=2	CAF20	TRUE	1591.39	8195.31	1333.39	5183.6	7443.87	10807.6	475.197	7649.35	4745.46	5315.54	5720.21	4152.27
788	sp|P89886|TMA20_YEAST	N/A	N/A	Translation machinery-associated protein 20 OS=Saccharomyces cerevisiae (strain ATCC 204508 / S288c) GN=TMA20 PE=1 SV=1	TMA20	TRUE	3034.05	11493.1	11573.4	4067.29	14408.1	18408.7	17423.3	15799.9	13513.2	15471.8	16688.4	12125
789	sp|Q05785|ENT2_YEAST	N/A	N/A	Epsin-2 OS=Saccharomyces cerevisiae (strain ATCC 204508 / S288c) GN=ENT2 PE=1 SV=1	ENT2	TRUE	2015.63	2580.97	2398.16	2946.12	2597.81	4013.99	4225.55	2104.7	3559.39	1243.9	2622.49	3230.55
790	sp|P32502|EI2BB_YEAST	N/A	N/A	Translation initiation factor eIF-2B subunit beta OS=Saccharomyces cerevisiae (strain ATCC 204508 / S288c) GN=GCD7 PE=1 SV=1	GCD7	TRUE	4894.05	4427	2729.09	1282.37	3391.11	3414.08	6435.31	5602.72	3925.04	3290.5	3478.4	4065.73
791	sp|Q12250|RPN5_YEAST	N/A	N/A	26S proteasome regulatory subunit RPN5 OS=Saccharomyces cerevisiae (strain ATCC 204508 / S288c) GN=RPN5 PE=1 SV=3	RPN5	TRUE	722.416	840.48	1304.97	376.11	1268.27	1790.82	786.509	1054.74	2206.1	1254.35	1329.37	1209.75
792	sp|P15703|BGL2_YEAST	N/A	N/A	Glucan 1,3-beta-glucosidase OS=Saccharomyces cerevisiae (strain ATCC 204508 / S288c) GN=BGL2 PE=1 SV=1	BGL2	TRUE	7390.52	16951.9	16030.8	15010.5	16914.1	35704.8	15978	5318.29	14912.7	13199.4	17501.1	16219.8
793	sp|P21734|UBC1_YEAST	N/A	N/A	Ubiquitin-conjugating enzyme E2 1 OS=Saccharomyces cerevisiae (strain ATCC 204508 / S288c) GN=UBC1 PE=1 SV=1	UBC1	TRUE	2443.69	1305.19	12782.7	9320.54	2763.61	1745.66	6798.54	16750.4	2963.65	2612.79	1373.53	2963.08
794	sp|P43577|GNA1_YEAST	N/A	N/A	Glucosamine 6-phosphate N-acetyltransferase OS=Saccharomyces cerevisiae (strain ATCC 204508 / S288c) GN=GNA1 PE=1 SV=1	GNA1	TRUE	1367.52	2061.03	882.518	1671.19	2728.49	1829.04	1806.19	1119.48	1320.13	2386.81	2350.83	3301.09
795	sp|P25376|AGP1_YEAST	N/A	N/A	General amino acid permease AGP1 OS=Saccharomyces cerevisiae (strain ATCC 204508 / S288c) GN=AGP1 PE=1 SV=3	AGP1	TRUE	5065.33	412.755	6069.52	1560.97	2288.41	2114.96	6544.94	4758.07	7402.35	1995.65	3649.39	1193.59
796	sp|P32621|GDA1_YEAST	N/A	N/A	Guanosine-diphosphatase OS=Saccharomyces cerevisiae (strain ATCC 204508 / S288c) GN=GDA1 PE=1 SV=1	GDA1	TRUE	8949.75	12979.2	18829.1	17744.7	16510.2	21607.9	11025.5	15730.1	15652.9	11000.5	6837.64	10252.5
797	sp|P53600|COPZ_YEAST	N/A	N/A	Coatomer subunit zeta OS=Saccharomyces cerevisiae (strain ATCC 204508 / S288c) GN=RET3 PE=1 SV=1	RET3	TRUE	3915.56	7709.59	6359.03	7440.45	11499.8	6929.3	11812.4	5719.91	1117.53	10626.7	7549.79	14667.1
798	sp|P16451|ODPX_YEAST	N/A	N/A	Pyruvate dehydrogenase complex protein X component, mitochondrial OS=Saccharomyces cerevisiae (strain ATCC 204508 / S288c) GN=PDX1 PE=1 SV=1	PDX1	TRUE	7476.14	8690.16	8385.38	13506.3	5331.25	5999.2	28731.9	4188.15	9874.91	18032.4	18538.2	17183.5
799	sp|P38911|FKBP3_YEAST	N/A	N/A	FK506-binding nuclear protein OS=Saccharomyces cerevisiae (strain ATCC 204508 / S288c) GN=FPR3 PE=1 SV=2	FPR3	TRUE	2763.03	2832.89	748.638	1521.65	3009.23	2187.8	2999.36	1624.6	5247.93	2633.35	3519.6	1773.24
800	sp|P36059|NNRD_YEAST	N/A	N/A	ATP-dependent (S)-NAD(P)H-hydrate dehydratase OS=Saccharomyces cerevisiae (strain ATCC 204508 / S288c) GN=YKL151C PE=1 SV=1	YKL151C	TRUE	10579.2	1170.67	11130.7	14007.1	18389.4	13076.1	2817.5	7731.65	7952.54	10768.6	15032.6	19835.2
801	sp|P61830|H3_YEAST	N/A	N/A	Histone H3 OS=Saccharomyces cerevisiae (strain ATCC 204508 / S288c) GN=HHT1 PE=1 SV=2	HHT1	TRUE	29122.5	50948.6	27983.4	45669	24811.8	15963.5	65697	82705.6	110720	32217.4	63497.7	25478.2
802	sp|Q12434|GDIR_YEAST	N/A	N/A	Rho GDP-dissociation inhibitor OS=Saccharomyces cerevisiae (strain ATCC 204508 / S288c) GN=RDI1 PE=1 SV=1	RDI1	TRUE	4663.15	31580.6	6544.98	15600.9	34950.9	38963	13949.3	20792.4	21420	28017.4	33445	34893.5
803	sp|P38758|TDA3_YEAST	N/A	N/A	Putative oxidoreductase TDA3 OS=Saccharomyces cerevisiae (strain ATCC 204508 / S288c) GN=TDA3 PE=1 SV=2	TDA3	TRUE	26479.7	4773.72	34040.1	2895.7	2876.83	2971.61	1733.53	2375.62	33467.6	3759.39	11596.4	16927.1
804	sp|P48015|GCST_YEAST	N/A	N/A	Aminomethyltransferase, mitochondrial OS=Saccharomyces cerevisiae (strain ATCC 204508 / S288c) GN=GCV1 PE=1 SV=2	GCV1	TRUE	18845.4	20925.7	18964	6917.94	8112.25	9574.49	11556.8	12128.5	10275.2	3292.11	2776.86	4821.07
805	sp|P40165|NNRE_YEAST	N/A	N/A	NAD(P)H-hydrate epimerase OS=Saccharomyces cerevisiae (strain ATCC 204508 / S288c) GN=YNL200C PE=1 SV=1	YNL200C	TRUE	7652.91	6752.72	1654.42	638.272	4298.52	402.797	1249.27	5968.33	916.334	860.111	5288.88	512.206
806	sp|P50094|IMDH4_YEAST	N/A	N/A	Inosine-5'-monophosphate dehydrogenase 4 OS=Saccharomyces cerevisiae (strain ATCC 204508 / S288c) GN=IMD4 PE=1 SV=1	IMD4	TRUE	34627.2	38479.9	34450	9238.43	20819.3	21487	22477.4	29250.9	24879.5	10627.6	15562.2	19989.2
807	sp|P40581|GPX3_YEAST	N/A	N/A	Peroxiredoxin HYR1 OS=Saccharomyces cerevisiae (strain ATCC 204508 / S288c) GN=HYR1 PE=1 SV=1	HYR1	TRUE	3752.07	2621.97	5669.27	6252.41	8084.58	9568.88	4706.62	462.095	6780.58	8072.08	6405.81	6091.11
808	sp|P30656|PSB5_YEAST	N/A	N/A	Proteasome subunit beta type-5 OS=Saccharomyces cerevisiae (strain ATCC 204508 / S288c) GN=PRE2 PE=1 SV=3	PRE2	TRUE	20753.4	15124.4	19324.5	22917.4	24147.4	28328.4	29644.7	22314.5	32980.3	30679.9	37336.5	29777
809	sp|P30902|ATP7_YEAST	N/A	N/A	ATP synthase subunit d, mitochondrial OS=Saccharomyces cerevisiae (strain ATCC 204508 / S288c) GN=ATP7 PE=1 SV=2	ATP7	TRUE	25466	21577.2	25507.4	39934.4	35764.3	40708.1	33423.8	24535.2	26398.1	31400.1	31763.4	36303.7
810	sp|P32795|YME1_YEAST	N/A	N/A	Mitochondrial inner membrane i-AAA protease supercomplex subunit YME1 OS=Saccharomyces cerevisiae (strain ATCC 204508 / S288c) GN=YME1 PE=1 SV=1	YME1	TRUE	2092.37	1563.47	3303.33	889.295	3043.57	3198.68	2544.05	2294.46	605.531	1250.65	1524.72	576.567
811	sp|P28321|MGLL_YEAST	N/A	N/A	Monoglyceride lipase OS=Saccharomyces cerevisiae (strain ATCC 204508 / S288c) GN=YJU3 PE=1 SV=2	YJU3	TRUE	252.093	341.017	1604.12	834.031	638.433	561.781	460.313	339.464	803.324	304.663	1031.07	806.697
812	sp|P35189|TAF14_YEAST	N/A	N/A	Transcription initiation factor TFIID subunit 14 OS=Saccharomyces cerevisiae (strain ATCC 204508 / S288c) GN=TAF14 PE=1 SV=1	TAF14	TRUE	232.133	228.326	238.992	327.235	342.537	337.542	574.82	316.599	445.71	425.26	201.243	649.277
813	sp|Q08601|MCA1_YEAST	N/A	N/A	Metacaspase-1 OS=Saccharomyces cerevisiae (strain ATCC 204508 / S288c) GN=MCA1 PE=1 SV=2	MCA1	TRUE	1042.65	4502.25	5215.05	8159.87	6265.75	3307.74	2411.27	5935.01	5508.62	5128.56	6407.86	8071.79
814	sp|P39107|MNN9_YEAST	N/A	N/A	Mannan polymerase complexes subunit MNN9 OS=Saccharomyces cerevisiae (strain ATCC 204508 / S288c) GN=MNN9 PE=1 SV=3	MNN9	TRUE	2945.12	3756.19	4491.66	3642.76	3892.27	2962.03	3407.07	1674.63	4060.17	1877.4	2127.54	2305.8
815	sp|P32794|AFG2_YEAST	N/A	N/A	ATPase family gene 2 protein OS=Saccharomyces cerevisiae (strain ATCC 204508 / S288c) GN=AFG2 PE=1 SV=1	AFG2	TRUE	2106.22	940.906	1735.45	1162.92	1878.07	726.529	1404.85	2381.07	772.951	1334.43	934.423	1910.88
816	sp|P53295|RBG2_YEAST	N/A	N/A	Ribosome-interacting GTPase 2 OS=Saccharomyces cerevisiae (strain ATCC 204508 / S288c) GN=RBG2 PE=1 SV=1	RBG2	TRUE	2534.52	3738.21	4420.05	1837.28	1218.07	3554.19	5395.94	3018.28	3287.3	2424.72	3836.43	1046.78
817	sp|P07172|HIS8_YEAST	N/A	N/A	Histidinol-phosphate aminotransferase OS=Saccharomyces cerevisiae (strain ATCC 204508 / S288c) GN=HIS5 PE=1 SV=2	HIS5	TRUE	27058.8	2385.24	17143.6	891.439	11279.4	8116.77	18330.4	13113.3	1198.02	8330.4	11572.8	1844.22
818	sp|Q12271|INP53_YEAST	N/A	N/A	Polyphosphatidylinositol phosphatase INP53 OS=Saccharomyces cerevisiae (strain ATCC 204508 / S288c) GN=INP53 PE=1 SV=1	INP53	TRUE	750.809	1670.33	401.535	672.409	654.62	1762.64	1221.4	833.346	1992.54	915.331	2201.52	1076.84
819	sp|P04912|H2A2_YEAST	N/A	N/A	Histone H2A.2 OS=Saccharomyces cerevisiae (strain ATCC 204508 / S288c) GN=HTA2 PE=1 SV=2	HTA2	TRUE	493619	487425	584765	573241	522636	580742	645114	645238	771958	529540	619098	479065
820	sp|P53066|YGZ2_YEAST	N/A	N/A	Ankyrin repeat-containing protein YGL242C OS=Saccharomyces cerevisiae (strain ATCC 204508 / S288c) GN=YGL242C PE=1 SV=1	YGL242C	TRUE	4919.28	641.471	3306.1	3274.51	5131.02	734.204	3805.31	3340.73	1356.48	398.629	5426.37	358.985
821	sp|Q03655|GAS3_YEAST	N/A	N/A	Probable 1,3-beta-glucanosyltransferase GAS3 OS=Saccharomyces cerevisiae (strain ATCC 204508 / S288c) GN=GAS3 PE=1 SV=1	GAS3	TRUE	6716.68	6141.19	7831.19	2484.98	8392.14	10450.9	9864.7	10529.2	7609.77	3314.46	9974.58	1555.84
822	sp|P53929|YNK8_YEAST	N/A	N/A	Uncharacterized protein YNL108C OS=Saccharomyces cerevisiae (strain ATCC 204508 / S288c) GN=YNL108C PE=1 SV=1	YNL108C	TRUE	2588.94	7184.1	3125.35	2086.65	4883.85	1613.13	4247.04	1385.43	1341.5	2704.17	2632.01	1958.36
823	sp|P00427|COX6_YEAST	N/A	N/A	Cytochrome c oxidase subunit 6, mitochondrial OS=Saccharomyces cerevisiae (strain ATCC 204508 / S288c) GN=COX6 PE=1 SV=1	COX6	TRUE	10364.2	3422.1	6919.18	3217.89	8557.71	929.01	6000.17	1341.66	2670.86	2018.27	3348.35	10306.4
824	sp|P25045|LCB1_YEAST	N/A	N/A	Serine palmitoyltransferase 1 OS=Saccharomyces cerevisiae (strain ATCC 204508 / S288c) GN=LCB1 PE=1 SV=2	LCB1	TRUE	254.385	909.644	510.213	631.565	396.765	546.939	597.335	523.354	871.935	876.588	433.921	519.368
825	sp|P38616|YGP1_YEAST	N/A	N/A	Protein YGP1 OS=Saccharomyces cerevisiae (strain ATCC 204508 / S288c) GN=YGP1 PE=1 SV=2	YGP1	TRUE	9433.32	7932.01	8046.86	614.551	1416.88	7670.62	10413.4	8471.35	10093.7	5969.48	1839.55	4251.47
826	sp|P52917|VPS4_YEAST	N/A	N/A	Vacuolar protein sorting-associated protein 4 OS=Saccharomyces cerevisiae (strain ATCC 204508 / S288c) GN=VPS4 PE=1 SV=1	VPS4	TRUE	416.915	600.918	902.237	628.831	1006.21	901.868	718.293	1618.18	688.652	562.686	1331.4	434.238
827	sp|P42941|SERB_YEAST	N/A	N/A	Phosphoserine phosphatase OS=Saccharomyces cerevisiae (strain ATCC 204508 / S288c) GN=SER2 PE=1 SV=1	SER2	TRUE	1127.1	1956.78	1317.55	1668.38	1624.43	2314.63	449.404	1380.16	1573.03	1073.86	2326.01	1471.4
828	sp|Q06489|MTNA_YEAST	N/A	N/A	Methylthioribose-1-phosphate isomerase OS=Saccharomyces cerevisiae (strain ATCC 204508 / S288c) GN=MRI1 PE=1 SV=1	MRI1	TRUE	11023.9	6561.21	11715.9	1217.99	11198.2	15053	8530.4	1319.9	2229.83	11070.8	12918.7	13218.7
829	sp|P07274|PROF_YEAST	N/A	N/A	Profilin OS=Saccharomyces cerevisiae (strain ATCC 204508 / S288c) GN=PFY1 PE=1 SV=2	PFY1	TRUE	2751.3	3738.64	2499.44	6299.19	4622.42	9516.71	4065.58	2818.62	3474.42	8377.58	8881.1	8334.15
830	sp|P38109|YBY9_YEAST	N/A	N/A	Putative serine carboxypeptidase YBR139W OS=Saccharomyces cerevisiae (strain ATCC 204508 / S288c) GN=YBR139W PE=1 SV=1	YBR139W	TRUE	496.928	1138.19	873.794	1073.19	1301.57	781.906	1172.82	1975.6	411.849	1450.59	2025.1	1219.78
831	sp|P38276|YBY7_YEAST	N/A	N/A	UPF0303 protein YBR137W OS=Saccharomyces cerevisiae (strain ATCC 204508 / S288c) GN=YBR137W PE=1 SV=4	YBR137W	TRUE	560.537	1206.06	2361.53	2707.06	3278.44	2155.43	1524.57	859.452	2418.69	8234.12	7707.04	8430.3
832	sp|P32803|EMP24_YEAST	N/A	N/A	Endosomal protein P24B OS=Saccharomyces cerevisiae (strain ATCC 204508 / S288c) GN=EMP24 PE=1 SV=1	EMP24	TRUE	22213.9	27449.8	15028.7	32137.1	34633.9	21842.2	19371.7	21090.2	21974.4	33321.2	43169.8	44800.8
833	sp|P40509|COPE_YEAST	N/A	N/A	Coatomer subunit epsilon OS=Saccharomyces cerevisiae (strain ATCC 204508 / S288c) GN=SEC28 PE=1 SV=2	SEC28	TRUE	4404.47	3851.85	811.507	6221.35	7258	6051.65	2847.47	1438.7	3089.77	6412.93	8060.35	11383.9
834	sp|P32474|EUG1_YEAST	N/A	N/A	Protein disulfide-isomerase EUG1 OS=Saccharomyces cerevisiae (strain ATCC 204508 / S288c) GN=EUG1 PE=1 SV=1	EUG1	TRUE	1180.61	2993.32	664.692	10936.3	12143.1	1868.2	2660.86	3702.36	868.561	7123.04	631.305	11096.3
835	sp|P33399|LHP1_YEAST	N/A	N/A	La protein homolog OS=Saccharomyces cerevisiae (strain ATCC 204508 / S288c) GN=LHP1 PE=1 SV=2	LHP1	TRUE	1247.27	4207.92	1569.77	1269.72	3256.51	2497.92	1308.64	470.28	1430.76	504.526	1622.12	1929.9
836	sp|P07275|PUT2_YEAST	N/A	N/A	Delta-1-pyrroline-5-carboxylate dehydrogenase, mitochondrial OS=Saccharomyces cerevisiae (strain ATCC 204508 / S288c) GN=PUT2 PE=1 SV=2	PUT2	TRUE	309.782	1130.64	1472.68	4484.1	4569.75	3820.03	2063.21	2097.94	3224.03	2779.89	6149.29	3557.59
837	sp|P47039|BNA3_YEAST	N/A	N/A	Probable kynurenine--oxoglutarate transaminase BNA3 OS=Saccharomyces cerevisiae (strain ATCC 204508 / S288c) GN=BNA3 PE=1 SV=1	BNA3	TRUE	628.212	944.177	373.093	745.508	2463.15	3473.54	1408.67	2569.49	391.417	1327.64	294.995	373.594
838	sp|Q92392|YO11A_YEAST	N/A	N/A	Transposon Ty1-OL Gag polyprotein OS=Saccharomyces cerevisiae (strain ATCC 204508 / S288c) GN=TY1A-OL PE=2 SV=1	TY1A-OL	TRUE	4925.44	3165.28	11060.3	6953.92	4185.54	6806.24	8918.96	13927.4	16850.1	10067.8	14208.9	4971.38
839	sp|P48570|HOSC_YEAST	N/A	N/A	Homocitrate synthase, cytosolic isozyme OS=Saccharomyces cerevisiae (strain ATCC 204508 / S288c) GN=LYS20 PE=1 SV=1	LYS20	TRUE	5914.36	4953.9	3357.69	4737.24	4450.91	8223.67	56418.4	48300.5	3933.76	42284.4	3939.3	8191.71
840	sp|P32911|SUI1_YEAST	N/A	N/A	Eukaryotic translation initiation factor eIF-1 OS=Saccharomyces cerevisiae (strain ATCC 204508 / S288c) GN=SUI1 PE=1 SV=1	SUI1	TRUE	15140.6	14291.1	11983.8	10387.6	16169.3	12425.6	15335.3	19659.2	9529.1	24839.8	19763.5	20433.8
841	sp|P11632|NHP6A_YEAST	N/A	N/A	Non-histone chromosomal protein 6A OS=Saccharomyces cerevisiae (strain ATCC 204508 / S288c) GN=NHP6A PE=1 SV=1	NHP6A	TRUE	5811.85	3353.65	752.685	478.29	5683.33	6867.95	5097.68	1269.79	4235.69	311.37	2026.75	6531.03
842	sp|Q01852|TIM44_YEAST	N/A	N/A	Mitochondrial import inner membrane translocase subunit TIM44 OS=Saccharomyces cerevisiae (strain ATCC 204508 / S288c) GN=TIM44 PE=1 SV=1	TIM44	TRUE	12692.2	13054.4	13049.3	12613	11409.4	8012.21	20383	13834.7	6577.45	13890.2	15729.8	11924.9
843	sp|P32495|NHP2_YEAST	N/A	N/A	H/ACA ribonucleoprotein complex subunit 2 OS=Saccharomyces cerevisiae (strain ATCC 204508 / S288c) GN=NHP2 PE=1 SV=2	NHP2	TRUE	248.538	1188.47	490.805	874.807	758.114	377.154	1040.18	345.031	391.2	304.398	801.253	833.207
844	sp|Q00816|REG1_YEAST	N/A	N/A	Resistance to glucose repression protein 1 OS=Saccharomyces cerevisiae (strain ATCC 204508 / S288c) GN=REG1 PE=1 SV=1	REG1	TRUE	167.272	959.229	393.677	238.047	835.974	1682.95	1333.8	981.093	866.739	313.744	1575.9	366.901
845	sp|Q12515|PAR32_YEAST	N/A	N/A	Protein PAR32 OS=Saccharomyces cerevisiae (strain ATCC 204508 / S288c) GN=PAR32 PE=1 SV=1	PAR32	TRUE	4641.49	6022.74	31694.1	4622.89	18993.2	8504.42	3821.7	2991.09	30570.8	5064.07	21736.6	4602.43
846	sp|P13393|TBP_YEAST	N/A	N/A	TATA-box-binding protein OS=Saccharomyces cerevisiae (strain ATCC 204508 / S288c) GN=SPT15 PE=1 SV=3	SPT15	TRUE	7148.37	11949.9	8824.75	3420.96	27045	19508.3	4508.77	11722.2	13366.8	26182.3	22039.9	21239.9
847	sp|P23639|PSA2_YEAST	N/A	N/A	Proteasome subunit alpha type-2 OS=Saccharomyces cerevisiae (strain ATCC 204508 / S288c) GN=PRE8 PE=1 SV=1	PRE8	TRUE	11771.8	16288.1	13957.2	16069.6	36052.9	21464.8	14002.5	15356.8	14070.4	28129.3	28519.8	29751.4
848	sp|Q04458|HFD1_YEAST	N/A	N/A	Fatty aldehyde dehydrogenase HFD1 OS=Saccharomyces cerevisiae (strain ATCC 204508 / S288c) GN=HFD1 PE=1 SV=1	HFD1	TRUE	4023.68	7277.74	4721.52	14626.6	6247.23	2321.93	6072.32	1825.47	5122.71	3427.26	1937.46	1242.8
849	sp|P38113|ADH5_YEAST	N/A	N/A	Alcohol dehydrogenase 5 OS=Saccharomyces cerevisiae (strain ATCC 204508 / S288c) GN=ADH5 PE=1 SV=1	ADH5	TRUE	106249	65571.7	67032.4	65877.5	57296.2	63334.5	62902.3	58468.1	3256.82	73565	73407.4	1444.27
850	sp|Q08647|PUS7_YEAST	N/A	N/A	Multisubstrate pseudouridine synthase 7 OS=Saccharomyces cerevisiae (strain ATCC 204508 / S288c) GN=PUS7 PE=1 SV=1	PUS7	TRUE	7922.75	5667.24	3254.32	7478.02	5690.27	3568.07	3596.82	1924.02	6567.78	5115.93	3803.29	7704.99
851	sp|Q12402|YOP1_YEAST	N/A	N/A	Protein YOP1 OS=Saccharomyces cerevisiae (strain ATCC 204508 / S288c) GN=YOP1 PE=1 SV=3	YOP1	TRUE	85935	68850.8	76513.7	104895	91801.7	127240	91798.3	72843.1	89013.2	59197.4	60049.7	57700
852	sp|P42942|YG4I_YEAST	N/A	N/A	Uncharacterized GTP-binding protein YGR210C OS=Saccharomyces cerevisiae (strain ATCC 204508 / S288c) GN=YGR210C PE=1 SV=1	YGR210C	TRUE	4337.55	1067.9	4013.52	1971.63	1986.17	1007.82	6684.75	8751.26	4474.12	5016.5	6842.29	1767.62
853	sp|P20436|RPAB3_YEAST	N/A	N/A	DNA-directed RNA polymerases I, II, and III subunit RPABC3 OS=Saccharomyces cerevisiae (strain ATCC 204508 / S288c) GN=RPB8 PE=1 SV=1	RPB8	TRUE	3918.41	4528.04	4720.92	5193.67	3886.92	6804.16	5885.84	4912.11	5086.77	5382.14	9936.93	7189.25
854	sp|P42842|EMW1_YEAST	N/A	N/A	Essential for maintenance of the cell wall protein 1 OS=Saccharomyces cerevisiae (strain ATCC 204508 / S288c) GN=EMW1 PE=1 SV=1	EMW1	TRUE	968.528	564.942	804.616	2759.91	2793.1	802.702	2526.49	259.255	2520.7	3712.59	3228.79	382.898
855	sp|P54114|ALDH3_YEAST	N/A	N/A	Aldehyde dehydrogenase [NAD(P)+] 2 OS=Saccharomyces cerevisiae (strain ATCC 204508 / S288c) GN=ALD3 PE=1 SV=1	ALD3	TRUE	8556.54	5976.46	10220.8	9322.84	13276.6	8945.23	4091.34	1797.16	1648.33	7305.9	10455	7928.48
856	sp|P52490|UBC13_YEAST	N/A	N/A	Ubiquitin-conjugating enzyme E2 13 OS=Saccharomyces cerevisiae (strain ATCC 204508 / S288c) GN=UBC13 PE=1 SV=1	UBC13	TRUE	16705.6	15242.9	12898.9	28989.8	23620.9	19043.2	21979.6	16119.7	16608.4	26243	31934.7	23912.4
857	sp|P54860|UFD2_YEAST	N/A	N/A	E4 ubiquitin-protein ligase UFD2 OS=Saccharomyces cerevisiae (strain ATCC 204508 / S288c) GN=UFD2 PE=1 SV=3	UFD2	TRUE	3726.41	862.714	382.768	2439.7	2844.29	2045	1340.76	3473.5	3696.23	2438.62	2108.28	1339.68
858	sp|Q12125|GET4_YEAST	N/A	N/A	Golgi to ER traffic protein 4 OS=Saccharomyces cerevisiae (strain ATCC 204508 / S288c) GN=GET4 PE=1 SV=1	GET4	TRUE	5156.35	9151.79	3293.68	6164.15	6723	9563.79	4834.41	8198.13	8463.32	11233.6	10988.2	6675.75
859	sp|P40961|PHB1_YEAST	N/A	N/A	Prohibitin-1 OS=Saccharomyces cerevisiae (strain ATCC 204508 / S288c) GN=PHB1 PE=1 SV=2	PHB1	TRUE	44121.5	38124	46037.2	60134.3	48422.9	47219.2	59711.8	52007	66807.2	58261.7	66361.9	61483.9
860	sp|P12904|AAKG_YEAST	N/A	N/A	5'-AMP-activated protein kinase subunit gamma OS=Saccharomyces cerevisiae (strain ATCC 204508 / S288c) GN=SNF4 PE=1 SV=1	SNF4	TRUE	2091.35	1297.24	1346.39	823.07	3648.21	613.877	2416.82	4722.39	1498.97	1516.92	1356.15	318.474
861	sp|P32469|DPH5_YEAST	N/A	N/A	Diphthine synthase OS=Saccharomyces cerevisiae (strain ATCC 204508 / S288c) GN=DPH5 PE=1 SV=1	DPH5	TRUE	27782.6	23885.6	25468.6	21070.5	21167	24261.3	24279.5	31294.7	2780.08	24100.4	25575.2	25862.7
862	sp|Q05979|KYNU_YEAST	N/A	N/A	Kynureninase OS=Saccharomyces cerevisiae (strain ATCC 204508 / S288c) GN=BNA5 PE=1 SV=1	BNA5	TRUE	14689.4	20620.7	14627.6	19657.6	22139.9	20698.9	20701.7	8550.85	5516.65	15298.4	1613.87	14145.8
863	sp|P25632|RSC6_YEAST	N/A	N/A	Chromatin structure-remodeling complex protein RSC6 OS=Saccharomyces cerevisiae (strain ATCC 204508 / S288c) GN=RSC6 PE=1 SV=1	RSC6	TRUE	991.311	6767.24	3602.1	3336.01	1261.64	3258.25	3984.38	8056.01	4680.17	3906.05	5528.03	5063
864	sp|P43609|RSC8_YEAST	N/A	N/A	Chromatin structure-remodeling complex protein RSC8 OS=Saccharomyces cerevisiae (strain ATCC 204508 / S288c) GN=RSC8 PE=1 SV=1	RSC8	TRUE	3183.08	12878.6	14907.7	2667.38	20334	18831.8	21037.6	19422.9	22019.3	14981.4	17709	16231.3
865	sp|P38711|RS27B_YEAST	N/A	N/A	40S ribosomal protein S27-B OS=Saccharomyces cerevisiae (strain ATCC 204508 / S288c) GN=RPS27B PE=1 SV=1	RPS27B	TRUE	20420.5	28282.3	21602.7	22905.8	19231	28717.6	28194.2	20123.7	21147.1	17470.9	27067.7	24416.6
866	sp|P36154|AIM29_YEAST	N/A	N/A	Altered inheritance rate of mitochondria protein 29 OS=Saccharomyces cerevisiae (strain ATCC 204508 / S288c) GN=AIM29 PE=1 SV=1	AIM29	TRUE	1675.24	2087.13	5125.83	3561.97	4227.81	2875.47	8847.97	1597.4	5206.94	845.338	1927.88	4591.25
867	sp|P41819|DIM1_YEAST	N/A	N/A	Dimethyladenosine transferase OS=Saccharomyces cerevisiae (strain ATCC 204508 / S288c) GN=DIM1 PE=1 SV=1	DIM1	TRUE	876.711	868.036	634.527	378.038	2055.73	552.049	1037.97	1442.64	2241.77	986.949	301.807	2186.53
868	sp|Q06405|ATPK_YEAST	N/A	N/A	ATP synthase subunit f, mitochondrial OS=Saccharomyces cerevisiae (strain ATCC 204508 / S288c) GN=ATP17 PE=1 SV=1	ATP17	TRUE	8333.91	6130.33	1693.02	9474.82	9542.98	13880	10976.9	10516.3	9148.4	6155.59	8331.85	6082.36
869	sp|P35178|RRP1_YEAST	N/A	N/A	Ribosomal RNA-processing protein 1 OS=Saccharomyces cerevisiae (strain ATCC 204508 / S288c) GN=RRP1 PE=1 SV=2	RRP1	TRUE	1081.8	1981.84	2740.83	2298.41	901.743	5710.5	841.801	2146.61	1346.7	1989.81	1374.74	3637.45
870	sp|P53633|PRA1_YEAST	N/A	N/A	Prenylated Rab acceptor 1 OS=Saccharomyces cerevisiae (strain ATCC 204508 / S288c) GN=YIP3 PE=1 SV=2	YIP3	TRUE	8053.26	6611.73	8387.87	18099.3	20198.4	17126.6	8417.18	7828.2	13971.7	10809.3	16900.8	8545.95
871	sp|P25644|PAT1_YEAST	N/A	N/A	DNA topoisomerase 2-associated protein PAT1 OS=Saccharomyces cerevisiae (strain ATCC 204508 / S288c) GN=PAT1 PE=1 SV=4	PAT1	TRUE	37278.9	19965.1	22361.3	10908.7	3179.73	6051.5	31192.4	3278.64	33770.6	9150.8	2203.16	3783.58
872	sp|P53265|YG2W_YEAST	N/A	N/A	Uncharacterized protein YGR111W OS=Saccharomyces cerevisiae (strain ATCC 204508 / S288c) GN=YGR111W PE=1 SV=1	YGR111W	TRUE	457.593	1197.84	533.706	1090.24	2248.99	810.211	1326.05	455.111	872.931	334.783	366.556	609.07
873	sp|P25451|PSB3_YEAST	N/A	N/A	Proteasome subunit beta type-3 OS=Saccharomyces cerevisiae (strain ATCC 204508 / S288c) GN=PUP3 PE=1 SV=1	PUP3	TRUE	10681.9	40619.8	70557.7	3069.6	363334	1500.92	363277	19161.2	326985	23296.4	17616.7	17967.2
874	sp|P36018|YPT52_YEAST	N/A	N/A	GTP-binding protein YPT52 OS=Saccharomyces cerevisiae (strain ATCC 204508 / S288c) GN=YPT52 PE=1 SV=1	YPT52	TRUE	26282.6	22952.4	26413.6	21829.1	40426.1	39438.1	32687.9	24070.2	19529.1	33025.7	38568.5	41744.2
875	sp|P46956|PHO86_YEAST	N/A	N/A	Inorganic phosphate transporter PHO86 OS=Saccharomyces cerevisiae (strain ATCC 204508 / S288c) GN=PHO86 PE=1 SV=1	PHO86	TRUE	435.982	3708.17	6655.77	4814.17	6076.05	8641.37	7307.1	4577.3	5698.85	5561.45	5825.5	5864.41
876	sp|P40159|YNU8_YEAST	N/A	N/A	Uncharacterized protein YNL208W OS=Saccharomyces cerevisiae (strain ATCC 204508 / S288c) GN=YNL208W PE=1 SV=2	YNL208W	TRUE	5552.35	21464.7	11593.5	12516.5	12164	12169.6	9035.52	15814	6371.09	17702.7	11237.9	12835.9
877	sp|Q03973|HMO1_YEAST	N/A	N/A	High mobility group protein 1 OS=Saccharomyces cerevisiae (strain ATCC 204508 / S288c) GN=HMO1 PE=1 SV=1	HMO1	TRUE	4338.27	2743.73	17211.1	4491.15	22928.3	24151.3	28555.6	6666.45	18523.3	8464.9	6986.08	3018.94
878	sp|P52553|PFD6_YEAST	N/A	N/A	Prefoldin subunit 6 OS=Saccharomyces cerevisiae (strain ATCC 204508 / S288c) GN=YKE2 PE=1 SV=1	YKE2	TRUE	3118.61	5186.96	3352.06	4052.95	4801.78	886.74	8191.04	4255.64	1369.15	2365.69	5392.13	3236.71
879	sp|P32347|DCUP_YEAST	N/A	N/A	Uroporphyrinogen decarboxylase OS=Saccharomyces cerevisiae (strain ATCC 204508 / S288c) GN=HEM12 PE=1 SV=1	HEM12	TRUE	6696.91	9412.71	7798.78	7988.97	8094.1	5584.36	7964.77	5615.88	5343.65	3752.52	7043.77	8270.25
880	sp|Q08962|NIP7_YEAST	N/A	N/A	60S ribosome subunit biogenesis protein NIP7 OS=Saccharomyces cerevisiae (strain ATCC 204508 / S288c) GN=NIP7 PE=1 SV=1	NIP7	TRUE	9026.62	4195.26	8553.83	6537.18	9065.12	12011	3158.38	13861.7	11943	12221.9	12921.5	10373.6
881	sp|P42940|ETFB_YEAST	N/A	N/A	Probable electron transfer flavoprotein subunit beta OS=Saccharomyces cerevisiae (strain ATCC 204508 / S288c) GN=CIR1 PE=1 SV=1	CIR1	TRUE	5759.49	8423.17	7126.32	6181.92	8583.92	8524.21	4807.4	5191.89	2133.04	7789.61	7627.51	4941.61
882	sp|P47089|DENR_YEAST	N/A	N/A	Translation machinery-associated protein 22 OS=Saccharomyces cerevisiae (strain ATCC 204508 / S288c) GN=TMA22 PE=1 SV=1	TMA22	TRUE	2952.22	3938.6	1339.1	7252.31	4285.17	4450.2	3533.23	5394.71	2222.37	3316.53	7158.35	7997.72
883	sp|P34160|NCBP1_YEAST	N/A	N/A	Nuclear cap-binding protein complex subunit 1 OS=Saccharomyces cerevisiae (strain ATCC 204508 / S288c) GN=STO1 PE=1 SV=2	STO1	TRUE	6935.91	8410.2	6696.21	1413.8	2893.71	8027.35	8129.44	7652.39	6433.81	2508.05	7555.3	7542.11
884	sp|P25386|USO1_YEAST	N/A	N/A	Intracellular protein transport protein USO1 OS=Saccharomyces cerevisiae (strain ATCC 204508 / S288c) GN=USO1 PE=1 SV=2	USO1	TRUE	1119.58	3687.24	7490.39	723.389	6001.71	8151.94	1531.13	2493.53	1984.03	621.104	283.096	1233.63
885	sp|P25582|SPB1_YEAST	N/A	N/A	27S pre-rRNA (guanosine(2922)-2'-O)-methyltransferase OS=Saccharomyces cerevisiae (strain ATCC 204508 / S288c) GN=SPB1 PE=1 SV=2	SPB1	TRUE	262.516	1004.19	494.604	1549.66	838.973	1453.48	1753.51	491.767	755.555	1085.37	628.682	388.819
886	sp|P53011|SEH1_YEAST	N/A	N/A	Nucleoporin SEH1 OS=Saccharomyces cerevisiae (strain ATCC 204508 / S288c) GN=SEH1 PE=1 SV=1	SEH1	TRUE	5245.45	6739.64	7714.64	2159.65	3589.69	1491.09	20328.9	4400.8	778.98	9268.25	1509.03	1415.89
887	sp|P27514|PHO91_YEAST	N/A	N/A	Low-affinity phosphate transporter PHO91 OS=Saccharomyces cerevisiae (strain ATCC 204508 / S288c) GN=PHO91 PE=1 SV=2	PHO91	TRUE	2630.42	967.728	550.73	494.555	361.663	726.192	3213.84	1600.35	711.68	1365	1336.52	1455.34
888	sp|P38773|DOG2_YEAST	N/A	N/A	2-deoxyglucose-6-phosphate phosphatase 2 OS=Saccharomyces cerevisiae (strain ATCC 204508 / S288c) GN=DOG2 PE=1 SV=1	DOG2	TRUE	6714.47	5029.86	2333.74	11180.5	8794.57	10703.7	4164.6	3931.87	4141.1	6480.15	16391.6	8640.98
889	sp|P38144|ISW1_YEAST	N/A	N/A	ISWI chromatin-remodeling complex ATPase ISW1 OS=Saccharomyces cerevisiae (strain ATCC 204508 / S288c) GN=ISW1 PE=1 SV=2	ISW1	TRUE	460.261	4097.48	6599.82	4809.12	5168.91	3591.88	1611.02	6515.11	4112.77	3939	2971.55	5081.75
890	sp|Q08951|AP3D_YEAST	N/A	N/A	AP-3 complex subunit delta OS=Saccharomyces cerevisiae (strain ATCC 204508 / S288c) GN=APL5 PE=1 SV=1	APL5	TRUE	2603.86	1088.68	559.602	699.93	455.994	5560.78	6599.07	2093.82	965.561	3115.76	862.707	3078.12
891	sp|Q06406|LSM6_YEAST	N/A	N/A	U6 snRNA-associated Sm-like protein LSm6 OS=Saccharomyces cerevisiae (strain ATCC 204508 / S288c) GN=LSM6 PE=1 SV=2	LSM6	TRUE	560.205	931.562	1109.16	3846.45	5402.8	2567.86	2417.17	5307.52	7846.84	5187.72	8601.09	1436.1
892	sp|P32486|KRE6_YEAST	N/A	N/A	Beta-glucan synthesis-associated protein KRE6 OS=Saccharomyces cerevisiae (strain ATCC 204508 / S288c) GN=KRE6 PE=1 SV=2	KRE6	TRUE	419.473	1168.09	358.474	875.755	628.545	1000.04	1817.6	847.448	792.447	1113.64	1290.89	1041.67
893	sp|Q05933|ARPC3_YEAST	N/A	N/A	Actin-related protein 2/3 complex subunit 3 OS=Saccharomyces cerevisiae (strain ATCC 204508 / S288c) GN=ARC18 PE=1 SV=1	ARC18	TRUE	1294.11	727.107	2054.57	1360.18	14836.5	16307.6	12016.8	12373.5	394.922	12682.9	25907.5	16717.6
894	sp|P28707|SBA1_YEAST	N/A	N/A	Co-chaperone protein SBA1 OS=Saccharomyces cerevisiae (strain ATCC 204508 / S288c) GN=SBA1 PE=1 SV=3	SBA1	TRUE	27799.5	30078.2	29606.5	52104.8	48799	42621.6	21092.5	18856.3	23755.2	66908.1	77871	38319.4
895	sp|P39533|ACON2_YEAST	N/A	N/A	Probable aconitate hydratase 2 OS=Saccharomyces cerevisiae (strain ATCC 204508 / S288c) GN=ACO2 PE=1 SV=1	ACO2	TRUE	11161.4	5945.34	8476	11201.4	3792.47	3351.25	7663.24	1601.05	10152.2	3452.68	2126.34	1623.8
896	sp|P38314|SDS24_YEAST	N/A	N/A	Protein SDS24 OS=Saccharomyces cerevisiae (strain ATCC 204508 / S288c) GN=SDS24 PE=1 SV=1	SDS24	TRUE	555.671	666.354	672.484	791.621	325.938	523.953	1938.52	1375.35	2278.66	547.4	2490.58	1431.66
897	sp|P38875|GPI16_YEAST	N/A	N/A	GPI transamidase component GPI16 OS=Saccharomyces cerevisiae (strain ATCC 204508 / S288c) GN=GPI16 PE=1 SV=2	GPI16	TRUE	948.606	1660.12	3236.94	487.632	2431.65	1121.42	2356.1	1015.62	217.31	526.784	261.324	483.025
898	sp|P38116|ARL1_YEAST	N/A	N/A	ADP-ribosylation factor-like protein 1 OS=Saccharomyces cerevisiae (strain ATCC 204508 / S288c) GN=ARL1 PE=1 SV=4	ARL1	TRUE	19751.1	20515.3	13959.4	21170.7	35345.4	31082.4	45448.2	36487	35368.2	40032.4	51202.6	52678.2
899	sp|P53868|ALG9_YEAST	N/A	N/A	Alpha-1,2-mannosyltransferase ALG9 OS=Saccharomyces cerevisiae (strain ATCC 204508 / S288c) GN=ALG9 PE=1 SV=1	ALG9	TRUE	7912.6	6203.79	2263.73	4695.53	1955.05	3259.12	4027.86	4997.2	2676.49	8051.24	6354.82	11631
900	sp|P50101|UBP15_YEAST	N/A	N/A	Ubiquitin carboxyl-terminal hydrolase 15 OS=Saccharomyces cerevisiae (strain ATCC 204508 / S288c) GN=UBP15 PE=1 SV=1	UBP15	TRUE	205.475	524.311	763.214	531.49	876.019	755.911	2053.64	1547.69	1082.44	991.922	630.834	392.628
901	sp|P47008|SFH5_YEAST	N/A	N/A	Phosphatidylinositol transfer protein SFH5 OS=Saccharomyces cerevisiae (strain ATCC 204508 / S288c) GN=SFH5 PE=1 SV=1	SFH5	TRUE	599.825	2080.53	2591.3	3994.66	6372.04	2082.42	4822.12	3893.03	1124.2	1652.42	4569.93	3706.12
902	sp|P46151|MTHR1_YEAST	N/A	N/A	Methylenetetrahydrofolate reductase 1 OS=Saccharomyces cerevisiae (strain ATCC 204508 / S288c) GN=MET12 PE=1 SV=2	MET12	TRUE	1520.5	9522.69	2830.23	7566.44	3618.79	12809.9	7990.17	10411.2	7357.52	1761.47	7397.47	3187.5
903	sp|Q12522|IF6_YEAST	N/A	N/A	Eukaryotic translation initiation factor 6 OS=Saccharomyces cerevisiae (strain ATCC 204508 / S288c) GN=TIF6 PE=1 SV=1	TIF6	TRUE	2468.03	4883.42	3401	2575.46	2955.24	3995.58	10089.9	2592.57	4309.58	2988.34	2378.56	2610.93
904	sp|P43594|AIM13_YEAST	N/A	N/A	Altered inheritance of mitochondria protein 13, mitochondrial OS=Saccharomyces cerevisiae (strain ATCC 204508 / S288c) GN=AIM13 PE=1 SV=1	AIM13	TRUE	14558.3	11135.3	2532.83	3578.42	415.304	3611.31	2079.28	1141.75	1886.33	11861.6	12666.9	10386.5
905	sp|P40160|RIO2_YEAST	N/A	N/A	Serine/threonine-protein kinase RIO2 OS=Saccharomyces cerevisiae (strain ATCC 204508 / S288c) GN=RIO2 PE=1 SV=1	RIO2	TRUE	2363.07	846.307	277.306	3480.42	2415.75	2788.22	2143.21	1183.85	678.557	1753.66	2148.11	3169.18
906	sp|P32461|DPH2_YEAST	N/A	N/A	Diphthamide biosynthesis protein 2 OS=Saccharomyces cerevisiae (strain ATCC 204508 / S288c) GN=DPH2 PE=1 SV=1	DPH2	TRUE	728.195	644.355	1507.82	1017.8	1772.76	880.993	2684.15	539.263	2389	653.321	713.738	1627.9
907	sp|P38203|LSM2_YEAST	N/A	N/A	U6 snRNA-associated Sm-like protein LSm2 OS=Saccharomyces cerevisiae (strain ATCC 204508 / S288c) GN=LSM2 PE=1 SV=1	LSM2	TRUE	8663.22	2797.75	9137.72	5537.98	8665.3	10457.9	10568	4397.47	2939.45	3791.48	6719.61	3372.55
908	sp|Q06142|IMB1_YEAST	N/A	N/A	Importin subunit beta-1 OS=Saccharomyces cerevisiae (strain ATCC 204508 / S288c) GN=KAP95 PE=1 SV=1	KAP95	TRUE	2552.51	4551.96	2445.34	4501.03	4244.98	2784.48	3823.83	3162.56	5729.92	3044	3202.98	1921.01
909	sp|Q08446|SGT1_YEAST	N/A	N/A	Protein SGT1 OS=Saccharomyces cerevisiae (strain ATCC 204508 / S288c) GN=SGT1 PE=1 SV=1	SGT1	TRUE	1845.16	589.027	491.864	1750.16	2179.37	797.947	1717.23	1578.28	391.365	1297.37	3085.42	1632.1
910	sp|Q05123|ARP9_YEAST	N/A	N/A	Actin-like protein ARP9 OS=Saccharomyces cerevisiae (strain ATCC 204508 / S288c) GN=ARP9 PE=1 SV=1	ARP9	TRUE	2723.12	1741.97	3076.44	2959.22	784.879	4127.45	3149.69	3612.98	3732.8	3506.63	4913.2	4971.15
911	sp|P40893|REE1_YEAST	N/A	N/A	Regulation of enolase protein 1 OS=Saccharomyces cerevisiae (strain ATCC 204508 / S288c) GN=REE1 PE=1 SV=1	REE1	TRUE	1157.71	818.584	1493.75	912.301	791.513	661.089	884.699	1015.81	1520.34	324.525	424.58	392.62
912	sp|Q03835|GLRX3_YEAST	N/A	N/A	Monothiol glutaredoxin-3 OS=Saccharomyces cerevisiae (strain ATCC 204508 / S288c) GN=GRX3 PE=1 SV=1	GRX3	TRUE	7274.08	8552.16	5839.47	17335	16191.4	21158.2	3083.91	5150.05	9893.7	11421.1	14980.6	23537.3
913	sp|P40959|MVP1_YEAST	N/A	N/A	Sorting nexin MVP1 OS=Saccharomyces cerevisiae (strain ATCC 204508 / S288c) GN=MVP1 PE=1 SV=2	MVP1	TRUE	714.821	1307.68	1187.11	1044.45	1350.85	1688.74	667.549	687.27	391.442	259.718	786.82	1190.47
914	sp|P38988|GGC1_YEAST	N/A	N/A	Mitochondrial GTP/GDP carrier protein 1 OS=Saccharomyces cerevisiae (strain ATCC 204508 / S288c) GN=GGC1 PE=1 SV=1	GGC1	TRUE	1560.12	1404.95	871.366	979.105	1118.66	1067.91	3029.07	671.246	2086.93	1058.03	1503.95	1020.76
915	sp|P19881|PNPP_YEAST	N/A	N/A	4-nitrophenylphosphatase OS=Saccharomyces cerevisiae (strain ATCC 204508 / S288c) GN=PHO13 PE=1 SV=2	PHO13	TRUE	7965.95	5721.19	9207.35	12235.8	12116.4	8817.96	6399.63	7121.73	7484.43	10861.2	9855.76	12736.9
916	sp|P53334|SCW4_YEAST	N/A	N/A	Probable family 17 glucosidase SCW4 OS=Saccharomyces cerevisiae (strain ATCC 204508 / S288c) GN=SCW4 PE=1 SV=1	SCW4	TRUE	2364.55	10039.5	15729.6	6719.27	7102.46	7409.78	14844.8	9702.91	11953.6	7793.12	4775.13	5034.1
917	sp|P32787|MG101_YEAST	N/A	N/A	Mitochondrial genome maintenance protein MGM101 OS=Saccharomyces cerevisiae (strain ATCC 204508 / S288c) GN=MGM101 PE=1 SV=1	MGM101	TRUE	2053.44	2018.72	515.573	357.557	4857.52	8397.86	3417.61	2296.01	521.636	239.48	886.435	6468.58
918	sp|P00410|COX2_YEAST	N/A	N/A	Cytochrome c oxidase subunit 2 OS=Saccharomyces cerevisiae (strain ATCC 204508 / S288c) GN=COX2 PE=1 SV=1	COX2	TRUE	9715.93	9012.99	10475.2	13663.4	15647.8	15867.5	14519	12370.9	17121.7	14318.3	16559	18271.2
919	sp|P25580|PBN1_YEAST	N/A	N/A	Protein PBN1 OS=Saccharomyces cerevisiae (strain ATCC 204508 / S288c) GN=PBN1 PE=1 SV=1	PBN1	TRUE	1057.32	1109.24	2221.5	1001.33	1332.45	4991.4	448.559	606.153	2076.52	2763.35	2653.25	3896.65
920	sp|P38260|FES1_YEAST	N/A	N/A	Hsp70 nucleotide exchange factor FES1 OS=Saccharomyces cerevisiae (strain ATCC 204508 / S288c) GN=FES1 PE=1 SV=1	FES1	TRUE	1709.66	411.955	2213.84	4242.45	3819.71	2910.62	8918.71	6544.82	8288.61	8497.43	1328.41	2423.4
921	sp|Q12341|HAT1_YEAST	N/A	N/A	Histone acetyltransferase type B catalytic subunit OS=Saccharomyces cerevisiae (strain ATCC 204508 / S288c) GN=HAT1 PE=1 SV=1	HAT1	TRUE	1757.42	2373.95	4467.67	7278.6	967.012	7096.25	1954.69	854.647	6430.75	8143.96	6160.93	5344.33
922	sp|P54837|TMEDA_YEAST	N/A	N/A	Endoplasmic reticulum vesicle protein 25 OS=Saccharomyces cerevisiae (strain ATCC 204508 / S288c) GN=ERV25 PE=1 SV=1	ERV25	TRUE	30698	27580	36171.4	44846	47900.1	81524.1	12392.6	39575.9	34373.1	60253.2	62247.4	68850.4
923	sp|P36016|LHS1_YEAST	N/A	N/A	Heat shock protein 70 homolog LHS1 OS=Saccharomyces cerevisiae (strain ATCC 204508 / S288c) GN=LHS1 PE=1 SV=1	LHS1	TRUE	1465.05	1502.8	1299.87	2923.44	2726	1750.34	760.314	356.308	1054.67	2358.17	692.152	3790.44
924	sp|Q06078|UTP21_YEAST	N/A	N/A	U3 small nucleolar RNA-associated protein 21 OS=Saccharomyces cerevisiae (strain ATCC 204508 / S288c) GN=UTP21 PE=1 SV=1	UTP21	TRUE	1803.36	4693.05	3334.59	544.467	1459.75	2347.49	3683.24	593.304	1555.32	1069.87	1432.57	869.482
925	sp|P43590|YFH6_YEAST	N/A	N/A	Uncharacterized peptidase YFR006W OS=Saccharomyces cerevisiae (strain ATCC 204508 / S288c) GN=YFR006W PE=1 SV=1	YFR006W	TRUE	4774.04	2291.95	6366.01	4279.66	5205.58	1047.05	4677.62	2567.79	7581.59	2028.19	3156.78	5409.11
926	sp|Q12354|APTH1_YEAST	N/A	N/A	Acyl-protein thioesterase 1 OS=Saccharomyces cerevisiae (strain ATCC 204508 / S288c) GN=YLR118C PE=1 SV=1	YLR118C	TRUE	3040.36	8525.79	6589.77	1543.87	2852.24	3619.63	8929.06	6543.92	9330.1	1464.27	5765.24	2198.36
927	sp|P15731|UBC4_YEAST	N/A	N/A	Ubiquitin-conjugating enzyme E2 4 OS=Saccharomyces cerevisiae (strain ATCC 204508 / S288c) GN=UBC4 PE=1 SV=1	UBC4	TRUE	10372.7	4911.75	7273.54	17837.4	23522.4	21794.1	28058	40778.7	35729.7	28669.4	54524.7	45840.3
928	sp|P36105|RL14A_YEAST	N/A	N/A	60S ribosomal protein L14-A OS=Saccharomyces cerevisiae (strain ATCC 204508 / S288c) GN=RPL14A PE=1 SV=1	RPL14A	TRUE	9529.6	15648.8	10296	12634.6	9236.7	22152.2	16793.2	14830.5	14498.8	8685.9	10797.8	10876.8
929	sp|Q02725|VTC3_YEAST	N/A	N/A	Vacuolar transporter chaperone 3 OS=Saccharomyces cerevisiae (strain ATCC 204508 / S288c) GN=VTC3 PE=1 SV=1	VTC3	TRUE	4161.09	2023.84	1099.97	697.463	2063	2317.95	1976.15	1684.32	385.273	1795.11	1194.13	2062.91
930	sp|P36523|RM15_YEAST	N/A	N/A	54S ribosomal protein L15, mitochondrial OS=Saccharomyces cerevisiae (strain ATCC 204508 / S288c) GN=MRPL15 PE=1 SV=3	MRPL15	TRUE	1693.23	1963.88	2678.98	8189.29	1782.94	3412.72	1544.56	1884.74	810.809	3046.24	2552.47	1446.24
931	sp|P53883|NOP13_YEAST	N/A	N/A	Nucleolar protein 13 OS=Saccharomyces cerevisiae (strain ATCC 204508 / S288c) GN=NOP13 PE=1 SV=2	NOP13	TRUE	1468.83	680.161	704.029	477.024	311.07	2176.89	449.971	1154.97	387.326	961.832	1955.9	814.665
932	sp|P47019|ALB1_YEAST	N/A	N/A	Ribosome biogenesis protein ALB1 OS=Saccharomyces cerevisiae (strain ATCC 204508 / S288c) GN=ALB1 PE=1 SV=1	ALB1	TRUE	1055.88	1340.51	2322.12	1399.99	518.204	1381.93	2966.34	409.216	434.734	2845.16	301.643	3833.53
933	sp|Q06344|ESF1_YEAST	N/A	N/A	Pre-rRNA-processing protein ESF1 OS=Saccharomyces cerevisiae (strain ATCC 204508 / S288c) GN=ESF1 PE=1 SV=1	ESF1	TRUE	941.365	1932.57	730.062	547.948	2360.3	772.649	10164.9	1847.55	5629.07	2201.28	962.223	2979.5
934	sp|P40564|DJP1_YEAST	N/A	N/A	DnaJ-like protein 1 OS=Saccharomyces cerevisiae (strain ATCC 204508 / S288c) GN=DJP1 PE=1 SV=1	DJP1	TRUE	336.21	438.15	387.18	503.983	339.548	215.133	884.67	308.819	392.732	307.573	201.247	616.168
935	sp|P30657|PSB7_YEAST	N/A	N/A	Proteasome subunit beta type-7 OS=Saccharomyces cerevisiae (strain ATCC 204508 / S288c) GN=PRE4 PE=1 SV=1	PRE4	TRUE	3601.6	5129.8	7011.39	8314.15	7131.21	9760.48	8275.69	5487.62	4165.55	6214.55	13370.5	10168.9
936	sp|P54964|ORN_YEAST	N/A	N/A	Oligoribonuclease, mitochondrial OS=Saccharomyces cerevisiae (strain ATCC 204508 / S288c) GN=REX2 PE=1 SV=1	REX2	TRUE	19776.3	28247.5	10176.7	5995.47	1702.84	4254.12	29597	21863.2	20833.9	23622	27471.5	26000.9
937	sp|P22139|RPAB5_YEAST	N/A	N/A	DNA-directed RNA polymerases I, II, and III subunit RPABC5 OS=Saccharomyces cerevisiae (strain ATCC 204508 / S288c) GN=RPB10 PE=1 SV=2	RPB10	TRUE	6440.97	876.963	6172.08	3231.14	1725.87	1150.63	1416.99	9038.49	7616.14	1036.1	723.19	1474.61
938	sp|P49626|RL4B_YEAST	N/A	N/A	60S ribosomal protein L4-B OS=Saccharomyces cerevisiae (strain ATCC 204508 / S288c) GN=RPL4B PE=1 SV=2	RPL4B	TRUE	19980.8	20233.1	17578.3	18727.1	18828.7	14583.9	13227.6	12704.4	16950.7	4868.27	12339.3	788.739
939	sp|P05743|RL26A_YEAST	N/A	N/A	60S ribosomal protein L26-A OS=Saccharomyces cerevisiae (strain ATCC 204508 / S288c) GN=RPL26A PE=1 SV=3	RPL26A	TRUE	15618.5	15388.6	19787.8	14390.8	18282.2	22916.7	17373.3	19233.1	17838.1	17050.1	19156.8	13987.3
940	sp|P11076|ARF1_YEAST	N/A	N/A	ADP-ribosylation factor 1 OS=Saccharomyces cerevisiae (strain ATCC 204508 / S288c) GN=ARF1 PE=1 SV=3	ARF1	TRUE	56925.7	54363.4	61681.8	111027	105876	144081	90462.6	76933.5	99159.7	117484	114397	136640
941	sp|P24000|RL24B_YEAST	N/A	N/A	60S ribosomal protein L24-B OS=Saccharomyces cerevisiae (strain ATCC 204508 / S288c) GN=RPL24B PE=1 SV=1	RPL24B	TRUE	18417.8	28591.4	21948.8	8818.47	7887.14	1516.34	29743	26296	31752.2	3237.72	7267.87	5802.18
942	sp|Q06494|PLR1_YEAST	N/A	N/A	Putative pyridoxal reductase OS=Saccharomyces cerevisiae (strain ATCC 204508 / S288c) GN=YPR127W PE=1 SV=1	YPR127W	TRUE	613.836	926.441	496.181	4115.11	2937.17	2719.68	1796.14	3085.89	3452.67	5459.35	4716.93	4918.81
943	sp|P25441|RPC4_YEAST	N/A	N/A	DNA-directed RNA polymerase III subunit RPC4 OS=Saccharomyces cerevisiae (strain ATCC 204508 / S288c) GN=RPC53 PE=1 SV=2	RPC53	TRUE	252.048	2011.7	746.774	860.609	324.713	2264.31	808.321	848.695	583.452	528.531	296.15	516.499
944	sp|Q02795|OSTD_YEAST	N/A	N/A	Dolichyl-diphosphooligosaccharide--protein glycosyltransferase subunit SWP1 OS=Saccharomyces cerevisiae (strain ATCC 204508 / S288c) GN=SWP1 PE=1 SV=1	SWP1	TRUE	10888.1	9164.54	10782.1	14044	13907.9	10582.7	9977.84	10170.6	9305.77	8939.35	9638.93	13311.6
945	sp|Q12207|NCE2_YEAST	N/A	N/A	Non-classical export protein 2 OS=Saccharomyces cerevisiae (strain ATCC 204508 / S288c) GN=NCE102 PE=1 SV=1	NCE102	TRUE	9868.45	716.251	6935.78	3754.2	2117.91	2959.76	2747.73	7845.94	1778.25	1312.31	1182.63	702.315
946	sp|Q12012|YO289_YEAST	N/A	N/A	Uncharacterized protein YOR289W OS=Saccharomyces cerevisiae (strain ATCC 204508 / S288c) GN=YOR289W PE=1 SV=1	YOR289W	TRUE	266.254	1024.7	974.731	4422.02	3517.83	3187.22	1955.7	1300.21	1295.76	4774.09	6422.01	4755.6
947	sp|P05749|RL22A_YEAST	N/A	N/A	60S ribosomal protein L22-A OS=Saccharomyces cerevisiae (strain ATCC 204508 / S288c) GN=RPL22A PE=1 SV=3	RPL22A	TRUE	60538.6	34412.5	561.324	76452.9	64482.9	82945.9	60721.1	55484	67859.5	65311.3	100050	74949.2
948	sp|P20433|RPB4_YEAST	N/A	N/A	DNA-directed RNA polymerase II subunit RPB4 OS=Saccharomyces cerevisiae (strain ATCC 204508 / S288c) GN=RPB4 PE=1 SV=1	RPB4	TRUE	7828.73	6437.28	43699.1	20651.2	7136.63	24134.4	10586.2	8825.7	9150.32	49238.4	23442.5	17288.9
949	sp|P10622|RLA3_YEAST	N/A	N/A	60S acidic ribosomal protein P1-beta OS=Saccharomyces cerevisiae (strain ATCC 204508 / S288c) GN=RPP1B PE=1 SV=3	RPP1B	TRUE	9864.34	10524.3	4373.15	4371.89	5964.36	10910.5	5180.59	242157	12551.4	9687.96	2288.72	7441.16
950	sp|P38288|TOS1_YEAST	N/A	N/A	Protein TOS1 OS=Saccharomyces cerevisiae (strain ATCC 204508 / S288c) GN=TOS1 PE=1 SV=1	TOS1	TRUE	1531.58	3820.33	1290.35	5489.49	9734.1	4998.77	4748.73	5492.27	4656.26	7015.22	9724.42	7335.23
951	sp|P34248|YKK0_YEAST	N/A	N/A	Probable intramembrane protease YKL100C OS=Saccharomyces cerevisiae (strain ATCC 204508 / S288c) GN=YKL100C PE=1 SV=1	YKL100C	TRUE	1246.92	2193.35	1014.86	1818.84	4699.77	2894.89	1604.24	461.296	3505.11	783.84	292.996	746.737
952	sp|P53903|PGA2_YEAST	N/A	N/A	Processing of GAS1 and ALP protein 2 OS=Saccharomyces cerevisiae (strain ATCC 204508 / S288c) GN=PGA2 PE=1 SV=3	PGA2	TRUE	446.341	310.06	547.463	275.611	239.31	350.226	695.103	688.253	1088.06	384.991	210.625	597.255
953	sp|P33317|DUT_YEAST	N/A	N/A	Deoxyuridine 5'-triphosphate nucleotidohydrolase OS=Saccharomyces cerevisiae (strain ATCC 204508 / S288c) GN=DUT1 PE=1 SV=2	DUT1	TRUE	994.36	1795.13	1629.98	2177.79	1838.05	3101.03	4767.07	2125.07	2945.32	8931.8	8184.88	7250.7
954	sp|Q12532|TAE2_YEAST	N/A	N/A	Translation-associated element 2 OS=Saccharomyces cerevisiae (strain ATCC 204508 / S288c) GN=TAE2 PE=1 SV=1	TAE2	TRUE	905.965	1009.44	2144.83	475.634	648.478	868.963	1581.49	237.212	1024.6	982.666	718.147	612.401
955	sp|P25637|YIH1_YEAST	N/A	N/A	Protein IMPACT homolog OS=Saccharomyces cerevisiae (strain ATCC 204508 / S288c) GN=YIH1 PE=1 SV=1	YIH1	TRUE	4525.93	1522.58	7528.1	16112.8	3345.17	2133.7	1662.33	6461.76	6111.91	622.076	1391.67	9225.38
956	sp|P34163|TGL1_YEAST	N/A	N/A	Sterol esterase TGL1 OS=Saccharomyces cerevisiae (strain ATCC 204508 / S288c) GN=TGL1 PE=1 SV=1	TGL1	TRUE	2863.76	7071.14	4593.28	8352.04	9878.21	8669.88	11337.7	1285.68	9331.06	6543.6	9305.71	974.808
957	sp|P20604|PP11_YEAST	N/A	N/A	Serine/threonine-protein phosphatase PP1-1 OS=Saccharomyces cerevisiae (strain ATCC 204508 / S288c) GN=SIT4 PE=1 SV=1	SIT4	TRUE	10071.7	4552.09	7907.91	7284.58	2967.41	4324.73	11683.8	10724.2	10350.1	7181.22	7300.96	3158.47
958	sp|P29478|SEC65_YEAST	N/A	N/A	Signal recognition particle subunit SEC65 OS=Saccharomyces cerevisiae (strain ATCC 204508 / S288c) GN=SEC65 PE=1 SV=1	SEC65	TRUE	3835.82	3966.66	2979.5	4208.11	3014.61	2955.89	2328.93	4472.46	4762.6	6275.47	6138.15	3799.31
959	sp|P53163|MNP1_YEAST	N/A	N/A	54S ribosomal protein L12, mitochondrial OS=Saccharomyces cerevisiae (strain ATCC 204508 / S288c) GN=MNP1 PE=1 SV=1	MNP1	TRUE	4122.32	799.523	2364.44	1160.63	720.033	551.273	1713.37	211.067	660.883	304.555	1829.42	863.064
960	sp|P27999|RPB9_YEAST	N/A	N/A	DNA-directed RNA polymerase II subunit RPB9 OS=Saccharomyces cerevisiae (strain ATCC 204508 / S288c) GN=RPB9 PE=1 SV=1	RPB9	TRUE	4414.05	2901.44	764.343	4076.56	1178.96	478.022	2493.97	1897.52	3855.49	472.214	3158.84	397.876
961	sp|P05318|RLA1_YEAST	N/A	N/A	60S acidic ribosomal protein P1-alpha OS=Saccharomyces cerevisiae (strain ATCC 204508 / S288c) GN=RPP1A PE=1 SV=4	RPP1A	TRUE	582806	650607	799627	684513	659100	686911	708007	638606	14586.1	561430	196002	502279
962	sp|P47001|CIS3_YEAST	N/A	N/A	Cell wall mannoprotein CIS3 OS=Saccharomyces cerevisiae (strain ATCC 204508 / S288c) GN=CIS3 PE=1 SV=1	CIS3	TRUE	54809.7	37872.1	50477.8	64330.1	64012.8	61941.1	67138.4	67863	79281.6	76865	84601	71829.5
963	sp|Q12450|ERP4_YEAST	N/A	N/A	Protein ERP4 OS=Saccharomyces cerevisiae (strain ATCC 204508 / S288c) GN=ERP4 PE=1 SV=1	ERP4	TRUE	670.527	1031.92	1524.56	2134.99	762.78	2550.08	904.273	1107.08	766.785	1984.07	1250.42	1193.95
964	sp|Q12486|YOR31_YEAST	N/A	N/A	Putative uncharacterized hydrolase YOR131C OS=Saccharomyces cerevisiae (strain ATCC 204508 / S288c) GN=YOR131C PE=1 SV=1	YOR131C	TRUE	7564.04	8645.47	2424.15	8223.81	14319.2	7868.06	7902.41	3864.56	6819.14	11356.2	11175.2	10393
965	sp|P21825|SEC62_YEAST	N/A	N/A	Translocation protein SEC62 OS=Saccharomyces cerevisiae (strain ATCC 204508 / S288c) GN=SEC62 PE=1 SV=2	SEC62	TRUE	5057.76	5023.28	3486.55	6204.1	5985.8	7991.65	3469.65	4103.44	643.325	2465.06	4292.71	4078.48
966	sp|Q03667|MIC17_YEAST	N/A	N/A	Mitochondrial intermembrane space cysteine motif-containing protein MIC17 OS=Saccharomyces cerevisiae (strain ATCC 204508 / S288c) GN=MIC17 PE=1 SV=1	MIC17	TRUE	2957.94	1453.62	791.496	3594.05	1884.43	694.538	1752.14	3660.82	5533.71	2349.8	1667.1	1087.16
967	sp|P41818|GLC8_YEAST	N/A	N/A	Protein GLC8 OS=Saccharomyces cerevisiae (strain ATCC 204508 / S288c) GN=GLC8 PE=1 SV=1	GLC8	TRUE	444.948	1661.35	284.13	1144.21	1509.07	295.453	493.436	778.845	844.271	2368.16	1536.5	209.238
968	sp|Q04279|YMX6_YEAST	N/A	N/A	Uncharacterized protein YMR086W OS=Saccharomyces cerevisiae (strain ATCC 204508 / S288c) GN=YMR086W PE=1 SV=1	YMR086W	TRUE	357.726	739.798	571.868	640.407	765.052	518.645	1706.34	2111.59	391.452	626.82	579.725	2214.49
969	sp|O13563|RPN13_YEAST	N/A	N/A	26S proteasome regulatory subunit RPN13 OS=Saccharomyces cerevisiae (strain ATCC 204508 / S288c) GN=RPN13 PE=1 SV=1	RPN13	TRUE	8853.41	10987.9	16237.2	17760.3	15672.7	3606.19	11758.2	17253.1	2977.63	3219.74	18820.6	23491.3
970	sp|P47017|LSM1_YEAST	N/A	N/A	Sm-like protein LSm1 OS=Saccharomyces cerevisiae (strain ATCC 204508 / S288c) GN=LSM1 PE=1 SV=1	LSM1	TRUE	216.002	662.9	10661.9	835.045	4528.63	7253.96	10326	2081.03	6019.74	929.146	1092.7	614.331
971	sp|P53165|SGF73_YEAST	N/A	N/A	SAGA-associated factor 73 OS=Saccharomyces cerevisiae (strain ATCC 204508 / S288c) GN=SGF73 PE=1 SV=1	SGF73	TRUE	731.914	2492.35	3601.14	5663.17	1934.93	8568.25	5150.58	5555.15	6263.94	4268.38	4969.26	6512.04
972	sp|P25371|ADP1_YEAST	N/A	N/A	Probable ATP-dependent permease OS=Saccharomyces cerevisiae (strain ATCC 204508 / S288c) GN=ADP1 PE=1 SV=2	ADP1	TRUE	335.74	3502.95	2136.72	388.015	2153.93	3574.47	1015.49	1152.58	275.506	5439.65	6658.49	5278.45
973	sp|P81449|ATPJ_YEAST	N/A	N/A	ATP synthase subunit e, mitochondrial OS=Saccharomyces cerevisiae (strain ATCC 204508 / S288c) GN=TIM11 PE=1 SV=2	TIM11	TRUE	21416.5	13827.2	20463.3	33021.5	23562.2	32582.9	30654.9	21891.8	24260.9	26171.4	34919.8	29325.9
974	sp|P38254|TTL_YEAST	N/A	N/A	Probable tubulin--tyrosine ligase PBY1 OS=Saccharomyces cerevisiae (strain ATCC 204508 / S288c) GN=PBY1 PE=1 SV=2	PBY1	TRUE	4773.35	4379.19	593.688	4911.07	3486.09	1361.03	601.146	585.221	712.02	319.437	2184.18	789.424
975	sp|P25631|YCU1_YEAST	N/A	N/A	Ankyrin repeat-containing protein YCR051W OS=Saccharomyces cerevisiae (strain ATCC 204508 / S288c) GN=YCR051W PE=1 SV=1	YCR051W	TRUE	3261.11	4911.7	916.75	463.098	1878.31	741.516	1768.97	316.618	3277.71	3445.28	1236.44	4785.01
976	sp|P53889|FMP41_YEAST	N/A	N/A	Uncharacterized mitochondrial hydrolase FMP41 OS=Saccharomyces cerevisiae (strain ATCC 204508 / S288c) GN=FMP41 PE=1 SV=1	FMP41	TRUE	7278.31	11836.3	15385.4	11605.7	17538.8	13755.1	16516	13790.9	17053.1	20944.8	18994.5	15570.8
977	sp|P35179|SC61G_YEAST	N/A	N/A	Protein transport protein SSS1 OS=Saccharomyces cerevisiae (strain ATCC 204508 / S288c) GN=SSS1 PE=1 SV=2	SSS1	TRUE	6464.39	9754.22	5945.57	10073	9701.31	15652.9	12887.3	10577.3	11244	8282.83	10292.6	10377.8
978	sp|P31384|CCR4_YEAST	N/A	N/A	Glucose-repressible alcohol dehydrogenase transcriptional effector OS=Saccharomyces cerevisiae (strain ATCC 204508 / S288c) GN=CCR4 PE=1 SV=2	CCR4	TRUE	10472.7	3856.56	1798.97	926.435	10243	8739.19	5336.79	3962.29	7809.96	2858.81	6887.9	11280.6
979	sp|Q12063|UPPS_YEAST	N/A	N/A	Probable undecaprenyl pyrophosphate synthase OS=Saccharomyces cerevisiae (strain ATCC 204508 / S288c) GN=NUS1 PE=1 SV=1	NUS1	TRUE	2787.1	2130.61	806.687	7275.67	6218.28	3142.12	1740.73	258.513	1335.14	5109.78	4802.2	2440.8
980	sp|P10507|MPPB_YEAST	N/A	N/A	Mitochondrial-processing peptidase subunit beta OS=Saccharomyces cerevisiae (strain ATCC 204508 / S288c) GN=MAS1 PE=1 SV=1	MAS1	TRUE	4124.29	2977.83	3725.13	1040.01	3105.28	2305.94	3083.87	3263.71	3680.38	703.105	3914.57	3469.03
981	sp|Q12472|YD21B_YEAST	N/A	N/A	Transposon Ty2-DR1 Gag-Pol polyprotein OS=Saccharomyces cerevisiae (strain ATCC 204508 / S288c) GN=TY2B-DR1 PE=1 SV=3	TY2B-DR1	TRUE	3203.16	715.292	1744.1	9029.31	2345.39	11243.4	3801.36	1098.18	1832.39	8278.52	12452.8	9888.04
982	sp|Q99316|MPD2_YEAST	N/A	N/A	Protein disulfide isomerase MPD2 OS=Saccharomyces cerevisiae (strain ATCC 204508 / S288c) GN=MPD2 PE=1 SV=1	MPD2	TRUE	529.202	1962.56	984.16	629.285	3152.96	4730.4	1085.08	677.421	952.651	1313.49	1356.19	1609.07
983	sp|Q8TGJ3|KISH_YEAST	N/A	N/A	Protein kish OS=Saccharomyces cerevisiae (strain ATCC 204508 / S288c) GN=KSH1 PE=3 SV=1	KSH1	TRUE	1043.67	1241.38	1476.48	1561.7	1137.48	442.91	314.2	3044.68	800.447	1559.92	2379.08	2086.93
984	sp|P39105|PLB1_YEAST	N/A	N/A	Lysophospholipase 1 OS=Saccharomyces cerevisiae (strain ATCC 204508 / S288c) GN=PLB1 PE=1 SV=2	PLB1	TRUE	1991.5	2066.49	668.223	5942.27	6913.92	6315.15	3530.4	3343.33	670.323	3403.91	2402.18	3373.16
985	sp|P42937|YCH1_YEAST	N/A	N/A	CDC25-like phosphatase YCH1 OS=Saccharomyces cerevisiae (strain ATCC 204508 / S288c) GN=YCH1 PE=1 SV=1	YCH1	TRUE	4486.6	965.29	456.531	5253.36	5222.49	5723.22	945.445	1694.54	3470.93	3451.47	4873.26	4253.71
986	sp|P05745|RL36A_YEAST	N/A	N/A	60S ribosomal protein L36-A OS=Saccharomyces cerevisiae (strain ATCC 204508 / S288c) GN=RPL36A PE=1 SV=3	RPL36A	TRUE	2682.17	2736.26	2501.87	3089.16	3371.16	3208.44	2946.89	5399.12	4376.41	1574.03	2312.89	1507.48
987	sp|Q12149|RRP6_YEAST	N/A	N/A	Exosome complex exonuclease RRP6 OS=Saccharomyces cerevisiae (strain ATCC 204508 / S288c) GN=RRP6 PE=1 SV=1	RRP6	TRUE	3462.34	4412.99	5282.2	671.072	3361.76	5245.42	1050	1805.11	4005.83	1255.94	3358.62	7413
988	sp|Q05543|RT103_YEAST	N/A	N/A	Regulator of Ty1 transposition protein 103 OS=Saccharomyces cerevisiae (strain ATCC 204508 / S288c) GN=RTT103 PE=1 SV=1	RTT103	TRUE	615.844	5143.96	2400.28	3977.83	2937.7	862.356	3601.14	588.703	2058.66	2282.97	828.104	2035.86
989	sp|P45978|SCD6_YEAST	N/A	N/A	Protein SCD6 OS=Saccharomyces cerevisiae (strain ATCC 204508 / S288c) GN=SCD6 PE=1 SV=1	SCD6	TRUE	1866.65	1917.21	5358.58	6221.83	8946.85	1818.68	3561.64	6595.64	4897.79	5422.35	6596.44	7994.98
990	sp|Q01476|UBP2_YEAST	N/A	N/A	Ubiquitin carboxyl-terminal hydrolase 2 OS=Saccharomyces cerevisiae (strain ATCC 204508 / S288c) GN=UBP2 PE=1 SV=2	UBP2	TRUE	3067.96	25754.9	11205	17436.2	17936.7	3889.37	1887.7	6165.65	3492.82	1326.48	5788.22	5952.1
991	sp|P10363|PRI1_YEAST	N/A	N/A	DNA primase small subunit OS=Saccharomyces cerevisiae (strain ATCC 204508 / S288c) GN=PRI1 PE=1 SV=2	PRI1	TRUE	9493.23	9471.27	3428.85	511.823	8796.07	3884.29	571.638	312.991	4258.31	2402.55	3853.82	2131.69
992	sp|P20049|TYR1_YEAST	N/A	N/A	Prephenate dehydrogenase [NADP(+)] OS=Saccharomyces cerevisiae (strain ATCC 204508 / S288c) GN=TYR1 PE=1 SV=2	TYR1	TRUE	1611.52	1273.5	911.073	3858.91	2349.5	3708.08	1291.63	1771.57	1075.93	2259.07	2633.86	511.982
993	sp|Q12496|YO098_YEAST	N/A	N/A	Uncharacterized protein YOL098C OS=Saccharomyces cerevisiae (strain ATCC 204508 / S288c) GN=YOL098C PE=1 SV=1	YOL098C	TRUE	3618.33	2803.66	1645.22	3162.49	3764.29	2063.11	471.733	2938.13	2641.04	406.432	743.134	2782.78
994	sp|Q06682|UBX5_YEAST	N/A	N/A	UBX domain-containing protein 5 OS=Saccharomyces cerevisiae (strain ATCC 204508 / S288c) GN=UBX5 PE=1 SV=1	UBX5	TRUE	2535.96	640.656	2191.37	833.939	468.961	1008.97	788.461	1851.34	410.247	507.778	1123.26	962.511
995	sp|P53730|ALG12_YEAST	N/A	N/A	Dol-P-Man:Man(7)GlcNAc(2)-PP-Dol alpha-1,6-mannosyltransferase OS=Saccharomyces cerevisiae (strain ATCC 204508 / S288c) GN=ALG12 PE=1 SV=1	ALG12	TRUE	1953.74	488.786	1740.61	2410.29	2256.13	4469.24	2416.04	2001.58	2428.72	998.048	2191.66	616.448
996	sp|P38697|IMDH2_YEAST	N/A	N/A	Inosine-5'-monophosphate dehydrogenase 2 OS=Saccharomyces cerevisiae (strain ATCC 204508 / S288c) GN=IMD2 PE=1 SV=1	IMD2	TRUE	14409.9	16023.8	14721.1	14609.5	8951.57	17364.3	5046.07	17109.5	24720.9	8783.7	24228.8	18735.2
997	sp|P35729|NU120_YEAST	N/A	N/A	Nucleoporin NUP120 OS=Saccharomyces cerevisiae (strain ATCC 204508 / S288c) GN=NUP120 PE=1 SV=1	NUP120	TRUE	12783	13486.4	8540.31	7656.7	26902.8	28499.7	16608.4	8290.23	4377.35	21682.6	9540.86	2015.57
998	sp|P40422|RPAB4_YEAST	N/A	N/A	DNA-directed RNA polymerases I, II, and III subunit RPABC4 OS=Saccharomyces cerevisiae (strain ATCC 204508 / S288c) GN=RPC10 PE=1 SV=1	RPC10	TRUE	9194.6	8300.68	3519.15	6430.11	10343.6	8738.48	9788.12	9009.01	14287.8	10101.4	1324.85	1487.44
999	sp|P47818|CCC1_YEAST	N/A	N/A	Protein CCC1 OS=Saccharomyces cerevisiae (strain ATCC 204508 / S288c) GN=CCC1 PE=1 SV=1	CCC1	TRUE	3197.69	3595.32	2481.65	357.574	3387.74	3276.3	5121.74	5090.82	4971.44	1356.11	2224.48	3014.69
1000	sp|P32643|TMT1_YEAST	N/A	N/A	Trans-aconitate 3-methyltransferase OS=Saccharomyces cerevisiae (strain ATCC 204508 / S288c) GN=TMT1 PE=1 SV=1	TMT1	TRUE	4013.05	7013.1	4593.55	7756.05	2306.73	8264.71	4034.38	6645.7	3245.6	3879.35	5279.59	3631.74
1001	sp|P23202|URE2_YEAST	N/A	N/A	Transcriptional regulator URE2 OS=Saccharomyces cerevisiae (strain ATCC 204508 / S288c) GN=URE2 PE=1 SV=1	URE2	TRUE	8317.54	1440.8	3658.66	1258.89	1110.82	6593.42	2829.29	4156.42	6067.81	6091.56	8144.43	9724.52
1002	sp|P36121|RPC5_YEAST	N/A	N/A	DNA-directed RNA polymerase III subunit RPC5 OS=Saccharomyces cerevisiae (strain ATCC 204508 / S288c) GN=RPC37 PE=1 SV=1	RPC37	TRUE	248.736	863.427	1121.49	868.12	495.674	349.669	1245.57	988.684	765.769	1203.16	930.489	1621.07
1003	sp|Q06709|REH1_YEAST	N/A	N/A	Zinc finger protein REH1 OS=Saccharomyces cerevisiae (strain ATCC 204508 / S288c) GN=REH1 PE=1 SV=1	REH1	TRUE	768.078	3220.12	880.253	1416.17	1031.14	1794.85	3484.65	765.584	3250	778.157	292.112	1446.9
1004	sp|P40055|UTP7_YEAST	N/A	N/A	U3 small nucleolar RNA-associated protein 7 OS=Saccharomyces cerevisiae (strain ATCC 204508 / S288c) GN=UTP7 PE=1 SV=1	UTP7	TRUE	8697.09	5621.62	6889.33	7602.63	8756.26	6449.47	5055.11	10727.2	4230.72	5214.94	6088.7	7300.99
1005	sp|P39692|MET10_YEAST	N/A	N/A	Sulfite reductase [NADPH] flavoprotein component OS=Saccharomyces cerevisiae (strain ATCC 204508 / S288c) GN=MET10 PE=1 SV=2	MET10	TRUE	1213.85	19586.5	12891.4	2132.95	1776.45	1607.58	8462.48	18070.5	1002.07	2051.61	8358.65	4361.61
1006	sp|P28007|GAR1_YEAST	N/A	N/A	H/ACA ribonucleoprotein complex subunit 1 OS=Saccharomyces cerevisiae (strain ATCC 204508 / S288c) GN=GAR1 PE=1 SV=1	GAR1	TRUE	18888.7	19454.5	22641.9	16886.9	13751.2	20570.7	21176.1	18442.6	10306	15200	15085.7	7729.61
1007	sp|Q08925|MRN1_YEAST	N/A	N/A	RNA-binding protein MRN1 OS=Saccharomyces cerevisiae (strain ATCC 204508 / S288c) GN=MRN1 PE=1 SV=1	MRN1	TRUE	2918.42	2863.59	927.42	6309.11	2828.14	536.848	3160.64	2708.77	3312.12	4021.69	3986.74	1342.85
1008	sp|P40459|PANC_YEAST	N/A	N/A	Pantoate--beta-alanine ligase OS=Saccharomyces cerevisiae (strain ATCC 204508 / S288c) GN=PAN6 PE=1 SV=2	PAN6	TRUE	4338.77	1897.74	6609.1	7367.15	6171.37	3674.16	7201.59	5283.84	5616.01	6845.75	6396.13	5887.83
1009	sp|Q03656|SKY1_YEAST	N/A	N/A	Serine/threonine-protein kinase SKY1 OS=Saccharomyces cerevisiae (strain ATCC 204508 / S288c) GN=SKY1 PE=1 SV=1	SKY1	TRUE	717.867	412.857	1088	512.924	1497.75	572.17	3561.54	673.122	3476.1	510.957	1281.49	814.816
1010	sp|P38234|RFS1_YEAST	N/A	N/A	Protein RFS1 OS=Saccharomyces cerevisiae (strain ATCC 204508 / S288c) GN=RFS1 PE=1 SV=1	RFS1	TRUE	264.866	270.418	258.346	215.572	207.282	203.755	317.54	207.741	194.347	406.098	201.247	246.536
1011	sp|P39103|COX14_YEAST	N/A	N/A	Cytochrome c oxidase assembly protein COX14 OS=Saccharomyces cerevisiae (strain ATCC 204508 / S288c) GN=COX14 PE=1 SV=1	COX14	TRUE	254.4	310.06	238.983	836.925	290.063	519.618	575.246	316.613	521.934	203.077	402.487	1055.5
1012	sp|Q00772|SLT2_YEAST	N/A	N/A	Mitogen-activated protein kinase SLT2/MPK1 OS=Saccharomyces cerevisiae (strain ATCC 204508 / S288c) GN=SLT2 PE=1 SV=2	SLT2	TRUE	1890.47	4988.3	2102.05	15479.8	12279.8	9373.84	5057.05	1719.14	4490.86	12776.8	7334.65	8783.78
1013	sp|P40040|THO1_YEAST	N/A	N/A	Protein THO1 OS=Saccharomyces cerevisiae (strain ATCC 204508 / S288c) GN=THO1 PE=1 SV=1	THO1	TRUE	3379.45	3223.17	3089.44	3401.78	5013.84	3344.63	712.436	3381.96	1389.79	5069.24	10225.2	5367.66
1014	sp|P50085|PHB2_YEAST	N/A	N/A	Prohibitin-2 OS=Saccharomyces cerevisiae (strain ATCC 204508 / S288c) GN=PHB2 PE=1 SV=2	PHB2	TRUE	16293.2	15096.3	18168.6	8543.92	13917.5	10543.4	19013	15821.6	18033	12769.8	15206.4	16671.6
1015	sp|Q12133|SPC3_YEAST	N/A	N/A	Signal peptidase complex subunit SPC3 OS=Saccharomyces cerevisiae (strain ATCC 204508 / S288c) GN=SPC3 PE=1 SV=1	SPC3	TRUE	9622.56	1759.51	2221.01	8474.46	12168.8	7524.01	6073.62	6485.55	4084.56	7201.25	3577.26	1850.93
1016	sp|P38805|RPF1_YEAST	N/A	N/A	Ribosome production factor 1 OS=Saccharomyces cerevisiae (strain ATCC 204508 / S288c) GN=RPF1 PE=1 SV=1	RPF1	TRUE	765.357	4086.47	1141.25	632.856	310.036	204.355	670.719	681.393	679.966	436.103	1315.2	675.046
1017	sp|P41056|RL33B_YEAST	N/A	N/A	60S ribosomal protein L33-B OS=Saccharomyces cerevisiae (strain ATCC 204508 / S288c) GN=RPL33B PE=1 SV=2	RPL33B	TRUE	50039.5	30154.6	37986.6	35946.4	28672.1	38153	45086.9	47007.2	53986.1	26766	24485.5	18759.4
1018	sp|P11484|HSP75_YEAST	N/A	N/A	Heat shock protein SSB1 OS=Saccharomyces cerevisiae (strain ATCC 204508 / S288c) GN=SSB1 PE=1 SV=3	SSB1	TRUE	41289.3	41571.1	70239.1	19711.8	2815.24	25158.3	34650.4	37232.8	26882.3	29188.6	4984.92	26525.7
1019	sp|Q6Q546|HUB1_YEAST	N/A	N/A	Ubiquitin-like modifier HUB1 OS=Saccharomyces cerevisiae (strain ATCC 204508 / S288c) GN=HUB1 PE=1 SV=2	HUB1	TRUE	13310.8	502.064	3050.87	1176.74	1517.41	928.856	2295.02	1804.37	3165.42	399.558	722.554	552.467
1020	sp|P53738|TR112_YEAST	N/A	N/A	Multifunctional methyltransferase subunit TRM112 OS=Saccharomyces cerevisiae (strain ATCC 204508 / S288c) GN=TRM112 PE=1 SV=1	TRM112	TRUE	361.757	397.862	906.121	834.162	546.783	377.139	1708.98	433.259	2209.22	483.055	798.482	580.449
1021	sp|P47077|NOP9_YEAST	N/A	N/A	Nucleolar protein 9 OS=Saccharomyces cerevisiae (strain ATCC 204508 / S288c) GN=NOP9 PE=1 SV=1	NOP9	TRUE	1326.76	1472.02	1329.56	352.344	2422.05	862.252	1528.01	2129.24	2767.11	936.116	429.381	3370.64
1022	sp|P38428|CUE1_YEAST	N/A	N/A	Coupling of ubiquitin conjugation to ER degradation protein 1 OS=Saccharomyces cerevisiae (strain ATCC 204508 / S288c) GN=CUE1 PE=1 SV=2	CUE1	TRUE	742.858	620.132	358.738	773.149	414.822	1131.48	575.02	821.226	281.362	539.44	704.349	613.405
1023	sp|P53063|DOM3Z_YEAST	N/A	N/A	RAT1-interacting protein OS=Saccharomyces cerevisiae (strain ATCC 204508 / S288c) GN=RAI1 PE=1 SV=3	RAI1	TRUE	1932.85	2754.1	1728.88	1250.12	2127.77	4724.92	1329.17	1158.36	1495.92	3480.85	2399.26	1884.04
1024	sp|P40513|MAM33_YEAST	N/A	N/A	Mitochondrial acidic protein MAM33 OS=Saccharomyces cerevisiae (strain ATCC 204508 / S288c) GN=MAM33 PE=1 SV=1	MAM33	TRUE	598.766	2811.17	934	1145.05	6407.92	3174.26	1501.43	1451.4	778.704	1979.71	3896.08	3453.84
1025	sp|P40056|GET2_YEAST	N/A	N/A	Golgi to ER traffic protein 2 OS=Saccharomyces cerevisiae (strain ATCC 204508 / S288c) GN=GET2 PE=1 SV=2	GET2	TRUE	2787.69	1157.9	481.307	357.577	1312.19	7496.74	1053.97	1817.41	1237.92	8418.51	840.877	915.111
1026	sp|Q04969|SPC2_YEAST	N/A	N/A	Signal peptidase complex subunit SPC2 OS=Saccharomyces cerevisiae (strain ATCC 204508 / S288c) GN=SPC2 PE=1 SV=1	SPC2	TRUE	1686.59	978.181	621.559	782.849	4829.84	6267.91	735.51	3925.7	4059.41	1916.49	1300.99	3739.32
1027	sp|P53299|TIM13_YEAST	N/A	N/A	Mitochondrial import inner membrane translocase subunit TIM13 OS=Saccharomyces cerevisiae (strain ATCC 204508 / S288c) GN=TIM13 PE=1 SV=1	TIM13	TRUE	430.742	453.496	380.167	352.427	756.105	754.043	2845.83	2573.72	387.142	742.525	317.083	171.085
1028	sp|P48240|MTR3_YEAST	N/A	N/A	Exosome complex component MTR3 OS=Saccharomyces cerevisiae (strain ATCC 204508 / S288c) GN=MTR3 PE=1 SV=1	MTR3	TRUE	3890.63	1495.02	4437.58	3100.34	1801.58	2936.83	3107.26	4415.87	878.261	5187.48	3347.52	4463.38
1029	sp|P39102|XDJ1_YEAST	N/A	N/A	DnaJ protein homolog XDJ1 OS=Saccharomyces cerevisiae (strain ATCC 204508 / S288c) GN=XDJ1 PE=1 SV=2	XDJ1	TRUE	1362.01	936.002	1024.3	473.854	2788.18	568.531	449.18	1525.63	2008.5	537.707	1506.27	5113.99
1030	sp|P38903|2A5D_YEAST	N/A	N/A	Serine/threonine-protein phosphatase 2A 56 kDa regulatory subunit delta isoform OS=Saccharomyces cerevisiae (strain ATCC 204508 / S288c) GN=RTS1 PE=1 SV=2	RTS1	TRUE	1699.63	2397.55	715.824	346.082	2058.79	1504.63	491.969	953.612	1175	328.617	1469.51	1545.98
1031	sp|O13516|RS9A_YEAST	N/A	N/A	40S ribosomal protein S9-A OS=Saccharomyces cerevisiae (strain ATCC 204508 / S288c) GN=RPS9A PE=1 SV=3	RPS9A	TRUE	724.656	558.925	641.79	354.084	297.97	551.93	309.971	122.952	216.462	203.08	209.972	217.175
1032	sp|P51401|RL9B_YEAST	N/A	N/A	60S ribosomal protein L9-B OS=Saccharomyces cerevisiae (strain ATCC 204508 / S288c) GN=RPL9B PE=1 SV=1	RPL9B	TRUE	58140	44046.3	17885.4	23021.4	167842	116443	3632.42	29897.2	7245.52	127984	26322.9	20695.9
1033	sp|Q12672|RL21B_YEAST	N/A	N/A	60S ribosomal protein L21-B OS=Saccharomyces cerevisiae (strain ATCC 204508 / S288c) GN=RPL21B PE=1 SV=1	RPL21B	TRUE	13624.9	744.7	10722.6	8573.36	8487.5	7557.43	10587.3	12505.9	9939.14	7233.77	6351.85	1184.93
1034	sp|P25560|RER1_YEAST	N/A	N/A	Protein RER1 OS=Saccharomyces cerevisiae (strain ATCC 204508 / S288c) GN=RER1 PE=1 SV=2	RER1	TRUE	1971.74	1862.42	2195.21	506.516	2101.39	9804.83	2116.24	1734.16	2942.33	8430.02	1144.36	824.57
1035	sp|Q08199|SIL1_YEAST	N/A	N/A	Nucleotide exchange factor SIL1 OS=Saccharomyces cerevisiae (strain ATCC 204508 / S288c) GN=SIL1 PE=1 SV=1	SIL1	TRUE	1694.45	2769.54	1578.84	16042.3	22026.3	11467.7	5715.89	2407.63	1979.23	22037.8	18230.1	19376.7
1036	sp|P53100|YGT5_YEAST	N/A	N/A	Putative 2-hydroxyacid dehydrogenase YGL185C OS=Saccharomyces cerevisiae (strain ATCC 204508 / S288c) GN=YGL185C PE=1 SV=1	YGL185C	TRUE	248.393	467.471	1114.53	357.302	1706.11	544.382	516.856	3572.65	1477.28	303.492	629.058	1931.15
1037	sp|P36036|YRA2_YEAST	N/A	N/A	RNA annealing protein YRA2 OS=Saccharomyces cerevisiae (strain ATCC 204508 / S288c) GN=YRA2 PE=1 SV=1	YRA2	TRUE	2081.79	2194.47	4220.37	848.957	2192.61	4355.27	5289.52	2406.11	2380.66	594.459	2952.33	1927.56
1038	sp|Q3E756|YB029_YEAST	N/A	N/A	UPF0768 protein YBL029C-A OS=Saccharomyces cerevisiae (strain ATCC 204508 / S288c) GN=YBL029C-A PE=1 SV=1	YBL029C-A	TRUE	336.83	1044.92	358.386	1986.25	625.755	1737.68	593.727	926.741	1484.35	1970.56	2454.22	1061.91
1039	sp|Q12156|AIM7_YEAST	N/A	N/A	Protein AIM7 OS=Saccharomyces cerevisiae (strain ATCC 204508 / S288c) GN=AIM7 PE=1 SV=1	AIM7	TRUE	13372.9	8356.21	9635.86	17123.8	19734.1	14869.1	10964.9	8476.9	8972.45	14537.2	19546.3	10694
1040	sp|Q06504|NAT3_YEAST	N/A	N/A	N-terminal acetyltransferase B complex catalytic subunit NAT3 OS=Saccharomyces cerevisiae (strain ATCC 204508 / S288c) GN=NAT3 PE=1 SV=2	NAT3	TRUE	512.861	924.957	190.334	513.44	435.134	1311.71	613.925	782.959	2094.59	203.072	580.589	632.435
1041	sp|P53853|VPS75_YEAST	N/A	N/A	Vacuolar protein sorting-associated protein 75 OS=Saccharomyces cerevisiae (strain ATCC 204508 / S288c) GN=VPS75 PE=1 SV=1	VPS75	TRUE	3479.57	2756.24	1797.74	4631.04	414.326	4286	1373.74	2793.09	2189.62	3025.94	2985.71	1476.07
1042	sp|P32773|TOA1_YEAST	N/A	N/A	Transcription initiation factor IIA large subunit OS=Saccharomyces cerevisiae (strain ATCC 204508 / S288c) GN=TOA1 PE=1 SV=1	TOA1	TRUE	189.891	460.575	515.316	124.535	299.387	340.698	723.306	276.023	411.82	421.964	607.672	616.342
1043	sp|Q05636|RRP45_YEAST	N/A	N/A	Exosome complex component RRP45 OS=Saccharomyces cerevisiae (strain ATCC 204508 / S288c) GN=RRP45 PE=1 SV=1	RRP45	TRUE	2152.2	3746.61	514.878	759.248	325.412	3756.25	475.619	1775.2	939.042	707.009	1444.94	780.478
1044	sp|P32832|RSC7_YEAST	N/A	N/A	Chromatin structure-remodeling complex subunit RSC7 OS=Saccharomyces cerevisiae (strain ATCC 204508 / S288c) GN=NPL6 PE=1 SV=1	NPL6	TRUE	2653.81	532.405	2478.58	2041.62	556.106	1915.78	1219.27	2136.17	699.809	3560.27	5473.05	2154.24
1045	sp|Q12233|ATPN_YEAST	N/A	N/A	ATP synthase subunit g, mitochondrial OS=Saccharomyces cerevisiae (strain ATCC 204508 / S288c) GN=ATP20 PE=1 SV=1	ATP20	TRUE	603.29	1609.4	1996.44	1758.7	1309.28	923.801	458.244	1599.42	1134.6	1778.17	434.542	1652.53
1046	sp|P39540|ELO1_YEAST	N/A	N/A	Elongation of fatty acids protein 1 OS=Saccharomyces cerevisiae (strain ATCC 204508 / S288c) GN=ELO1 PE=1 SV=1	ELO1	TRUE	187295	128339	140700	110416	118805	70627.8	230029	216566	222410	129084	161921	2523.2
1047	sp|Q07979|RSC58_YEAST	N/A	N/A	Chromatin structure-remodeling complex protein RSC58 OS=Saccharomyces cerevisiae (strain ATCC 204508 / S288c) GN=RSC58 PE=1 SV=1	RSC58	TRUE	3328.73	1251.42	3352.19	2509.74	2256.81	1901.5	1430.2	1459.26	950.313	2944.13	1193.97	697.018
1048	sp|Q03713|RCF1_YEAST	N/A	N/A	Respiratory supercomplex factor 1, mitochondrial OS=Saccharomyces cerevisiae (strain ATCC 204508 / S288c) GN=RCF1 PE=1 SV=1	RCF1	TRUE	3004.26	6108.59	2756.69	3955.37	8180.55	7643.47	3453.83	3965.49	1581.55	2200.83	6718.78	4224.96
1049	sp|P38719|DBP8_YEAST	N/A	N/A	ATP-dependent RNA helicase DBP8 OS=Saccharomyces cerevisiae (strain ATCC 204508 / S288c) GN=DBP8 PE=1 SV=1	DBP8	TRUE	5760.71	3276.26	2011.64	2272.81	2984.46	895.926	1837.29	1817.62	3349.69	1793.3	2883.96	2322.26
1050	sp|Q12494|KCS1_YEAST	N/A	N/A	Inositol hexakisphosphate kinase 1 OS=Saccharomyces cerevisiae (strain ATCC 204508 / S288c) GN=KCS1 PE=1 SV=1	KCS1	TRUE	1737.1	3612.68	681.494	4339.55	2455.66	2957.54	2584.31	2455.34	6661.58	1578.66	934.921	364.991
1051	sp|P53173|ERV14_YEAST	N/A	N/A	ER-derived vesicles protein ERV14 OS=Saccharomyces cerevisiae (strain ATCC 204508 / S288c) GN=ERV14 PE=1 SV=3	ERV14	TRUE	2659.9	5122.94	6615.08	9066.6	2121.97	7295.73	4163.41	4081.96	4308.29	1720.46	1856.31	2460.39
1052	sp|Q06144|ORM2_YEAST	N/A	N/A	Protein ORM2 OS=Saccharomyces cerevisiae (strain ATCC 204508 / S288c) GN=ORM2 PE=1 SV=1	ORM2	TRUE	14750.8	10272.8	13950.2	54343.7	59310.3	53148	14407.3	15114.3	13496.6	22076.9	22852.8	20186.5
1053	sp|P22214|SEC22_YEAST	N/A	N/A	Protein transport protein SEC22 OS=Saccharomyces cerevisiae (strain ATCC 204508 / S288c) GN=SEC22 PE=1 SV=1	SEC22	TRUE	6364.52	4169.59	4928.47	9517.21	8288.31	4570.49	9820.73	9911.91	9098.63	5940.55	8981.3	7472.3
1054	sp|P89105|CTR9_YEAST	N/A	N/A	RNA polymerase-associated protein CTR9 OS=Saccharomyces cerevisiae (strain ATCC 204508 / S288c) GN=CTR9 PE=1 SV=3	CTR9	TRUE	6789.94	5711.53	7008.92	6430.23	8402.77	1456.97	9582.72	8501.81	8271.5	3797.95	5455.06	7717.33
1055	sp|P47176|BCA2_YEAST	N/A	N/A	Branched-chain-amino-acid aminotransferase, cytosolic OS=Saccharomyces cerevisiae (strain ATCC 204508 / S288c) GN=BAT2 PE=1 SV=1	BAT2	TRUE	33376.8	30467	3196.63	3181.28	10478.1	13341.8	1118.97	17088.6	21426.6	7727.19	3860.69	914.46
1056	sp|P38131|KTR4_YEAST	N/A	N/A	Probable mannosyltransferase KTR4 OS=Saccharomyces cerevisiae (strain ATCC 204508 / S288c) GN=KTR4 PE=1 SV=1	KTR4	TRUE	8712.52	40172.6	9616.29	16100.8	11289.5	9480.82	15118	42220.7	46212.1	15606.4	21427.8	15951.2
1057	sp|P37898|AAP1_YEAST	N/A	N/A	Alanine/arginine aminopeptidase OS=Saccharomyces cerevisiae (strain ATCC 204508 / S288c) GN=AAP1 PE=1 SV=2	AAP1	TRUE	20813.4	19255.9	13245.4	9685.05	9740.07	5194.94	19462.8	16244.2	20463.4	5114.55	4045.7	962.621
1058	sp|P01097|ATIF_YEAST	N/A	N/A	ATPase inhibitor, mitochondrial OS=Saccharomyces cerevisiae (strain ATCC 204508 / S288c) GN=INH1 PE=1 SV=2	INH1	TRUE	4696.1	458.15	1252.41	2086.69	7366.76	6705.88	3325.47	840.997	3452.93	725.386	1397.54	568.79

## Sheet: Log Transformed
Common Names	BY4741_Rep1	BY4741_Rep2	BY4741_Rep3	BY4741_Tm_Rep1	BY4741_Tm_Rep2	BY4741_Tm_Rep3	Sse1Δ_Rep1	Sse1Δ_Rep2	Sse1Δ_Rep3	Sse1Δ_Tm_Rep1	Sse1Δ_Tm_Rep2	Sse1Δ_Tm_Rep3
ACC1	2.68864	2.88939	3.22373	2.95815	3.32552	3.01878	3.33537	3.06701	3.16684	3.42455	2.52887	3.37025
FAS1	4.11046	4.11894	4.25573	4.10974	4.50615	4.64104	4.49304	4.34436	4.26942	4.23246	4.30148	4.53847
FAS2	4.51485	4.2277	4.56419	4.61012	4.51884	4.78469	4.19152	4.32581	4.67863	4.45554	4.21901	4.86726
URA2	4.21027	4.82615	4.407	4.48302	4.34506	4.75104	4.45898	4.44499	4.36461	4.56246	4.61548	4.19236
YEF3	5.88564	5.82313	5.75311	5.47381	5.47438	5.46731	5.62704	5.64226	5.61823	5.42324	5.2643	5.29433
CDC19	5.83554	5.86958	5.90367	5.9919	5.98384	6.08509	6.105	6.07401	6.1607	5.81015	5.92857	5.91084
EFT1	5.78341	5.77659	5.82161	5.44348	5.4614	5.57335	5.72281	5.69633	5.71332	5.33667	5.42784	5.39737
LEU1	4.86795	5.08959	5.00915	4.97941	5.0075	4.94693	4.64235	4.85262	4.79865	4.776	4.7599	4.78652
ENO2	6.82733	6.78537	6.83297	6.95385	6.89288	6.88754	6.63056	6.63577	6.66253	6.90484	6.91895	6.79777
VMA1	5.52218	5.56869	5.5986	5.42368	5.37499	5.48457	5.55023	5.53243	5.50028	5.38632	5.40922	5.38674
PGK1	6.68244	6.63383	6.62051	6.77043	6.84187	6.76331	6.69986	6.69585	6.67354	6.83549	6.8599	6.83
TDH3	6.69168	6.81541	6.68075	6.71965	6.68238	6.59688	6.66154	6.79454	6.75786	6.73182	6.58055	6.70728
SSA1	5.9016	5.92691	5.88195	5.92983	5.95004	5.93796	6.23611	6.2482	6.20614	6.05333	6.06989	6.08057
HSC82	5.69922	5.55943	5.46866	5.20345	5.18752	5.25859	5.53968	5.74773	5.53368	5.533	5.41208	5.70589
PDC1	6.80757	6.8241	6.80438	6.51963	6.46233	6.55931	6.68845	6.71321	6.7287	6.52474	6.31656	6.55311
MET6	4.62128	4.57962	4.64763	4.201	4.22773	4.41611	4.19101	4.3182	4.23704	4.19771	4.30978	4.21376
TEF1	5.52543	5.71851	5.665	5.14341	5.16375	5.30998	5.74536	5.78817	5.75784	5.06764	5.16794	5.17974
ARO1	4.43021	3.98972	4.6297	4.49837	4.5933	4.43178	4.60367	4.45389	4.15442	4.02044	4.47172	4.55616
SCP160	4.80419	4.66543	5.00944	4.7695	4.41098	4.57103	5.09398	4.79393	4.70834	4.50092	4.35946	4.61083
PFK1	5.15625	5.12495	5.14406	4.84695	4.70544	5.15053	4.93281	4.94754	4.95155	4.53392	4.61251	4.57066
ILS1	4.73099	4.691	4.74209	4.67885	4.55117	4.57552	4.98036	4.92026	4.9323	4.48508	4.61939	4.74477
FBA1	6.29235	6.38641	6.35847	6.29175	6.28278	6.30456	6.18116	6.22226	6.24202	6.32044	6.39801	6.35337
GCN1	3.49001	3.81881	3.42323	3.78379	3.76917	3.32174	3.747	3.34991	3.78965	3.4681	3.65414	3.97819
PMA1	4.28012	4.48829	5.00872	4.6093	4.70917	4.35283	5.06249	4.38048	4.46887	4.91054	4.57973	4.988
SSE1	5.68724	5.76361	5.73592	5.33813	5.3315	5.36859	4.93517	4.38691	5.06675	4.91058	4.55989	4.70454
GLT1	2.98471	2.70587	2.54596	3.14498	2.91664	2.70951	2.57149	3.05032	3.30045	3.16923	2.98365	2.93068
GUS1	5.43554	5.0625	5.43048	4.7482	4.74725	5.29284	5.40499	5.02756	4.95685	4.62938	4.84728	5.20929
CHC1	3.55301	4.42631	3.36267	4.4742	3.88585	4.39396	4.09082	3.69307	4.24067	4.26202	4.13123	4.29264
HSP104	5.19955	5.34901	5.36585	5.15449	5.23989	5.27488	5.36962	5.38203	5.31033	5.09854	5.21621	5.21508
VAS1	4.36698	4.40291	4.49429	4.00978	4.5284	4.37245	4.49225	4.52868	4.21682	4.13714	4.21776	4.18181
RPL3	4.45137	4.3961	4.52051	4.25899	4.0201	4.33987	4.41008	4.51987	4.61789	3.85479	3.98409	3.8616
THS1	5.11829	5.02771	5.10784	4.90921	4.91918	4.83973	4.99625	4.95246	4.99506	4.81237	4.80703	4.87992
RRP5	3.55882	3.73811	4.1139	3.86998	3.79225	4.06136	3.99449	3.9459	4.17628	3.79591	3.78806	3.87855
GRS1	5.49573	5.53582	5.44272	5.2819	5.24937	5.52209	5.70429	5.7262	5.71425	5.59296	5.62365	5.64897
YDR341C	4.90026	4.9975	4.93326	4.72352	4.69383	4.83475	4.7798	4.77784	4.84335	4.577	4.75884	4.83903
CDC48	5.22149	5.18902	5.41967	5.49565	5.38115	5.46787	5.43943	5.43664	5.43001	5.44388	5.45255	5.45963
PFK2	4.98649	4.88866	5.0495	4.89055	4.77963	4.95245	4.98411	5.02853	5.05431	4.6584	4.59026	4.7022
RPL8B	3.08378	3.78767	4.08861	3.77482	3.8578	3.98298	3.97474	3.535	3.80857	3.2859	2.79865	3.81155
ALA1	4.75185	4.69712	4.7167	4.50651	4.48675	4.6169	4.70381	4.65655	4.60748	4.30793	4.46439	4.34971
DPS1	5.55059	5.3015	5.29207	4.99384	4.97205	5.03802	5.19824	5.19017	5.21266	4.79483	4.91846	4.94225
THR4	5.30935	5.25561	5.40363	5.23428	5.22723	5.17713	5.66457	5.25055	5.62007	5.24054	5.27509	5.70099
ALD6	5.42256	5.45681	5.16268	5.03464	5.42867	5.09722	5.06762	5.10131	5.37411	5.30415	4.94961	4.9676
SSB2	5.19275	5.12191	5.04507	4.67088	4.76102	3.67067	4.88807	4.99142	4.86551	4.61866	4.76094	4.56699
LEU4	4.64366	4.482	4.74662	4.66018	4.76422	4.78268	4.65065	4.65438	4.55377	4.69034	4.76402	4.75587
GLN4	4.58067	4.51499	4.67732	4.41296	4.46227	4.45488	4.70925	4.57831	4.70572	4.30288	4.38916	4.38503
PAB1	5.21487	5.63516	5.1684	5.09996	5.09935	5.18696	5.19019	5.58887	5.16878	5.12556	5.24161	5.19577
SAH1	5.67472	5.59186	5.56915	5.15942	5.33604	5.26426	5.42827	5.53537	5.49867	5.20417	5.21991	5.28017
RPG1	4.32988	3.83417	3.98999	3.68243	3.5798	3.85936	4.11194	4.12107	4.20272	4.11055	4.00757	4.25295
KRS1	5.22957	5.32729	5.24376	5.1558	5.13016	5.06273	5.07936	5.1635	5.13606	4.8916	4.91192	4.93853
VMA2	5.97247	5.95708	5.97515	5.78525	5.78198	5.82647	6.14951	6.13082	6.12223	6.03542	6.03316	6.0623
CDC60	3.92657	4.29429	4.35409	3.90889	4.3274	4.19672	4.19002	4.44283	4.27624	3.76727	4.04534	4.23594
ABP1	4.88937	4.87647	4.88717	4.76354	4.70158	4.76528	4.85604	4.67196	4.73361	4.72039	4.76289	4.72461
PYC2	3.76932	3.59203	3.57629	3.50531	2.78034	3.04971	3.54115	3.62402	3.59533	3.10452	3.79553	2.89782
ADH1	6.70486	6.69286	6.74862	6.72394	6.75394	6.70399	6.66851	6.65146	6.65049	6.73623	6.73211	6.77818
ADE6	3.72607	2.88786	3.83124	3.42498	3.11856	2.85603	3.73672	3.73712	3.65883	2.74224	2.62552	3.2675
HXK1	5.43442	5.36624	5.4162	5.48401	5.71992	5.49712	5.71884	5.26186	5.36369	5.60924	5.26009	4.94962
STI1	4.94525	4.72819	4.66679	4.51187	4.47487	4.52277	4.59995	4.55721	4.64289	4.57023	4.1166	5.06983
CLU1	3.96398	3.48643	3.95546	3.68169	4.19406	4.32761	3.90239	4.0113	3.88977	3.86611	3.98816	4.29615
ACO1	4.47416	4.42014	4.40342	3.89706	4.03712	4.00131	4.58025	4.69951	4.63774	3.88131	4.01725	3.94867
HSP60	5.99818	5.964	5.96808	5.78655	5.71075	5.63142	5.95651	5.85065	5.89949	5.70766	5.6831	5.63249
CYS4	4.97207	4.9191	4.88352	4.83138	4.89275	4.66876	4.88585	4.92674	4.93647	4.802	4.83645	4.81522
GPM1	6.03291	5.99785	6.03463	5.93489	5.86398	5.90472	5.83063	5.83118	5.83002	6.19158	6.16598	6.11053
RPS3	5.68957	5.67877	6.03225	6.11624	6.06289	6.13621	5.75869	6.03159	6.07021	6.08134	5.84184	6.09356
PGI1	5.59544	5.56662	5.59466	5.18034	5.5124	5.65723	5.74386	5.65271	5.71009	5.86466	5.80441	5.89061
HIS4	4.44539	4.44445	4.13967	3.81664	4.38428	4.37832	4.43732	4.18556	4.33213	4.3723	4.06885	4.17908
SSC1	5.33869	5.42312	5.41607	5.19466	5.20758	5.22196	5.56227	5.51049	5.52859	5.33589	5.33337	5.37028
SHM2	5.62215	5.6445	5.65634	5.1735	5.17608	5.23046	5.43216	5.38566	5.4776	4.97503	5.01384	5.07876
ILV5	5.20127	5.22206	5.26175	5.42093	5.47323	5.47887	5.15318	5.14788	5.17258	5.42807	5.48124	5.48623
TKL1	5.56469	5.53419	5.55838	5.1785	5.32508	5.31065	5.43027	5.44237	5.43731	5.16184	5.26086	5.18753
ACS2	3.88848	4.57093	4.49638	4.13349	4.06201	3.82473	4.32466	4.04918	4.22646	3.94929	3.96336	4.3016
GND1	5.58573	5.52517	5.5749	5.63537	5.45847	5.6289	5.45471	5.39902	5.4134	5.48142	5.46489	5.58229
TRP5	4.92537	5.07924	5.13772	4.6362	5.05197	4.81374	5.09163	5.02468	5.13752	4.75523	5.352	4.74636
TIF1	5.97015	6.02618	6.01785	5.7574	5.73456	5.81926	5.95796	5.97003	5.99399	5.82551	5.86298	5.88991
FKS1	4.9338	5.07974	5.15216	5.12785	5.162	5.39752	4.98671	4.82806	4.99689	5.14024	3.97214	5.33288
UBA1	4.66769	4.97423	4.69588	4.57404	4.5718	4.36264	4.9101	4.61423	4.60035	4.88007	4.39138	4.56436
GDH1	5.3766	5.30745	5.30001	5.18963	5.18797	5.16095	5.21132	5.19246	5.2731	5.20289	5.2269	5.14654
COP1	3.66194	3.88047	3.96011	3.6442	4.00744	4.08921	4.16857	4.15588	4.07461	4.05858	3.37176	3.73671
BFR1	4.02263	3.88548	4.21078	4.49319	4.53681	4.62563	4.23076	4.28322	4.04928	4.65809	4.7633	4.58614
SES1	5.19225	5.05085	5.13381	4.96219	5.02077	4.99538	5.10096	5.07227	5.06449	5.00795	5.02492	5.01642
RPL4A	4.4396	4.46777	4.06594	4.25452	4.26278	3.97275	4.45684	4.45013	4.54537	4.17078	4.00136	4.15436
ADE3	5.12424	5.06039	5.13574	4.68725	4.85857	4.90096	5.11443	5.12618	4.9281	4.78012	4.85227	4.60743
ILV3	5.09839	5.11919	5.06683	4.97047	4.89687	5.11692	4.97847	4.90691	4.92432	4.81573	4.86131	4.48605
FAA1	4.15924	4.21417	4.21072	3.78587	3.82652	3.5727	4.07098	4.05686	4.10935	3.7501	3.5788	3.72856
OLA1	5.22545	5.33476	5.27923	4.92565	5.06126	5.09513	5.46504	5.43907	5.49985	5.12065	5.18858	5.22357
ALD4	4.77302	4.6404	4.66989	4.78127	4.75345	4.73767	4.38901	4.32023	4.38473	4.61167	4.55678	4.48996
TIF3	5.11509	4.98953	5.01094	4.90431	4.90127	4.94601	5.05849	5.01051	5.05925	4.84265	4.84333	4.81692
GLK1	5.31275	5.33859	5.24367	5.77605	5.7669	5.7513	5.4209	5.4023	5.42942	5.7003	5.80898	5.77932
GUA1	4.7831	4.88931	4.81949	4.40751	4.43714	4.56931	4.60053	4.63404	4.75407	4.43898	4.54705	4.5613
ASN2	4.9649	5.1499	5.09747	4.82885	4.98426	4.98144	4.91564	5.11065	4.85227	4.82796	4.74149	4.7743
RPS1B	4.34926	4.11283	4.19854	4.15632	4.21741	4.18818	4.39898	4.09373	4.35851	4.05269	3.93624	4.25249
MES1	4.05824	3.44557	3.94555	3.39762	3.79737	3.74398	4.11493	3.97127	3.7387	3.35019	3.73261	3.47733
IDP1	4.82626	4.91307	4.83001	4.71721	4.45092	4.66071	4.57611	4.78346	4.80018	4.54165	4.62647	4.88008
PDI1	5.42493	5.44869	5.57257	5.90516	5.81893	5.8876	5.33162	5.29595	5.4977	5.89174	5.91903	5.88062
ACT1	6.12174	6.11517	6.0624	6.10421	6.12652	6.03932	5.98154	6.07298	6.0119	6.02976	5.9977	6.00705
KAR2	4.84747	4.98612	4.90763	5.67625	5.70618	5.67235	4.97143	4.92092	4.91033	5.7439	5.78762	5.75296
SAM2	4.48217	4.54036	5.5117	4.62918	5.49147	4.47091	5.51172	4.53166	4.33542	4.52795	5.14803	4.62975
TPI1	5.2321	5.18632	5.27993	5.54174	5.52443	5.71937	5.45537	5.38888	5.38575	5.61945	5.6217	5.71591
SAC6	5.03033	4.80427	4.82301	4.61823	4.70965	4.7662	5.06856	4.58645	4.66485	4.51104	4.57875	4.55205
DED81	4.95119	4.91906	4.95749	4.61087	4.56563	4.61821	4.90341	4.86698	4.87775	4.67405	4.45623	4.43539
YHR020W	4.9126	4.53277	4.93009	4.32268	4.46463	4.51045	4.81564	4.83168	4.79838	4.5251	4.68174	5.11833
ATP2	5.61135	5.66657	5.652	5.68766	5.69354	5.65865	5.63745	5.61352	5.67089	5.66377	5.6914	5.69748
SUB2	5.30849	5.28515	5.25938	5.18812	5.25958	5.0966	5.24769	5.3196	5.28006	5.19739	5.34197	5.26211
HOM2	5.1428	5.14125	5.03293	4.85925	5.01691	4.87288	4.99142	5.0119	4.98717	4.76289	4.87058	4.80199
DED1	5.56381	5.20419	5.17473	4.94058	4.98537	4.95278	5.10537	5.14328	5.0678	5.47005	4.9249	4.92724
CPA2	4.24732	3.97978	3.98808	3.99117	3.97532	4.37209	4.09813	3.99467	3.90118	3.93232	3.8695	3.80296
TAL1	5.37094	5.27907	5.42256	5.72421	5.69484	5.7012	5.3083	5.41195	5.43675	5.6466	5.60709	5.6874
ARG1	3.51168	3.53288	3.41267	3.37384	3.32998	3.14785	3.60316	3.72791	3.77613	3.10693	3.79252	3.5913
KGD1	4.44087	4.80561	4.72543	4.46724	4.67644	4.22426	4.48808	4.52728	4.49002	4.58649	4.11403	4.61774
KAP123	4.71648	4.80105	4.76304	4.67064	4.76789	4.7369	4.88682	4.84911	4.82842	4.74379	4.82108	4.80288
NEW1	3.45096	3.45918	3.25996	2.7524	3.50844	2.86713	3.45591	3.73753	3.61701	3.59985	3.34146	3.00052
RPS4B	5.72353	5.74629	5.77085	5.7636	5.73414	5.63511	5.72804	5.79742	5.68927	5.7103	5.41783	5.70161
VPS1	4.69789	4.42603	4.59054	4.65048	4.71837	4.58651	4.73225	4.74864	4.52561	4.54429	4.48577	4.18127
ATP1	5.9648	5.93215	5.9029	5.8688	5.90447	5.88055	6.09754	6.05906	6.00783	5.81918	5.84651	5.77667
TEF4	5.36935	5.42216	5.42792	5.12696	5.10777	5.17887	5.48081	5.46694	5.45973	5.00673	5.07937	5.17536
ILV2	4.7593	4.53816	4.59264	5.29265	4.45439	4.52163	4.38168	4.56311	4.59554	4.22605	4.42216	4.28631
PDA1	5.04616	5.19383	5.13897	5.18777	5.07512	5.15756	5.11426	5.21491	5.10825	4.92771	5.17581	5.17251
ARO8	5.04624	5.00255	4.9995	4.58647	5.62965	5.69356	5.62618	5.64958	5.59468	5.60429	5.27749	4.82653
FRS1	4.99858	4.92976	4.98534	4.63192	4.81574	4.6422	4.98119	4.96906	4.9365	4.76465	4.85171	4.84213
RPS9B	2.52617	2.51646	2.89755	2.3821	2.31681	2.71989	2.63474	2.66112	2.58181	2.82656	2.47963	2.39187
NOP56	4.84648	4.69631	4.84402	4.54193	4.4153	4.55068	4.72509	4.79569	4.74901	4.54929	4.52977	4.63162
BMH1	4.36577	4.45952	4.25251	4.74539	4.71039	4.89499	4.45339	4.45466	4.44455	4.65233	4.8971	4.83869
PRT1	4.67105	4.65619	4.59885	4.32339	4.29302	4.26936	4.44948	4.61304	4.54577	4.461	4.4161	4.49578
TPS2	2.65177	3.18912	2.8851	2.79535	3.12006	2.95807	2.97219	2.77585	2.87693	3.22766	2.86448	3.4401
TPM1	3.04526	3.30431	3.15962	3.29513	3.07606	2.94591	3.42652	2.94828	3.19326	2.99456	3.32978	3.04852
PET9	5.18384	5.20256	5.2296	5.13376	5.14491	5.15666	5.55362	5.46106	5.51944	5.0779	5.21244	5.23076
ASC1	5.48513	5.48413	5.31107	5.69424	5.61209	5.20084	5.6691	5.67554	5.4635	5.36829	5.47507	5.25018
BAT1	5.06609	5.04409	5.0877	5.12552	5.03791	5.16607	4.73264	4.79842	4.76747	4.81893	5.10288	4.92627
GPH1	3.04116	3.083	3.57819	2.67815	3.47463	3.42456	2.77149	3.23904	2.85266	3.40388	2.73257	3.08372
MDN1	3.18055	3.35601	3.04376	3.47963	3.27355	3.29661	3.50849	3.39361	3.1618	3.18963	3.5356	3.15024
RPN1	4.37642	4.47656	4.36646	4.08218	4.03702	3.99669	4.25816	4.29497	4.13883	3.9329	4.4466	4.11024
RPA190	4.40024	4.03596	4.51933	4.09159	3.97439	4.29781	4.82598	4.48716	4.30011	4.3367	4.49651	4.31432
LPD1	4.82356	4.92155	4.80783	4.6429	4.60519	4.63964	4.68395	4.70743	4.72713	4.44772	4.58899	4.59706
RPL10	5.7163	5.15197	5.39694	5.91575	5.52243	5.06136	5.20623	5.91952	5.26651	5.64213	5.37702	5.01709
UGP1	5.37096	5.40113	5.40796	5.09907	5.09276	5.22746	5.44784	5.33919	5.34078	5.03071	4.97961	4.96642
RPL20B	5.20924	5.08815	5.277	5.29783	5.30409	5.42308	5.31631	5.30484	5.34096	5.19704	5.26382	5.22334
STM1	5.05295	5.26298	5.14211	4.69826	4.83294	4.89652	4.96564	5.01776	4.98033	4.65472	4.82535	4.80704
ZUO1	5.14321	5.22625	5.07524	4.80347	4.69648	4.94886	4.95837	5.12289	5.09382	4.72538	4.76189	4.60114
RPS11B	4.47911	4.55193	4.74588	4.81479	4.12081	4.9594	4.92861	4.85108	4.94271	4.49227	4.66766	4.60599
RPO21	4.51447	4.4598	4.44235	4.00071	4.0894	3.99545	4.66825	4.59618	4.51056	3.36017	4.29279	4.26447
TSL1	3.57724	4.14332	3.94721	3.87306	3.93165	4.04356	3.70523	3.72033	3.98824	3.72281	3.39529	3.58019
HOM6	4.7776	4.83253	4.79531	4.5049	4.58685	4.61005	4.61652	4.82327	4.71385	4.85803	4.85342	4.63422
APE2	4.55841	4.63983	4.61819	4.3695	4.49104	4.33809	4.73195	4.3821	4.61077	4.57014	4.36059	4.70213
CCT3	4.15236	4.36689	4.14113	4.04351	3.71141	4.13928	4.02295	4.21845	4.35596	3.70165	4.119	3.95813
RPS16B	5.50889	5.60744	5.44812	5.47379	5.46409	5.51321	5.55735	5.56145	5.64279	5.29235	5.48397	5.36619
SEC31	3.67741	3.19601	3.04256	3.79939	3.77626	3.36868	3.14266	3.02106	3.64991	3.6028	3.72487	3.27677
POR1	6.02935	5.99197	6.02745	6.00876	6.02045	6.05068	5.86233	5.85427	5.83761	5.88464	5.96948	5.92447
TUP1	4.2161	4.3604	4.21795	4.23424	3.8348	4.00584	4.12292	4.28698	4.40018	4.26523	4.02437	4.02199
SEC21	4.12266	3.95431	4.09897	3.96508	4.03168	4.00554	4.09426	3.96171	3.99172	3.85359	4.16529	4.08887
ERG6	5.0615	5.07924	5.04035	5.08421	4.99622	5.08754	5.10618	4.93743	4.97029	4.92747	4.98593	4.96076
TRP2	4.66031	5.04587	4.48172	4.05914	4.3306	5.00783	4.438	4.4522	5.02101	4.35454	4.61283	4.30125
RHR2	5.10374	5.04676	5.09959	5.58113	5.54407	5.56553	4.87987	4.90386	5.00452	5.34372	5.50049	5.38916
HXK2	5.68657	5.72057	5.6988	5.89611	5.85748	5.86311	5.61781	5.67676	5.68283	5.79571	5.76454	5.83758
PGM2	4.65061	4.39967	4.68258	4.47922	4.57737	4.85042	4.26104	4.71576	4.14922	4.20154	4.6555	4.46555
DBP2	4.61533	4.63229	4.66313	4.30584	4.19531	4.06281	4.53366	4.44547	4.4329	4.16239	4.26222	4.24957
ADE5,7	5.61468	5.55685	5.58673	5.37107	5.25146	5.28031	5.57811	5.5327	5.59909	5.27831	5.33437	5.28302
CAM1	5.29524	5.18675	5.31958	5.10063	5.04779	5.09899	5.24468	5.20742	5.18786	4.87083	4.98043	4.99375
OYE2	5.42863	5.37223	5.39574	5.79473	5.74275	5.74569	5.38887	5.34136	5.4767	5.66698	5.8157	5.75043
IPP1	5.6221	5.80018	5.72736	5.74423	5.77359	5.84086	5.87424	5.884	5.90056	6.05431	6.04442	6.09419
DAK1	5.06703	5.11161	5.03568	5.18611	5.05416	5.05019	5.07584	4.90096	4.91841	4.99371	5.02246	5.15787
ADE17	5.43648	5.40323	5.47262	4.83616	4.90351	4.8316	5.39417	5.39851	5.44569	4.68068	4.76568	4.75765
MIS1	3.9187	4.14139	3.95971	3.53508	4.10818	4.16801	4.2564	4.22088	4.03396	3.85474	4.29233	4.29053
CCT2	4.91392	4.83831	4.90989	4.91558	4.88632	4.79089	4.88258	4.77788	4.85874	4.87402	4.92875	4.9595
HTS1	4.99586	4.91057	4.9001	4.51124	4.63017	4.57467	4.82831	4.88514	4.86561	4.47311	4.52967	4.71903
SEC53	5.37203	5.38045	5.40755	5.86885	5.862	5.95099	5.41661	5.38155	5.37477	5.85319	5.86111	5.87607
RPS18B	5.64161	5.57558	5.61012	5.66748	5.67441	5.6567	5.61665	5.64845	5.67769	5.65592	5.67582	5.58197
YNL247W	4.68696	4.72721	4.65943	4.40052	4.25819	4.86419	4.90672	4.59267	4.84637	4.3053	4.29149	4.53996
ARB1	4.68788	4.36784	4.67305	4.42047	4.50833	4.28297	4.47246	4.66445	4.67879	4.08069	4.49809	4.48631
AAT2	4.60244	4.6522	4.72037	4.75815	4.86312	4.82381	4.72191	4.73203	4.71488	4.77827	4.97904	4.9159
SUP45	4.92589	4.79868	4.87209	4.8707	4.81284	4.9104	5.17545	5.16005	5.1884	5.1057	5.15136	5.18913
GCN20	4.18347	3.73691	4.17219	3.59513	3.87111	3.88065	3.92589	4.09125	3.69796	3.56066	3.81884	3.68079
RPP0	5.78756	5.69402	5.77153	5.8414	5.68865	5.86079	5.76987	5.65942	5.85424	5.77944	5.87609	5.84074
RPL2B	5.37065	5.35276	5.31532	5.20837	5.16332	5.29427	5.27379	5.34006	5.387	5.03481	5.09653	5.08697
ARG4	3.87938	3.92343	4.14661	4.30273	3.70769	4.09556	4.15541	4.03034	4.11469	4.25738	3.94326	4.15819
SSZ1	5.04539	5.0602	4.99776	4.86724	4.85358	4.9823	4.94803	4.90897	4.89297	4.87751	4.94411	4.90847
VPH1	3.42043	3.90326	3.4141	3.53646	3.06562	2.94306	2.97556	3.00872	2.711	3.65066	3.09086	3.23236
ADK1	4.89183	4.9885	5.00549	5.11367	5.15137	5.18881	4.87972	4.85998	4.95305	5.2032	5.21515	5.29462
GFA1	4.0789	4.0179	4.27085	4.18384	4.31927	4.26829	4.0191	3.93849	4.23405	3.97812	3.89527	3.89718
SPF1	4.35858	4.0094	4.47051	4.62886	3.52166	4.541	3.33788	3.75273	4.60916	3.95751	4.373	4.00118
SPT6	4.20413	3.33537	3.56442	4.04759	3.26001	3.62086	4.42801	4.45474	2.90496	3.45211	3.17375	3.11889
CAR2	4.83431	4.84735	4.84232	4.99124	5.0149	5.05776	4.88794	4.82862	4.83625	4.91291	5.06754	5.02263
TDH1	5.57842	5.61214	5.65045	5.57511	5.64194	5.60193	5.57096	5.59355	5.55923	5.54041	5.62293	5.4912
RPL5	5.18162	5.85608	5.81357	5.71592	5.06856	5.17466	5.82187	5.20279	5.22702	5.06328	5.1354	5.76772
TUB2	5.412	5.32528	5.3727	5.43122	5.75114	5.56017	5.40823	5.36387	5.35501	5.55787	5.58683	5.54165
ARC1	4.67638	4.98408	4.99188	4.65381	4.72008	4.54174	4.91063	4.86951	4.81988	4.5083	4.71841	4.63064
QCR2	4.98476	5.0613	5.01544	5.2254	5.18147	5.2549	5.09298	5.03608	4.99773	5.10483	5.16062	5.1709
RPL1B	5.86023	5.83421	5.84731	5.8814	5.83819	5.82882	5.76369	5.85007	5.89522	5.83917	5.72227	5.74537
RLI1	4.70827	4.70528	4.81874	4.35613	4.51472	4.33201	4.78692	4.83846	4.84419	4.20565	4.31812	4.42202
CCT7	5.22513	4.71514	4.4433	5.37526	4.58599	4.44103	4.26389	4.27469	5.34002	4.32867	4.95019	4.43353
SEC27	4.7946	4.70396	4.82899	4.52643	4.71444	4.5737	4.82034	4.79856	4.84928	4.59168	4.52074	4.5619
PSA1	5.94538	5.80407	5.96318	5.86222	6.02764	5.93724	5.83316	5.79594	5.841	5.83144	5.87681	5.84742
SEC24	3.34673	3.43823	3.48508	3.46467	3.38208	3.44726	3.48307	3.36084	3.23618	3.24342	3.32586	3.3942
RNA1	4.12962	4.26282	4.40818	4.34361	4.47562	4.55494	4.32576	4.31862	4.48219	4.35496	3.46703	4.56177
RPL27B	5.6554	5.483	5.58238	5.24772	5.3814	5.26117	5.62446	5.67661	5.74014	4.96366	5.11309	4.98631
RNR1	4.25841	4.14241	4.05128	4.16801	3.55985	3.94619	4.26822	4.24672	4.35751	3.86106	3.97474	4.27253
MYO2	3.13377	3.56977	2.797	3.58368	3.49033	3.31181	3.3215	3.62217	3.52878	3.35188	3.56177	3.21696
RPB2	4.02389	2.65824	3.68091	3.05925	3.6098	3.43169	3.79069	3.48799	3.75928	2.7912	3.36822	3.42817
YDL124W	5.27934	4.94693	4.89141	5.64232	5.6089	5.71673	4.85074	5.05865	4.93753	5.57088	5.69708	5.62687
TCB3	4.31601	4.0852	4.28039	4.55507	4.48813	4.21455	4.51103	4.59877	4.36728	4.08076	4.35074	4.20608
YDJ1	4.56322	4.80656	4.53086	4.75921	4.62687	4.75356	4.66749	4.76309	4.78424	4.55767	4.75253	4.65086
ARA1	5.03056	5.06485	5.01176	5.16756	5.22126	5.22188	5.22782	5.17496	5.19878	5.67414	5.46415	5.3969
ERG13	5.28067	5.31567	5.37486	5.2173	5.24458	5.32339	5.03071	5.30322	5.31183	5.26721	5.12526	5.15574
ADE13	4.98114	4.94514	4.95632	4.73328	4.78713	4.84942	4.98808	4.91734	4.99234	4.72385	4.72598	4.81915
SAC1	4.10029	3.84347	4.12898	3.96001	4.00985	3.85354	4.1376	4.19929	4.16002	3.80219	3.82611	3.57781
DLD3	4.86593	4.22315	4.26613	4.30459	4.21162	3.91802	4.6724	4.67741	5.13196	4.40561	4.76552	5.06139
RNR2	6.17429	5.97099	6.11322	5.76999	5.80262	5.7867	6.11409	6.15557	5.96954	5.77456	5.78034	5.71209
TIF4631	3.68868	3.89069	4.05868	4.04004	3.83752	4.19788	3.99083	3.91731	3.77107	3.66021	3.87524	3.94126
LYS21	4.08027	4.14961	4.1963	4.47616	4.47854	4.41617	4.04436	4.14319	4.18798	4.41513	4.39426	4.4661
LSP1	5.0863	5.06726	4.99381	5.0576	5.0752	5.25772	5.08228	5.05957	5.13017	5.09601	5.24921	5.14206
SUP35	4.09364	4.09775	4.21983	3.74549	3.32673	3.93604	4.3998	3.29971	3.78001	3.96509	3.98682	3.77782
TSA1	6.07628	6.16389	6.15188	6.53362	6.5809	6.6021	6.02739	6.06594	6.02665	6.71509	6.72519	6.6692
FUN12	4.27464	3.9171	3.80593	3.50222	3.81245	3.68948	3.26861	4.42006	4.31385	3.14387	3.61464	3.92433
RPS7A	5.17055	5.30904	5.21144	5.79831	5.27608	5.78076	5.81073	5.30198	5.79808	5.78269	5.58927	5.80719
GRE3	4.68729	4.59079	4.63757	4.97847	5.06095	5.04526	4.72886	4.76371	4.63366	4.76824	4.94269	4.83487
EIS1	3.2526	3.20605	3.5528	3.47382	3.55919	3.73966	3.57476	3.27444	3.63073	3.61712	3.15716	2.55882
PMI40	5.09037	5.12768	5.14748	5.45992	5.43809	5.46847	5.04017	5.09268	5.10352	5.40109	5.32787	5.39155
ADO1	4.49263	4.7014	4.24498	4.86497	4.36603	5.00232	4.93233	4.40006	4.92815	4.90785	4.67596	4.55048
ERG10	5.22308	5.17485	5.23034	5.44416	5.48543	5.48523	5.22638	5.19388	5.18548	5.32575	5.37491	5.33733
DHH1	4.54962	4.30293	4.30993	4.40978	4.679	4.74305	4.707	4.30957	4.76936	4.53072	4.59829	4.55459
YMR099C	4.44059	4.49744	4.48431	4.47036	4.54705	4.44946	4.56124	4.56981	4.47138	4.48096	4.15523	4.56934
RPL16A	4.73298	4.85598	4.9821	4.93526	4.93264	5.00466	5.0024	4.97187	4.98364	4.6684	4.77479	4.82616
GLR1	4.41347	4.62609	4.3436	4.17189	4.31829	4.0805	4.41424	4.33752	4.43338	4.22121	4.26837	4.46651
SEC7	3.45181	3.73382	3.49444	3.73449	4.00528	3.74464	3.98137	3.89172	3.69798	3.83895	3.51308	3.7728
CCT8	4.36262	4.41032	4.73645	4.33181	4.68026	4.34606	4.60328	4.7916	4.66552	4.39676	4.73285	4.3271
RNR4	4.97109	5.00088	4.91993	5.02528	4.97768	4.98567	4.75098	4.77824	4.71833	4.82242	4.84094	4.9218
URA7	4.55754	4.20662	4.08889	4.29092	3.82007	3.8776	4.21595	4.4262	4.44681	3.86377	4.25972	4.12583
NSR1	4.48412	4.2724	4.25516	4.26187	4.28884	4.39466	3.9183	3.40907	3.49575	3.65658	3.95381	3.65757
SER3	4.21085	4.25687	4.08042	3.67934	3.88338	3.74483	3.94899	4.2456	4.20069	3.69849	4.11606	3.83971
ARO2	4.46803	4.65373	4.29982	4.59318	4.55802	4.6504	4.67138	4.39369	4.66981	4.34783	4.67559	4.0593
YEL047C	4.67389	4.65051	4.59308	4.70475	4.7015	4.71687	4.53003	4.60959	4.61583	4.64047	4.66504	4.61433
RPS5	6.13907	6.14363	6.15847	6.13533	6.22295	6.22226	6.17555	6.15771	6.1842	6.18071	6.04895	6.19041
APA1	4.74651	4.70728	4.6403	5.65076	5.70686	4.69614	4.43041	4.49615	5.65991	4.57911	5.30443	4.61646
SPE3	5.23599	5.26055	5.26315	5.11615	5.14405	5.15789	5.07678	5.08656	5.03358	5.00141	5.10085	5.09119
DYS1	3.77992	4.15371	4.1622	4.02178	3.98067	3.94481	4.15152	3.94415	3.95082	3.67022	3.92138	4.03674
GCD11	4.49939	4.54858	4.56187	4.06979	4.13195	4.30691	4.67943	4.5541	4.69295	4.0086	4.19542	4.30364
MET13	3.12595	3.5569	3.27001	3.7351	4.18604	4.02681	3.2742	3.95498	3.57701	3.89511	4.03014	3.78979
RPA135	3.51237	3.33104	2.60111	2.65007	3.24949	3.27046	3.28337	3.26108	3.6452	3.02402	3.27137	3.02256
RPL14B	3.67744	3.94799	3.83178	3.91221	3.83501	4.06347	3.95998	3.97275	3.85601	3.9597	3.93624	3.8163
RPS8B	5.76759	5.75561	5.78476	5.51372	5.55722	5.56262	5.74143	5.75933	5.83096	5.27472	5.34078	5.29064
VMA4	4.99235	5.08252	4.97349	5.07576	5.06523	5.15836	4.8744	4.81249	5.01186	5.15738	5.10847	5.17565
CCT4	4.65291	4.55956	4.64538	4.33105	4.57461	4.2801	4.47607	4.70536	4.45554	4.44133	4.34432	4.3201
SER1	4.94862	4.91753	4.93429	4.6857	4.88474	4.6529	4.87676	4.77371	4.92905	5.6953	4.81482	4.71221
LIA1	4.05228	4.18445	4.15152	4.24271	4.30807	4.27199	4.18754	4.1714	3.67811	4.25066	4.41377	4.47547
VMA13	4.83975	4.94453	4.79381	4.60312	4.68341	4.64823	4.58702	4.70664	4.6841	4.55821	4.48418	4.6305
CRN1	4.4493	4.25337	4.42088	4.40846	3.82455	3.97621	4.40092	4.28755	4.55169	3.87263	4.02419	4.22201
AIP1	3.91216	4.09723	4.18799	3.57951	4.12242	4.26548	4.07453	4.15789	4.21629	4.11837	4.00759	4.20277
HOM3	3.58834	3.41622	3.6166	3.96596	3.85485	3.69946	3.79623	3.50969	3.51271	3.73707	4.00971	3.6608
TIF5	4.62352	4.57608	4.69605	4.67162	4.69602	4.68037	4.57497	4.6014	4.58567	4.653	4.77803	4.76276
NIP1	3.90591	3.93713	3.72937	4.27303	4.17718	4.2205	4.01545	4.03602	4.10263	3.74642	3.82511	3.8911
ZWF1	3.66427	3.77097	3.68554	4.14637	4.16112	4.11384	3.81632	3.50451	3.80978	4.04917	3.85875	3.91303
PRO2	4.5542	4.43306	4.42805	4.61456	4.59393	4.57967	4.42862	4.54253	4.47361	4.57685	4.39762	4.62581
RPS6B	5.4779	5.37598	5.34282	5.30541	5.32044	5.14769	5.54968	5.50419	5.57218	5.04743	5.07772	4.97714
SGT2	4.83338	4.80931	4.78391	4.96243	4.89592	4.83936	4.87915	4.89103	4.91106	4.99946	5.07073	5.10126
RPS2	5.45375	5.52232	5.41805	5.41154	5.34616	5.45718	5.21285	5.50368	5.22668	4.8744	4.69179	4.82985
AHP1	6.06579	5.64477	5.87156	5.18027	5.53822	5.09432	6.10938	6.04421	5.92421	5.29569	5.52827	5.15211
RPL31B	3.13315	3.41492	2.66721	2.62303	2.88888	3.34208	2.98027	2.6451	2.99716	3.03533	2.73618	3.36037
TUF1	5.01452	4.71829	4.71269	4.67871	4.37588	4.29864	4.65351	4.84466	4.76586	4.79874	4.51124	4.76973
PAA1	3.66453	3.64886	4.00515	4.47202	4.52582	4.35573	4.30892	4.25609	3.62528	4.37479	4.53235	4.51349
SSA2	6.21878	6.14991	6.175	5.89968	5.89459	5.78504	6.23977	6.31729	6.25037	6.04333	6.12376	6.04934
RPL13B	5.48431	5.63772	5.27007	5.37821	5.39792	5.28053	5.53836	5.46409	5.54127	5.06463	5.2767	5.15565
ARO4	4.75846	4.71342	4.64834	4.38238	4.30693	4.48723	4.88643	4.88306	4.86519	4.49419	4.62907	5.02885
WTM1	4.73989	4.75902	4.75	4.82189	4.77863	4.82652	4.86233	4.80843	4.70496	4.77114	4.73261	4.71577
RPL9A	4.81563	4.75118	3.70962	4.73582	4.50478	4.62604	4.71501	4.77926	4.85094	4.59697	4.61619	4.5198
TPS1	5.06413	4.9583	5.04683	5.26413	5.24186	5.23672	5.32728	5.25867	5.31317	5.51593	5.57023	5.5538
MAE1	3.4833	3.62472	3.90441	3.16378	2.85958	3.33095	3.76668	3.64645	3.45502	2.7491	3.10425	3.02437
ILV6	5.20299	5.15166	5.15517	5.18818	5.1656	5.10373	5.1664	5.16466	5.17159	5.20687	5.1288	5.33794
RPL18B	5.49648	5.44117	5.51229	5.32442	5.30062	5.36313	5.61924	5.56967	5.68133	5.05083	5.11154	5.05626
CYS3	5.21131	5.58253	5.54677	5.31826	5.0089	5.06175	4.91267	4.86723	5.25756	5.60309	5.56125	5.32413
NOP1	4.71727	4.70688	4.58206	4.33057	4.16529	4.48972	4.6194	4.64881	4.58896	4.22227	4.28954	4.34841
RPL17A	4.53871	4.4544	4.34786	4.45242	3.71836	3.27209	4.58611	4.55682	3.8143	4.31711	4.38107	4.326
WRS1	4.35981	3.9216	3.77381	3.99517	3.80684	4.24357	3.815	4.1169	3.93892	3.91989	3.68658	4.27508
SHM1	5.0989	5.18397	5.19078	5.01348	4.96558	5.02128	5.4351	5.42639	5.40315	5.27051	5.29705	5.30564
ASN1	4.53733	4.5776	4.48105	4.15781	4.49921	4.38256	4.27991	4.65591	4.60699	4.45097	4.43382	4.78742
ADE12	5.05384	5.3184	5.23877	4.95071	5.00701	5.04837	5.26404	5.28379	5.36044	4.95512	5.03199	4.9606
SOD1	3.4196	3.49431	3.53368	3.40895	3.5618	3.54067	3.65145	3.39244	3.44274	3.47951	3.38159	3.03514
CPR1	3.82181	4.08009	3.93134	4.3454	4.45443	4.57046	4.25414	3.91879	4.05042	4.42868	4.60677	4.44178
HPT1	4.38158	4.52236	4.17143	4.43137	4.42514	4.4308	4.61369	4.4848	4.54287	4.31887	4.60068	4.40497
GPD2	4.53329	4.53374	4.49641	4.41956	4.61294	4.63146	4.43364	4.39406	4.28897	4.49667	4.42988	4.57244
ERG20	4.91684	4.9609	4.93535	4.87811	5.01957	5.14492	4.90848	4.7999	4.79458	4.82337	4.92596	4.89877
RPL19B	5.24947	5.10618	5.34966	4.87461	4.65897	4.72998	5.2869	5.28558	5.34528	4.35577	4.42978	4.30503
FRS2	5.14334	5.15215	5.12507	5.15745	5.16547	5.22972	5.13458	5.12167	4.97925	5.12656	5.20168	5.28047
MBF1	4.3458	4.43715	4.47163	4.53681	4.43137	4.68051	4.61068	4.59965	4.60388	4.5132	4.65242	4.61914
SCL1	4.62101	4.44538	4.75986	4.86302	4.77038	4.78157	4.79445	4.72486	4.74172	4.83935	4.94797	4.87936
CBF5	3.45787	3.7726	3.66556	3.2097	3.29819	3.66131	3.80929	3.68959	3.86043	3.3885	3.17104	3.47221
SRP1	4.34199	4.30512	4.15113	4.21169	4.1677	4.21625	4.16379	4.16853	4.29167	4.42541	4.30507	4.46186
TOM70	4.63763	4.51858	4.62732	4.41771	4.44555	4.40118	4.63691	4.6177	4.59994	4.42986	4.49485	4.5337
NCP1	4.76042	4.55328	4.74293	4.56388	4.67456	4.5657	4.78869	4.59581	4.65159	4.43885	4.54713	4.58479
LAT1	5.47936	5.41543	5.44504	5.28731	5.32758	5.31505	5.44261	5.39619	5.35506	5.25748	5.30407	5.25359
TCP1	4.53095	4.45738	4.45513	4.34208	4.32224	4.25051	4.66939	4.44476	4.68329	4.22462	4.40053	4.23486
YGR130C	2.95795	2.60649	3.00288	3.78791	3.37796	2.84486	3.143	2.63177	3.56855	2.8064	3.21391	2.81031
FAA4	3.64809	3.95028	3.69176	3.25848	3.3745	3.33829	3.91366	3.86273	3.68223	3.24939	3.63515	3.38386
RPN2	3.42692	3.85751	3.98072	3.77164	3.74116	3.82982	3.95062	3.75602	3.87021	3.58669	3.77473	3.65952
DLD1	3.81584	3.63524	3.77449	3.86747	4.02222	3.74015	3.75708	3.81507	3.51556	4.01932	3.80894	3.66076
CIT1	5.04376	5.02313	5.06904	5.05184	5.07481	5.11216	5.06915	5.22968	5.18306	5.11782	5.22612	5.14604
SEC14	5.21889	5.22984	5.12475	5.36252	5.35326	5.35891	5.1673	5.09998	5.29093	5.22151	5.3811	5.33695
SEC26	4.20097	4.08243	4.23063	4.15652	4.21902	4.22454	4.29688	4.36388	4.21348	4.11137	4.22253	3.99692
SAM1	4.48822	4.65199	4.58702	4.55222	4.52292	4.64884	4.49607	4.54013	4.67768	4.17682	4.42556	4.49941
RPS31	4.39695	4.42162	4.51147	4.36566	4.40296	4.3059	4.53264	4.46532	4.5411	4.31166	4.41356	4.45698
ARG5,6	3.96111	3.93602	4.50858	4.09457	4.12545	3.93669	4.09935	3.67868	4.15891	4.13894	4.04736	4.1766
CCT5	4.10481	4.17576	3.88558	4.14254	4.09947	4.04409	4.3314	4.28874	4.1951	3.80932	4.28818	4.05541
RPS24B	5.68182	5.51307	5.69477	5.63446	5.65187	5.62942	5.75176	5.65016	5.61412	5.53504	5.58092	5.58503
PRD1	3.83708	4.03055	3.95234	3.80955	4.12637	3.63637	3.65254	3.82664	4.01844	3.72641	3.85061	4.19496
DCS1	5.02637	4.76266	4.92279	4.75616	4.97851	4.61277	4.61778	4.50448	5.00055	4.66491	4.8697	4.67676
GSF2	4.49243	4.36773	4.41792	4.40223	4.28382	4.28825	4.3648	4.41677	4.4297	4.27553	4.29863	4.46416
EDE1	4.27907	4.1878	3.78798	3.99521	3.94731	3.8537	4.57926	4.45268	4.44061	3.95369	4.14867	4.05986
APE3	4.88259	4.9467	5.06969	5.06621	5.10028	5.06946	5.21161	5.2132	5.219	5.26208	5.22362	5.28508
AHA1	4.57126	4.44669	4.5638	4.46341	4.49861	4.25973	4.85795	4.81882	4.78714	4.43651	4.44146	4.44762
VMA5	5.43	5.45289	5.39581	5.36927	5.10377	5.24631	5.46588	5.04633	5.2823	5.30578	5.11514	5.09969
ILV1	4.76071	4.70838	4.57458	4.55052	4.64415	4.63171	4.57587	4.78674	4.68277	4.61607	4.62567	4.50519
RPS14A	5.1685	5.29323	5.21152	5.08349	5.16896	5.334	5.28542	5.31363	5.3103	4.95994	5.14161	5.11645
RPL11B	5.28069	5.28913	5.33975	5.12427	5.25861	5.38015	5.40032	5.26323	5.2431	5.04739	5.1182	5.24094
DEF1	3.72667	3.50322	3.93495	3.74965	2.93689	3.83848	2.83711	2.84725	2.96065	3.75703	3.95153	2.97777
CRM1	4.24639	4.0409	4.58281	4.02191	4.05981	4.34339	4.45007	3.79249	4.04721	3.82553	3.88722	3.8615
MDH1	4.5952	4.41648	4.47186	4.5711	4.61946	4.69281	4.56159	4.63592	4.57689	4.67592	4.66756	4.64473
YMR315W	4.41488	4.37952	3.90043	4.86164	4.87181	4.74808	4.43642	4.49439	4.12136	4.7637	4.81303	4.58939
TIF34	4.62231	5.58486	4.2717	4.80274	4.7305	4.79976	4.85563	4.63794	4.81	4.84801	4.97631	4.79216
RPS13	5.85059	5.82654	5.83367	5.87137	5.72915	5.71544	5.88231	5.92582	5.89096	5.80835	5.65854	5.77293
KES1	4.07556	4.15593	4.21388	4.21089	3.86296	3.9362	4.38699	4.19786	4.14368	3.99932	4.19875	4.33805
ENO1	5.69857	5.66836	5.67942	5.93557	5.91372	5.94717	5.64801	5.66197	5.61175	5.97358	5.95945	6.0101
GLN1	5.17935	5.23684	5.17431	5.32821	5.36871	4.82706	5.30881	5.28202	5.31842	5.41832	5.24687	4.70186
ALD5	3.30653	3.41565	3.51006	3.52256	3.43203	3.5751	3.34095	2.99077	3.42822	3.14205	3.52335	3.32806
SIS1	4.15636	4.34945	4.00063	4.3139	4.22705	4.23192	4.08873	4.38511	4.06867	3.97944	4.07574	4.28644
SYP1	2.44576	2.67243	2.55966	3.05962	2.84927	3.51127	2.87224	2.66469	2.79974	3.51698	2.51434	3.69365
YCP4	4.70401	4.99212	4.67612	4.48145	4.46551	4.79462	5.00021	4.77171	4.77197	4.34156	4.6616	4.75652
YHB1	5.1112	5.0287	4.92032	4.70274	4.81373	4.79254	4.6271	4.78651	4.75326	4.57863	4.74972	4.39047
GVP36	5.14811	5.04701	5.0604	5.2521	5.21631	5.30427	5.02998	5.12389	4.96927	5.33836	5.38116	5.33819
NPT1	4.53807	4.59526	4.66495	4.72025	4.76375	4.72236	4.62944	4.60658	4.73232	4.65888	4.73902	4.64214
PIL1	5.18166	5.26376	5.10767	5.2945	5.25566	5.13801	5.25207	5.19124	5.08255	5.32283	5.40047	5.40074
UGA1	3.6688	3.75951	3.82006	4.48186	4.12062	4.34348	3.76202	4.33208	4.06692	4.2607	4.09154	4.34862
GLY1	4.8348	4.81265	4.78835	4.46299	4.43472	4.42687	4.80691	4.76342	4.83135	4.53651	4.50186	4.59354
GDI1	3.93978	3.58199	3.97792	3.94228	3.93742	4.09229	3.73884	3.79128	3.6844	3.87466	4.05558	3.93739
GSP2	5.15009	5.17321	5.26344	5.16252	4.98916	5.11795	5.2483	5.22323	5.21642	5.15847	5.30118	5.18242
IDH2	5.16497	5.17553	4.91636	5.0366	5.22188	5.07485	5.17079	5.01614	5.09716	4.94154	4.87278	5.07005
MCR1	4.30888	4.37249	4.40613	4.50824	4.78396	4.82147	4.40603	4.3135	4.35011	4.52237	4.69296	4.621
GUK1	4.80117	4.45021	4.35224	4.95378	4.87019	4.88619	4.46408	4.44928	4.87173	5.00185	5.13871	4.93547
TUB1	4.68357	4.55038	4.76443	4.56761	4.68499	4.75457	4.71595	4.70167	4.71578	4.71383	4.83223	4.75288
RPL32	4.90356	4.98356	5.13364	4.72121	4.66517	4.80334	5.25872	5.19203	5.32454	4.49191	4.71618	4.69544
CDC33	3.95254	4.09959	4.20208	4.29241	4.30661	4.35657	4.0858	4.19418	4.20996	4.31835	4.30214	4.34334
IDH1	4.84124	4.9623	4.9426	5.03382	5.04696	4.96759	5.10789	5.10244	5.09986	5.0832	5.06192	4.94525
IMD3	5.13523	5.06824	5.1323	4.82237	4.80124	4.52764	4.90037	4.98712	4.98497	4.45612	4.67542	4.69363
RVB2	4.71912	4.65943	4.53323	4.70563	4.73973	4.71809	4.48862	4.57653	4.62846	4.72167	4.80553	4.66678
YLR179C	5.69054	5.72481	4.53136	5.67242	4.4267	4.34727	5.67505	4.70984	4.64153	4.54128	4.7068	4.59084
GAS1	3.93843	4.05672	4.12794	4.11995	4.12416	4.17974	4.2334	4.21818	3.93377	4.00289	3.7633	4.11522
SSA4	4.97852	5.00295	4.8972	4.57156	4.50115	4.51744	4.99933	5.06996	4.87177	4.5919	4.67447	4.36689
COR1	4.75703	4.68273	4.73037	4.78653	4.82607	4.88146	5.02903	4.98865	4.93774	4.98428	5.0738	5.07174
NOP58	4.59025	4.59998	4.8892	4.64032	4.51537	4.49263	4.85186	4.66888	4.5101	4.38592	4.34765	4.51016
HIS1	4.72477	4.4564	4.29212	4.39716	4.71774	4.45088	4.68355	4.76303	4.74123	4.71552	4.77037	4.63525
TYS1	4.66033	4.72937	4.70031	4.4886	4.57968	4.54056	4.57116	4.68322	4.69574	4.40893	4.61642	4.60121
LYS2	2.92496	2.8239	2.71439	2.73497	3.2352	3.40276	3.3728	3.53941	3.53963	3.0084	3.03579	3.25413
YNL010W	4.75259	4.78695	4.76001	4.84105	4.80393	4.69625	4.66457	4.70356	4.71008	4.89197	4.94499	4.90216
EMI2	4.56279	4.64928	4.45603	4.77297	4.58547	4.57525	4.42018	4.50072	4.46888	4.16063	4.50865	4.59162
SPT16	3.61934	3.47281	3.84653	2.80029	4.22165	4.05478	3.52091	3.82423	2.98678	3.19292	3.66574	4.1244
SEC23	4.44111	4.27351	4.51422	4.52934	4.26539	4.50562	4.63395	4.61493	4.54455	4.47748	4.48132	4.52407
YMR226C	3.97469	3.90817	4.21013	4.1975	4.11498	4.38978	3.9837	3.90624	3.97198	4.18893	4.44281	4.43461
RPS17B	5.5199	5.4229	5.41897	5.36537	5.42608	5.2826	5.43959	5.29633	5.48963	5.24781	5.23006	5.19735
ADH6	4.60313	4.45072	4.77892	4.70061	4.63523	4.64869	4.67884	4.76815	4.80692	4.59933	4.5664	4.81312
RDL1	3.57148	3.48177	3.59605	3.37716	3.7065	3.15488	3.56436	3.48901	3.57119	3.5923	3.33925	3.08749
RPL28	5.67458	5.62033	5.70752	5.33604	5.31208	5.25048	5.68854	5.74107	5.72999	5.15419	5.33913	5.16639
LSC2	3.49727	3.8356	3.65081	3.90267	3.85612	4.03741	3.05562	3.69737	3.69608	3.8936	3.10837	3.56409
ABF2	3.96638	3.73989	3.82899	3.69744	4.06183	4.0099	3.82829	3.91887	3.84585	4.17694	4.1273	3.59929
PEP4	5.09431	5.26065	5.16362	5.5796	5.5056	5.51084	5.30686	5.20559	5.14684	5.6126	5.6471	5.59698
PRS3	4.94671	4.999	4.92581	4.91642	4.88169	4.87234	4.91564	4.85975	4.93084	4.89127	4.80538	4.80873
YKR018C	3.07945	3.95315	3.82757	3.83228	2.78603	3.78654	2.63166	2.77249	3.08421	2.69431	3.02047	3.20971
FUM1	4.50727	4.81457	4.65791	4.65907	4.72671	4.71887	4.71536	4.73584	4.50954	4.67258	4.69333	4.46557
MAP1	3.3957	4.31872	4.00958	3.62781	3.60259	3.19491	3.95797	4.29083	3.88492	3.57808	3.97124	3.62368
HIS7	3.60239	3.32724	3.55264	3.67157	3.30698	3.31778	3.46333	3.4816	3.33775	3.47473	3.25652	3.46311
MIR1	5.81689	5.42318	5.71036	5.72967	5.84848	5.73375	5.77349	5.71508	5.67326	5.73801	5.71687	5.69531
ARO3	3.52729	3.61723	3.4438	3.70736	3.18483	3.0741	3.40377	3.61137	3.46624	3.70261	3.77147	3.29222
CBR1	4.89133	4.91084	4.79462	4.63136	4.7991	4.7351	4.78241	4.76076	4.75868	4.63385	4.76684	4.73407
RPS20	5.39144	5.48375	5.53701	5.45223	5.43317	5.55828	5.48627	5.5044	5.56611	5.32088	5.322	5.39523
RPS19B	5.01075	4.95991	5.0601	5.11146	5.05903	5.25188	5.12264	5.08592	5.04745	5.15289	5.12552	5.09477
RPL12B	5.2761	5.33097	5.30745	5.3198	5.36012	5.41648	5.36195	5.37018	5.36259	5.31945	5.43808	5.39009
TMA19	5.27638	5.36688	5.33441	5.37195	5.13347	5.50545	5.17615	5.19776	5.2457	5.1365	5.58562	5.45397
TPS3	2.72398	3.06753	2.84715	2.42068	2.93787	2.7408	3.08985	3.08027	3.13158	2.97915	3.19008	2.96482
RPL33A	5.02087	4.98233	5.04366	4.84049	4.90133	4.92247	5.12954	5.07474	5.10458	4.58122	4.73651	4.5602
BBC1	3.35363	3.2609	2.76426	3.59539	3.2442	3.43284	3.43263	3.17729	3.42259	3.22202	3.03278	3.16023
YPR1	4.98736	4.7139	4.97316	4.84671	4.91419	5.00548	4.83418	4.81121	4.81521	4.85721	4.85029	4.71726
SAR1	4.52504	4.54622	4.51963	4.89251	4.97581	4.93894	4.54974	4.59106	4.66705	4.97582	5.00612	5.01868
YMR196W	2.96773	3.18928	3.02637	3.14504	2.7074	3.00082	2.99765	2.91484	3.2753	2.48348	3.03321	3.07772
ATP3	4.68125	4.73823	4.68111	4.79432	4.74025	4.88987	4.59307	4.59193	4.71438	4.74038	4.72666	4.74922
MAP2	4.13411	4.0809	4.14693	4.06998	4.12001	3.89779	4.2005	4.16873	3.97748	4.33846	4.4325	4.36971
POB3	4.02763	3.72002	3.86547	3.78991	3.9347	3.94971	3.8957	4.12409	3.88457	4.04031	3.91876	4.03633
DBP5	4.35239	4.35523	4.32628	4.21078	4.35991	4.22633	4.3327	4.35835	4.33352	4.24396	4.32442	4.27603
PDR5	2.57654	3.3219	2.38465	2.69441	2.81216	3.12744	2.71612	2.76171	3.16162	2.88501	2.71641	3.11677
PMT1	3.80217	3.82937	3.94834	3.8225	3.43502	3.93805	4.34887	3.9341	4.08325	3.74661	4.15252	3.78768
ADE1	4.41496	4.47777	4.16417	4.00271	4.09984	4.15334	4.46391	4.38722	4.12616	4.16825	4.35792	4.24174
NAT1	3.57037	3.59859	3.36214	3.40638	3.42695	3.37134	3.59625	3.80078	3.80021	3.08425	3.24625	3.49763
SEC13	4.26157	4.36162	4.82986	4.1924	4.393	4.56809	4.82628	4.26798	4.11021	4.33678	4.52473	4.60946
RPL35B	5.37713	5.41253	5.30183	5.20055	5.15781	5.42705	5.32733	5.42712	5.30323	5.02957	5.15302	5.14504
ADE16	4.11165	3.86335	4.02788	4.29305	4.17916	4.10805	3.72074	4.13665	4.16002	4.03407	4.17898	3.87714
LSC1	4.57028	4.55453	4.47541	4.85793	4.87122	4.88918	4.57185	4.67177	4.65018	4.87767	4.94143	4.9343
FUR1	4.85224	4.89656	4.79871	4.93996	4.89835	4.98001	4.73724	4.73754	4.81405	4.82122	4.89717	4.90086
ADE2	4.57047	4.50026	4.6272	4.26763	4.33563	4.22404	4.56355	4.52579	4.61319	3.89621	4.19877	4.09795
HYP2	4.96686	4.99238	5.01836	5.2144	5.15115	5.2026	4.82277	4.74287	4.96427	5.16907	4.99266	5.06647
YNK1	5.27548	5.16644	5.27236	5.46744	5.56587	5.54328	5.23903	5.19441	5.17186	5.49761	5.55169	5.44557
NTH1	4.65905	4.20949	4.29871	4.49876	4.11507	4.00515	4.5294	4.51576	4.51274	4.37514	4.22544	3.96431
ADE4	4.38673	4.38068	4.24682	3.96217	4.01101	3.90686	4.24657	4.26338	4.35954	3.75281	3.87209	3.98348
MVD1	4.03093	3.40944	4.05701	3.925	4.07771	4.01375	3.97205	4.00133	4.05624	4.11533	4.05466	4.00965
DPM1	5.16573	5.32388	5.16037	5.43329	5.63402	5.54559	4.89934	5.01418	5.24818	5.36299	5.41167	5.26354
PRE5	4.55118	4.61169	4.5387	4.66779	4.68351	4.83266	4.76053	4.68148	4.67893	4.75216	4.97736	4.81935
YKT6	4.66322	4.67655	4.6334	4.53045	4.55448	4.84903	4.83292	4.80406	4.8279	4.58013	4.9157	4.85666
CRP1	3.8963	4.23047	3.88239	4.2543	3.70818	3.62121	4.43073	3.42046	4.05532	3.86594	3.96773	3.73512
RPL25	4.9187	5.15123	5.08053	4.9641	4.94547	5.14464	5.09519	5.05954	5.21135	4.73834	4.66493	4.89467
URA1	5.18514	5.20786	5.12714	4.82994	4.82807	5.16048	4.83278	5.06008	4.95659	4.91758	5.31122	4.99316
RSP5	3.74048	4.05116	3.98005	3.71335	3.90066	3.81296	3.8544	3.94347	4.08506	3.47718	4.01501	3.84341
MRP8	3.91485	4.00704	3.76579	4.4264	4.45444	4.38906	3.98232	3.97237	3.84272	4.53707	4.57118	4.54198
RPT4	3.96808	4.09638	4.309	4.30009	4.20723	4.40442	4.24682	4.17611	4.18592	4.2628	4.48929	4.49185
SUI2	5.04582	4.82313	5.27613	4.98743	5.06163	5.06092	5.09147	5.29288	5.07397	5.00878	5.09291	5.03351
GET3	2.96033	3.83042	3.83534	3.84846	3.95169	4.21587	3.73721	3.81791	3.68993	3.96873	4.08553	4.21699
EFB1	4.91872	4.86724	5.12664	5.0483	4.79459	4.98539	5.25563	4.92431	5.08927	5.19087	5.09233	5.28431
YRB1	3.72169	4.00882	3.99359	3.97612	3.96117	4.00189	3.7511	4.06615	3.82451	3.96089	3.99475	2.57042
THR1	4.82912	4.76536	4.75478	4.60348	4.66141	4.54627	4.85499	4.99442	4.83566	4.66062	4.6488	4.65731
ADH3	4.84774	4.94245	4.93457	4.84225	4.8958	4.91085	4.92905	4.94892	4.9224	4.79052	4.93061	4.85229
TCB1	3.39705	4.10577	3.03252	3.08336	3.34041	4.04919	3.55804	3.41188	3.98843	3.18258	3.1839	3.45725
RPL43B	4.41963	4.56566	4.4639	4.17774	4.15971	4.25947	4.57325	4.65319	4.68146	3.72391	4.02548	4.05082
RPS12	4.7238	4.75571	5.43251	4.42827	4.58723	4.62594	4.86377	5.32549	4.75125	4.58383	5.00912	4.6661
RPN7	4.31638	3.94289	3.96191	4.35278	4.05611	3.99629	4.36244	4.41315	4.31468	4.1809	4.39774	4.31593
CDC39	4.56231	4.41664	4.51518	4.69377	4.63954	4.50781	3.94645	4.58743	4.58694	4.58622	4.00758	4.76901
PDB1	4.86304	4.92892	4.81008	4.91973	4.83269	4.94233	5.0863	5.06977	5.08461	5.08775	5.13123	5.13302
RPL30	4.80963	4.78715	4.80273	4.7128	4.70962	4.70577	4.84495	5.01289	4.94345	4.62493	4.59404	4.53488
SBP1	5.5329	5.10052	4.77049	4.96595	5.02046	5.46013	4.56548	4.82299	4.89477	5.0411	5.18632	4.90247
PMT2	3.77311	3.79157	4.14762	3.65025	4.20294	3.73481	3.88634	4.05811	3.59437	3.82049	4.17136	4.21158
SRV2	4.1659	4.16837	3.98413	4.12142	4.14976	4.12604	3.90667	4.2294	4.19488	3.81943	4.18324	4.17153
NOG1	4.04672	4.25171	3.85918	3.82785	4.03486	3.64752	4.14496	4.01665	3.87444	3.95166	3.73701	4.01183
BNA1	3.54677	3.31866	3.23305	3.26315	3.06527	3.17006	3.40644	2.87247	2.98207	2.99823	3.28657	3.22613
DUG1	5.22455	5.30333	5.26112	5.21773	5.31549	5.17035	5.19898	5.07209	5.26052	5.32177	5.31895	5.35266
SOL2	3.44071	3.64902	3.04019	3.64244	3.6099	3.57768	3.24824	3.73441	3.61532	3.82026	3.86581	3.66283
YNL134C	4.72626	4.81391	4.568	4.78208	4.83732	4.93584	4.8794	4.77055	4.88912	4.78712	4.84571	4.83221
HSP12	2.8522	3.16652	2.90719	2.54968	3.19889	3.30929	2.95951	3.32425	2.69411	2.96993	2.81565	2.90319
CCP1	4.28028	4.4098	4.47759	4.7754	4.6825	4.71612	4.23376	4.14823	4.21079	4.55313	4.65845	4.63454
NFS1	3.87733	3.88813	3.45514	3.35147	3.30572	3.7241	3.88395	3.63772	3.94663	3.43694	3.64966	3.5804
RIB3	3.42214	3.6068	3.39285	3.51436	3.56139	2.87709	3.74175	3.62697	2.93515	3.45451	2.83122	2.61104
TIM50	4.28584	4.01355	4.22027	4.08674	4.11152	4.13791	3.68862	4.1494	4.21675	3.27777	3.99458	3.9585
ATP5	4.091	4.1206	4.01127	4.30168	4.4357	4.11901	4.14504	4.21444	4.20798	4.40725	4.4093	4.21605
MCK1	3.98394	4.19975	4.07952	3.97824	4.08965	3.85242	4.11115	4.12778	4.0319	3.98529	3.90432	3.90821
RPN8	4.2911	4.44401	4.13975	4.32451	4.37051	4.32242	4.28439	4.16541	4.41166	4.22691	4.42629	4.41847
RPS15	5.3379	5.85438	5.79491	5.36377	5.37458	5.44522	5.74178	5.83441	5.37423	5.70231	5.24037	5.26041
ERB1	3.90351	3.66204	3.82973	3.83694	3.69653	3.72384	3.89968	3.88202	3.94613	3.72539	3.77927	3.8901
GOR1	3.18487	3.31965	2.69356	3.28705	3.26648	3.26969	4.32446	2.84711	3.11702	3.10652	2.58451	2.58993
SDH1	3.56058	3.54494	3.62382	3.64278	3.52116	3.34304	3.46145	3.13586	3.58729	3.67185	3.22632	3.17591
CPR6	4.6372	4.65752	4.71268	4.6354	4.53774	4.71771	4.80616	4.76605	4.70341	4.50351	4.53175	4.664
PRP43	3.69815	3.72823	3.81365	3.54034	3.35696	3.52569	3.30732	3.7349	3.62575	3.31982	3.52811	3.47126
PDX3	4.07402	3.93395	3.38699	4.03479	4.10612	4.01635	4.32951	4.13504	4.24054	4.44787	4.34985	4.47757
RTN1	4.24116	4.42806	4.36578	4.54188	4.46935	4.58328	4.55929	4.48573	4.59966	4.2552	4.38775	4.35482
HMF1	3.45707	3.78492	3.68131	2.98493	3.71925	3.71798	3.57766	3.4122	3.73922	3.58056	3.66122	3.81347
RPT1	3.70058	3.87944	3.98547	3.81088	4.14515	4.01564	3.85566	3.98366	3.76397	3.84449	4.08761	4.05472
QNS1	4.18999	4.62703	4.14982	4.45997	4.04669	4.13961	4.21021	4.4338	4.5582	4.456	4.12728	4.04196
ARP3	4.57351	4.44678	4.62798	4.43164	4.608	4.68171	4.70063	4.63997	4.67598	4.51742	4.57147	4.58738
ARC35	4.49468	4.33695	4.53727	4.48918	4.58671	4.5388	4.52776	4.61259	4.56278	4.32098	4.45455	3.9078
YBR056W	3.69648	3.72287	3.57732	3.53923	3.8268	4.07238	3.96164	3.89442	3.92282	3.85169	4.10132	4.17747
SOL3	4.4656	4.51138	4.52048	4.40928	4.58607	4.65621	4.72036	4.52807	4.43188	4.53214	4.65984	4.51545
QRI1	4.40751	4.4307	4.32672	4.30202	4.40268	4.29509	4.42542	4.33309	4.35152	4.36905	4.28591	4.21092
AYR1	4.32033	4.31969	4.35043	4.20787	4.25014	4.05675	4.41859	4.42793	4.43299	4.17904	4.30951	4.05094
RPS21B	5.02236	5.04424	4.57451	4.26959	3.94772	4.95042	4.55592	5.03057	4.46042	4.89901	4.24348	4.99781
WBP1	3.80349	4.59491	4.48509	4.68227	3.80259	3.54679	3.94683	4.03315	3.7721	3.63171	3.89983	3.68929
YPK1	3.3734	3.8544	3.25953	3.7779	3.71392	3.49272	3.71697	3.4282	3.70551	3.25688	3.66872	3.55435
SUI3	4.38052	4.50975	4.18163	4.28137	4.31428	4.52863	4.43569	4.42628	4.43341	4.25772	4.23652	4.46157
PUP2	4.60204	4.61915	4.49405	4.70045	4.63349	4.74059	4.53069	4.53388	4.63424	4.75671	4.9495	4.85571
URA5	5.08268	4.96242	5.11916	5.06089	4.61644	4.48359	5.08717	4.58686	5.13128	4.89922	4.86934	4.96155
HSP78	4.07765	4.14603	4.05804	4.03364	4.01397	4.24835	4.29497	3.95207	4.23091	3.76921	3.89359	3.92259
CCT6	3.02098	3.74732	3.65172	3.12201	3.06907	3.73883	3.8738	3.84777	3.81361	3.62682	3.62196	3.02152
NDE1	2.82574	2.70735	3.35428	3.12004	3.56427	3.68869	3.73409	3.76065	3.11525	3.35222	3.30777	3.31366
RVB1	4.35182	4.4315	4.34195	3.9972	4.25684	4.10182	3.80601	4.18779	4.17728	3.93135	4.20852	4.30963
RPL23B	5.90949	5.95752	5.88256	5.85497	5.93833	5.95971	5.78632	5.92328	5.97966	5.77226	5.72737	5.73359
RPT6	3.79772	4.07668	3.49181	4.02786	4.10187	3.73547	4.03445	3.74966	3.66252	3.62988	3.96198	4.13404
GLC7	4.86536	4.92543	4.97767	4.96355	4.52818	4.95268	4.9599	4.96536	4.92013	4.89385	4.85821	4.87173
PRO3	4.75167	4.74373	4.71077	4.65439	4.35919	4.61803	4.54939	4.75095	4.67891	4.55615	4.63187	4.68207
TRR1	5.25066	5.13886	5.20588	5.13982	5.19831	5.10986	5.23975	5.20651	5.22419	5.30828	5.3366	5.31192
TPA1	3.06507	4.75574	3.39498	4.56722	3.47688	3.27375	3.72033	4.65813	4.70761	3.33971	4.28051	3.59609
YPL260W	4.24573	3.73247	3.99938	4.3188	4.26896	4.09259	4.04307	4.09724	4.16766	3.90223	4.4016	4.46034
HHF1	5.15633	5.21136	5.31291	5.33497	5.26596	5.28069	5.34588	5.429	5.44314	5.22467	5.21535	5.22364
PNC1	5.25256	4.6337	4.8604	4.57501	4.67168	5.32768	5.31991	5.23697	5.23864	4.93837	4.69767	4.67351
TIF11	2.95089	2.75745	2.99149	3.5001	3.2161	3.56851	2.95765	3.46682	3.25238	3.23713	3.70617	3.47391
PRX1	4.43869	5.16349	4.16382	4.71073	5.08643	5.17494	4.62416	4.61731	4.375	5.27407	4.94267	4.93534
ERG11	4.08066	4.23669	4.23966	4.30873	4.34466	3.95215	4.41677	4.26904	4.31435	4.20793	4.23819	4.06291
BCY1	4.19909	4.02576	4.06447	4.36081	4.37517	3.92115	3.84966	3.781	4.22302	3.8964	4.20761	4.08307
ARG7	4.11462	4.03356	4.33101	4.56164	4.57245	4.4694	4.2172	4.05396	4.33161	4.55342	4.4671	4.2648
PDR16	4.07117	2.62133	3.86626	3.7421	4.02572	3.74279	3.32401	3.71293	3.57277	3.60762	3.82553	3.05543
YPL225W	4.63551	4.58817	4.69108	4.91757	4.89909	4.98271	4.64951	4.68306	4.6904	4.88465	5.02418	4.91856
EHT1	4.49849	4.29652	3.65899	3.97832	3.21338	4.1445	4.42833	3.67511	4.29897	4.07526	3.19105	3.37984
CYC8	3.9927	3.90352	4.023	3.91891	4.05617	3.96603	4.01396	4.20432	4.19547	4.04861	4.21224	3.87224
RFA1	4.6264	4.38841	3.83232	4.45894	3.93417	4.31341	4.6134	4.45426	4.31894	4.40532	4.53096	4.67715
RPL36B	3.80949	4.04593	4.01815	3.78514	3.83618	3.88928	3.67733	3.98092	4.04777	3.6621	3.46056	3.66285
GCV2	4.07209	4.07494	3.9627	3.42202	4.09712	4.01071	3.64749	3.56028	3.8191	3.54641	3.66434	3.46459
SRO9	4.0426	2.80319	4.11867	3.71493	3.65537	3.83563	4.09801	4.10976	4.01397	3.56198	3.65744	3.83452
RPS22B	5.51562	5.55047	5.54988	5.54156	5.53135	5.59578	5.32612	5.49347	5.56957	5.43804	5.57667	5.51433
ARX1	3.62258	3.05556	3.82885	2.90935	3.8487	3.44188	3.83936	2.83869	3.6091	3.04961	3.35925	4.04559
NOC2	3.97676	3.96898	4.12148	4.29379	4.27045	4.28871	4.23457	4.19502	3.94476	4.30187	4.26548	4.14856
RSC4	2.52985	2.66722	2.88762	3.06086	2.77292	2.7238	2.88395	2.56351	2.4161	2.50577	2.50676	2.39188
RIB4	4.27641	3.8978	4.1774	4.18765	4.14472	4.24052	3.29553	4.06007	4.04278	3.94273	3.91346	4.07776
URA4	4.67925	4.76402	4.66813	4.58175	3.76209	4.45776	4.92363	4.56192	4.48234	4.60614	4.12496	4.64647
TRP3	3.92226	4.0117	4.02627	3.78796	3.92094	3.86289	3.89541	4.00948	4.03984	3.95885	3.68395	3.96769
HAS1	3.37432	3.32345	3.30663	3.44344	2.87937	2.7304	3.33762	2.72901	3.69849	2.60576	3.19884	3.58486
YNR021W	4.08259	4.17276	4.08141	3.35698	4.1693	4.2324	4.1384	3.9809	3.72452	3.29027	3.78811	4.04267
CDC10	3.96901	3.97917	4.00494	4.14677	4.14646	4.17297	3.94883	3.988	3.89873	4.08664	4.13977	4.11165
GPD1	4.58156	4.65685	4.70437	5.07631	5.05689	5.24079	4.73569	4.61496	4.50112	4.98735	5.0592	5.13383
CAJ1	4.05754	4.28828	4.00722	4.17556	4.13426	4.26822	4.06082	3.74953	3.73864	4.15048	4.26938	4.1426
IFA38	4.19321	4.10879	4.27522	4.19	3.69138	4.34375	4.50228	4.58207	4.53795	4.24668	4.32829	4.35344
RHO1	4.06568	4.16569	3.90281	3.99816	3.93027	4.41748	4.04563	3.70853	3.4463	3.91361	3.98791	3.51406
MLC1	2.95275	4.08064	3.80608	3.18193	3.51519	3.18606	3.96167	3.74175	3.68376	3.42676	3.36371	3.74076
SEC4	4.51901	4.51606	4.55453	4.38184	4.47375	4.5409	4.44058	4.51279	4.57464	4.42521	4.50742	4.3835
PRE3	3.91504	4.11143	3.81011	4.40147	4.30478	4.42939	4.10143	4.20517	4.22536	4.26461	4.51922	4.52436
FOL2	3.67974	3.54303	3.91039	3.34255	3.69607	3.96248	4.09909	3.95296	4.19636	3.81425	3.93903	3.8428
RPT5	4.18718	4.38051	3.78472	4.38514	4.31568	4.17207	4.32105	4.16991	4.16475	4.21847	4.52975	4.2805
RPN11	4.84655	4.5707	4.73581	4.86833	4.76463	4.75593	4.86268	4.63706	4.70586	5.03102	4.83929	4.96388
EGD2	4.08315	4.31013	4.15682	4.12571	4.19039	4.06775	3.95022	4.4977	4.39056	4.56077	4.67648	4.48747
LYS9	4.03781	3.97023	3.96759	3.94409	3.82407	3.93313	3.97344	3.86748	3.61101	4.00395	4.00741	3.80996
SCS2	4.22183	4.30817	4.09983	4.1835	4.19138	4.02206	4.25515	4.11756	4.33483	3.97646	4.25847	4.16127
KTR1	3.81633	4.10372	4.14452	4.34318	4.44573	4.60967	4.17001	4.10771	4.14145	3.9646	4.37351	4.30683
YRA1	5.016	5.03872	5.02879	5.03991	4.98682	5.0854	5.25572	5.00501	4.98348	4.95067	4.98803	5.02019
RPS29B	3.57758	2.96608	3.27248	2.88177	3.13767	2.75484	2.64654	2.89647	3.54261	2.52242	3.15465	3.06452
HSP42	3.9428	3.75804	3.80412	4.29289	4.25229	4.27981	3.7012	3.88213	3.42489	4.09867	3.97315	4.02217
EXG1	5.55513	4.19014	4.07876	5.60131	4.23003	4.22826	4.0784	5.57927	5.57842	3.89818	4.05898	4.24996
MNN2	3.74384	3.56769	3.42879	3.5305	3.28051	3.65952	3.8743	3.70622	3.17102	3.57591	3.69403	3.72317
CPS1	4.83991	4.71757	4.69953	4.76543	4.88177	4.74288	4.71082	4.65614	4.67205	4.7988	4.8745	4.79991
HEM2	4.15314	4.09026	4.16457	4.16383	4.1842	4.06598	4.31283	4.11093	4.20505	4.24146	4.21268	4.248
MDM38	4.3365	4.15299	4.36288	4.30771	4.28362	4.43523	4.40336	4.50385	4.56181	4.34716	3.96885	4.32418
NOP6	3.09747	3.21218	3.06572	3.26318	2.89113	2.86333	3.5806	3.42811	3.50422	2.93695	3.01949	3.00787
PHO88	4.5999	4.40658	4.57588	4.30345	4.67977	4.61859	4.66657	4.83627	4.85037	4.56924	4.53749	4.55437
PAN5	3.99409	3.86905	4.29403	4.03193	4.0355	3.8784	3.88932	3.84858	3.84399	3.50249	4.03502	4.02608
FPR1	4.19543	4.1161	3.99394	4.26167	5.51076	5.36798	5.50428	4.10099	4.04397	3.9888	4.10173	4.11455
TRX2	2.91627	2.86459	3.45071	3.55943	3.42077	3.39695	3.58777	3.42434	3.87165	3.76739	3.50903	4.0149
CDC12	3.72568	3.77884	3.67369	3.56218	3.80202	3.9252	3.80913	3.66376	3.74284	3.55176	3.87415	3.76854
CAR1	4.65972	4.68142	4.61388	5.01124	4.99021	4.87603	4.02427	4.63392	4.62666	5.15979	5.26498	5.2099
LYS12	4.80946	4.72597	4.77461	4.80093	4.82922	4.7718	4.77862	4.78947	4.79276	4.80528	4.84379	4.85917
VTC4	3.42978	2.78908	3.18933	3.1919	3.03972	3.31415	3.10533	2.74861	2.90924	2.95756	3.08647	2.56714
ETR1	3.86627	3.93001	3.59918	3.84283	3.85596	3.40744	3.83643	4.20982	4.10355	4.12188	3.97318	4.03802
YBL036C	4.47127	4.38471	4.51485	4.57595	4.5905	4.59201	4.8641	4.79341	4.86027	4.99975	5.0783	5.03613
YLR257W	2.75251	2.5973	2.92673	3.50827	2.81948	2.73484	2.78764	3.06028	3.50228	3.09045	2.77655	3.31068
RPC40	4.11059	4.24435	4.25723	4.20067	3.67191	4.16074	4.36529	4.2645	4.17396	4.17714	4.11941	4.29048
MTC1	3.68468	3.61338	3.46356	3.38372	3.62199	3.76414	3.73719	3.59986	3.31112	3.67519	3.72603	3.69093
MRT4	4.52192	4.35987	4.33018	4.48721	4.58233	4.49722	4.53433	4.55496	4.59011	4.58341	4.63729	4.4633
EMC1	3.35526	3.56213	3.71554	3.41061	3.63093	3.67815	3.22997	2.93179	3.64053	3.2422	3.25872	3.20827
TSC13	3.31582	2.76496	2.57533	3.02244	3.27169	3.06775	3.2612	2.86068	2.69921	2.81774	3.19511	3.01618
LSB3	3.31119	3.66546	3.3723	3.35347	3.25935	3.08783	3.6594	3.54575	2.91318	2.86096	3.36159	3.29815
CDC3	4.54045	4.5438	4.49824	4.54455	4.56127	4.49219	4.23957	4.5137	4.52392	4.48857	4.58945	4.58361
APE4	4.37418	4.19718	4.23419	4.28143	4.35175	4.00385	4.16181	4.26615	4.30647	4.29502	4.34	4.23122
NMD3	3.94289	3.7017	3.87804	3.46965	3.60361	3.55576	3.86215	3.97193	3.89478	3.68361	3.57085	3.71219
GRX2	3.61197	3.81903	4.23156	3.86147	4.12611	4.36574	3.9682	4.29149	3.71251	3.68037	3.77587	4.25504
GRX1	3.41431	3.68347	3.26602	3.63153	3.49135	3.68474	3.11732	3.47828	3.63039	2.95754	3.3542	2.88399
ALO1	3.7206	3.87668	3.60718	3.59531	4.21865	4.4335	4.57923	4.09449	4.51991	3.97546	3.92866	4.46768
RPL38	3.81421	2.88149	3.14042	4.07501	3.18921	3.77079	3.73332	3.05412	3.55701	4.39114	3.71807	3.80416
CPR5	4.58344	4.28946	4.67337	4.65511	4.84769	4.51874	4.59669	4.25034	4.46362	4.67861	4.78107	4.70805
PGM1	4.01868	2.92729	3.95465	3.63798	3.75174	3.54816	2.79552	2.88493	4.04945	3.63638	3.60839	3.48457
PTC3	3.45181	3.11471	2.88639	3.54085	2.73388	3.07428	3.53286	3.72631	3.741	3.64832	3.66158	3.74729
DPL1	3.77438	3.32953	3.70121	3.37938	3.69035	3.10477	3.37395	3.1899	3.06397	3.91281	2.9659	2.87451
HEK2	3.38451	3.35512	3.34738	3.52142	3.48977	3.29099	3.18463	3.47842	3.12385	2.66399	3.86868	3.2822
HSP82	5.48896	5.51586	5.43648	5.10859	5.05291	5.12719	5.50801	5.40017	5.46467	5.07057	5.07363	4.92167
LAP4	4.55429	4.57533	4.60502	4.38523	4.34585	4.48065	4.40874	4.28525	4.35949	4.35047	4.45136	4.45689
RRP12	3.49448	3.2933	3.36497	3.41219	3.58694	3.6165	3.43441	3.34647	3.57717	3.15684	3.04395	3.51157
PST2	4.94789	5.39293	5.037	5.05115	5.03671	5.31184	5.3815	5.03269	5.07659	5.02336	5.041	5.34641
RPN6	3.16204	3.93417	2.797	3.72281	3.93397	3.87355	3.88813	3.92813	3.84616	3.83403	4.0109	3.89946
SHE10	3.16689	3.06428	3.12171	2.54085	2.97202	3.19694	3.27254	3.18191	2.98342	2.62403	3.18643	2.89956
PBI2	3.33365	2.82368	2.86951	3.27911	3.57839	3.58301	3.24299	3.06581	3.0676	2.5974	3.36159	3.2325
CWH41	2.76984	2.79554	2.54947	2.92994	2.42951	2.88161	3.09641	2.63813	2.70916	2.79199	2.85469	3.30003
YPL199C	2.40148	2.49097	2.37886	2.59668	2.75368	2.8256	2.45865	2.45209	2.59235	2.38527	2.3791	2.39187
PEP1	2.563	2.49145	2.37207	3.19522	2.73943	2.73688	3.04144	2.82344	3.24609	2.96219	3.15446	3.12976
HRI1	3.92482	3.81672	3.66061	3.93364	3.31819	4.06543	3.82824	3.37534	3.13461	3.36513	4.19417	4.09565
PIM1	4.16255	3.34137	3.56078	2.98773	3.76302	3.66044	4.05964	3.91239	4.16764	4.21016	3.59203	3.71559
RPL16B	4.97982	5.23306	5.2348	5.2412	5.22411	5.2973	5.32451	5.33312	5.35741	4.90801	5.02013	5.10953
STE24	2.90636	3.24427	3.5476	3.85638	3.55141	3.29107	3.43418	3.50338	3.30627	3.48689	3.16864	3.17617
NIF3	4.16041	4.28114	4.42078	4.38853	4.49491	4.33441	4.143	4.32544	4.34659	4.42483	4.34775	4.35441
RPS23B	4.37293	4.51522	4.31276	4.47921	4.21702	4.62631	4.59034	4.58488	4.60462	3.88095	4.13144	4.06012
TFS1	3.88167	3.68754	3.9664	4.49881	4.47949	4.22096	3.81518	3.83742	3.8156	4.32989	4.3583	4.45257
RAS2	3.65437	3.58811	3.63227	3.21615	3.76736	3.74746	3.35346	3.47588	3.58663	3.44724	3.64619	3.5022
AIM17	4.03517	4.06545	3.94795	4.17057	4.20658	4.16021	3.83045	3.96782	3.98454	4.03412	4.10477	3.95706
PRE9	3.67602	3.81374	3.16253	3.88101	3.81774	3.95013	3.70854	3.76879	3.80525	3.957	4.07225	3.96806
ERG1	3.67866	3.72033	3.57821	3.26744	3.68091	3.5192	3.52899	3.50453	3.86945	3.67187	3.33978	3.39162
HEM1	3.70605	4.01924	3.3112	3.23012	3.33326	3.52135	3.45747	4.05607	4.05992	3.7479	3.20893	3.43025
TPD3	4.27884	4.17948	4.10534	4.36798	4.22306	4.12727	4.24453	4.20663	4.25304	4.31376	4.32079	4.40435
PRE10	4.51885	4.32397	4.36807	4.55347	4.6823	4.65745	4.64016	4.52143	4.37276	4.7419	4.66746	4.66628
ARP2	4.76484	4.90857	4.89832	4.955	5.02172	5.03626	4.90409	4.98176	4.9312	5.04319	5.05496	5.06655
BDH1	3.50642	3.32915	3.2302	3.03173	2.9931	3.06705	3.08411	2.58474	3.32892	2.48442	2.97659	2.83922
RPS1A	4.49583	4.36577	4.60224	4.41953	4.47987	4.48088	4.47568	4.44655	4.50651	4.18478	4.33856	4.33525
MMF1	4.6629	4.72487	4.78098	5.15229	5.13996	5.12167	4.47891	4.70151	4.60919	4.93484	5.01671	4.93023
MDY2	3.98549	3.65304	4.12771	4.18221	4.40122	4.3879	3.29781	4.15323	4.16719	4.44765	4.56312	4.56864
CLC1	3.80963	3.92961	4.00035	4.15174	4.22901	3.75137	3.96072	3.90693	3.27754	3.96486	3.96782	3.88855
KTR3	3.99585	3.80768	3.86883	3.63116	3.77281	3.60209	4.00956	4.20037	4.36564	3.95586	3.38828	3.87123
LCB2	3.57377	3.48656	3.30979	3.43533	3.43647	3.08791	3.59628	3.6369	3.73462	3.08704	3.29952	2.61637
CDC37	3.09462	3.28356	3.07013	2.73574	2.81123	2.85944	3.25101	2.90847	2.8564	3.02209	2.75374	2.45139
BRX1	4.32423	4.37952	3.45256	3.95778	3.79132	3.94324	4.18774	3.75354	3.95761	4.09051	4.20223	3.97801
POL30	4.7108	4.64081	4.63607	4.90938	4.82081	4.83197	5.06211	5.04546	5.07263	5.0809	5.15333	5.01709
NPL3	4.97096	4.91622	4.9027	4.89148	4.93679	4.80612	4.91672	4.81869	4.87928	4.99133	5.02218	5.03085
YER156C	4.36769	4.3646	4.4634	4.38249	4.41988	4.43655	4.52506	4.29916	4.45208	4.40091	4.55498	4.47169
CSR1	4.31002	3.63071	4.24422	3.61668	3.97107	3.97553	3.89719	3.93205	3.9084	3.88526	3.96568	4.06936
SLC1	2.66262	2.83802	2.73801	2.55335	2.91769	3.03212	2.89583	2.90576	3.23184	2.99304	3.31888	2.73968
HTB2	5.88143	5.82293	5.87046	5.7791	5.87937	5.8537	6.007	6.01977	6.03674	5.865	5.84026	5.75731
NUG1	4.72252	4.35266	4.64117	4.45786	4.21567	3.97096	3.7892	4.01625	4.7751	3.71022	4.05406	3.99649
GBP2	3.08048	3.73765	2.49277	2.5448	2.45191	2.87535	3.31202	3.18757	3.52739	2.70088	2.4861	3.3006
HCH1	4.19135	4.01182	3.93373	4.43305	4.36584	3.87682	4.42205	4.43627	4.27625	4.3745	4.48608	4.36993
IDI1	4.19772	4.11997	3.96461	3.84464	3.93868	4.05323	4.14894	3.79246	3.98038	3.87868	3.9803	4.05137
PRB1	3.60186	4.21245	4.33654	4.85113	4.98074	4.93024	4.31363	3.6201	4.07492	4.89068	4.4333	4.37209
LYS1	4.43346	4.02721	4.35837	3.88465	4.04925	3.81093	4.12875	4.12885	3.92083	3.96012	4.0708	3.64824
SVF1	4.42626	4.3099	4.38406	4.60663	4.64843	4.53349	4.22269	4.19741	4.19879	4.53827	4.57536	4.53133
RPS7B	5.18539	5.03997	5.14374	5.20774	5.15592	5.23562	5.17312	5.14096	5.16574	5.16644	5.17652	5.13446
ERG8	3.01512	2.95321	3.03773	3.41945	3.01678	3.74752	3.31742	2.8956	3.12369	3.39864	3.60941	3.37849
HEM15	4.20773	4.60371	4.52015	4.58307	4.54998	4.5248	4.45311	3.86371	4.4561	4.44237	4.24506	4.54584
URA6	3.93723	3.85942	3.76435	4.13149	4.23259	4.1253	3.90644	3.87055	3.91782	4.03725	4.21357	4.2257
HCR1	4.19903	4.05924	3.78444	3.97049	4.39561	4.19725	4.00703	4.06555	4.08989	4.35569	4.32629	4.32459
MGE1	3.22853	3.46817	3.00651	2.97591	3.63476	3.16968	3.27423	3.0488	3.46498	3.29117	3.12959	2.92361
YPT1	4.80184	4.4873	4.74979	4.86394	4.71216	4.92009	4.90386	4.86072	4.83375	4.7698	4.91547	4.86635
MDH3	3.0805	2.86041	3.02804	2.775	3.15282	3.11928	2.8751	3.45093	3.17964	2.83784	3.06334	3.21279
NQM1	3.29657	2.86357	3.06042	4.23769	4.20421	4.23927	3.47893	4.05143	3.91941	4.04865	4.14821	4.12046
PPT1	3.5543	3.50764	3.56671	3.46678	3.44562	3.34737	3.78245	3.66199	3.86318	3.63741	3.50337	3.71102
YAR1	2.88174	2.89727	2.91264	2.85329	2.8571	3.20309	3.1368	2.81961	3.07997	2.74718	2.96146	3.14855
YJL055W	3.80084	3.57221	3.64386	3.78627	3.72548	3.0539	3.90192	3.84216	3.8304	3.99397	4.0229	3.87106
LSB5	2.93658	2.91007	2.86266	3.02945	2.95332	2.95603	3.07612	2.92057	2.99525	2.85338	2.97411	3.22646
MTR4	4.04	4.12642	4.06526	3.93143	3.92558	3.70199	4.18602	4.0877	4.0511	3.97677	3.90473	3.90273
MSS116	3.76641	3.72914	3.41851	3.60766	3.27057	3.51956	3.73968	3.79394	3.90073	3.4528	3.66151	4.12889
MIA40	2.22539	2.66755	2.22109	2.55336	2.31683	2.54385	2.63882	2.35686	2.71787	2.30767	2.35182	2.39188
CKA2	3.78714	4.2048	3.80032	4.01416	4.02287	3.94814	3.97873	3.92117	4.08981	4.09093	4.19383	3.84901
VMA6	4.86781	4.88094	4.8962	4.92229	4.80334	4.93834	4.82771	4.77032	4.85744	4.9137	4.85988	4.91504
ARI1	4.30701	4.19712	4.27578	4.54708	4.45645	4.65894	3.8279	4.31027	4.15788	4.50672	4.40336	4.63286
RAP1	2.6618	3.26734	3.70813	3.05265	3.5241	3.53888	3.33553	3.65468	3.59011	3.60515	3.49892	3.40006
ZPR1	3.90832	3.79629	3.81565	3.71718	3.83823	3.83554	3.91767	4.12647	3.84035	4.06616	4.02522	3.92027
CAP1	4.19429	3.9779	3.94669	4.18721	4.32008	4.21013	4.20819	4.23165	4.14057	4.28114	4.44273	4.3473
RPL8A	4.61633	4.5988	4.67242	4.55944	4.59989	4.60315	4.68461	4.60991	4.76942	4.45279	4.45744	4.50808
RPP2A	5.6467	5.69169	5.56578	5.61943	5.56117	5.58847	5.59765	5.42434	5.48407	5.58238	5.63498	5.49992
ZTA1	3.41635	3.74675	4.44386	3.34384	4.19711	3.44472	3.44417	4.04864	3.69222	3.37052	3.81728	3.32913
PRC1	4.0415	4.18491	3.99139	4.31199	4.28497	3.96032	4.08719	4.07507	4.01271	4.15544	4.14143	3.89068
TRM8	4.03742	4.116	4.0092	3.42965	3.98515	4.16205	4.21158	4.17284	4.06675	3.44869	3.45326	3.57959
ARC40	4.37572	4.04337	4.36665	4.10102	4.36712	4.259	4.28384	4.50005	4.38012	4.15989	4.54587	4.23438
YKL033W-A	4.56464	4.68611	4.6037	4.61422	4.63525	4.68988	4.63847	4.5062	4.15609	4.66006	4.69732	4.80798
MXR1	2.77475	3.09825	3.2722	3.39038	3.27006	3.58177	3.29672	3.50429	3.03325	3.43134	3.03775	3.22924
RPT3	4.33075	4.31166	4.34364	4.39669	3.9262	3.24085	3.90775	3.91103	4.41069	4.52585	4.4568	3.67195
RHO3	3.3972	3.41188	2.54096	2.84045	3.03451	2.9853	2.65146	3.43602	3.60884	2.71286	2.73726	3.29773
MSC1	3.31435	3.34823	3.04267	3.35704	3.50896	3.24635	3.35943	2.74269	2.88149	3.4983	3.5839	3.59529
STT3	4.60572	3.89635	4.54534	4.36233	4.70589	4.09034	4.27681	4.53142	4.34337	4.33515	4.73384	4.73473
RPN10	2.51181	2.6342	2.456	2.97419	2.94383	2.53746	2.80664	2.50053	2.84088	2.73002	3.00048	2.98915
AIM45	3.57305	3.89391	4.01236	3.65084	3.85842	3.92387	3.97631	4.03041	4.0199	4.01517	3.84383	3.76728
NMA111	3.84082	3.72129	3.1102	3.65093	3.58057	3.65516	3.89809	3.72648	3.91411	3.61453	3.1646	3.66285
TSR1	3.13673	3.18872	3.01839	3.07136	3.05678	3.40617	3.89765	3.14507	3.28038	3.28459	3.4533	3.53313
PMU1	3.14538	2.62238	2.67911	3.36005	3.19124	3.06091	2.99896	3.04459	2.9977	3.15264	3.39596	3.32867
HRR25	3.43194	3.20916	3.34925	2.82626	3.38419	3.09336	3.44421	3.3845	2.50245	3.12398	2.43306	3.25641
HSP26	3.8856	3.93152	3.60589	4.6259	4.50045	4.52884	4.3515	4.28084	4.43594	4.64763	4.76485	4.78236
RPP2B	5.00247	5.14229	4.99051	5.03463	5.06134	5.04107	4.89022	5.01389	4.97513	5.02884	4.80559	5.00758
CAP2	3.51089	3.62342	3.48216	3.55465	3.63174	2.76126	3.45977	3.73578	3.61796	3.77142	3.78166	3.78254
SFA1	3.63928	3.56304	3.39927	3.45891	2.88552	3.55812	3.6484	3.36856	3.66099	2.67479	3.57968	2.80249
YBT1	3.17773	2.63923	3.16944	3.45606	3.44946	2.97323	3.22632	2.33659	3.2437	3.16503	3.52387	3.36589
YLR413W	3.45604	2.85945	3.36144	3.5359	3.13027	3.95201	3.64406	4.0746	3.7082	3.93165	3.33917	3.55256
APT1	4.08472	4.337	4.3573	5.48802	5.44076	4.34029	5.53131	5.4896	5.43125	4.51942	4.339	5.47619
RPL6B	3.88937	4.28706	4.17693	4.05509	3.97739	3.94254	4.32039	4.24302	4.29337	3.88163	4.05599	3.35403
DCS2	2.91684	3.66173	3.75982	3.40074	3.59038	3.56705	3.28692	3.3085	3.39947	3.4504	3.61247	3.11336
RPS29A	4.06315	3.99177	4.21989	3.10653	3.4514	3.16573	2.96267	3.13915	4.15793	2.96844	3.70383	3.22762
HOG1	3.766	3.94772	3.70261	3.74084	3.876	4.05273	3.61036	3.68325	3.64963	3.80011	3.90406	3.94597
ECM14	4.03841	3.9715	4.06183	4.20595	3.67232	3.71974	3.64565	2.9483	3.94042	3.98233	4.06744	3.37071
PMT4	3.70244	3.85198	2.93311	3.68646	2.84512	3.13202	3.78115	3.46132	3.88448	2.8838	3.67375	3.6341
RTC3	3.37876	3.38045	3.49487	3.67274	3.7581	3.80166	3.76713	3.89826	3.53656	3.40939	3.16875	3.39745
MET22	3.28544	3.83548	3.96615	3.85655	4.02823	3.76245	4.10739	3.68499	3.16192	3.3609	3.9685	3.08773
YMR090W	4.21749	3.94837	4.23598	4.81114	4.82982	4.74196	3.75753	4.16907	4.05145	4.80535	4.85546	4.85345
SKI3	2.46426	2.4079	2.64126	2.5571	2.48152	3.21187	2.6301	3.07952	2.41659	2.98986	2.72798	2.95652
ARD1	4.11428	4.30915	4.17193	4.27825	4.40156	4.44179	4.49337	4.35753	4.52426	4.42982	4.46837	4.50553
CPR3	4.17541	3.57891	4.19492	4.35458	4.25685	3.63969	4.25626	4.1878	4.33946	4.26417	4.1008	4.39033
ERP1	4.62615	4.4438	4.55457	4.62376	4.59462	4.63393	4.45829	4.4784	4.59534	4.47535	4.59914	4.55494
YSA1	3.78226	4.11468	3.81977	4.01764	3.90081	3.89871	3.89194	4.03608	4.09974	4.26797	4.21528	4.32845
YOR021C	4.25492	4.27186	3.69306	4.05174	4.52387	4.51277	4.4676	4.39057	4.48382	4.55238	4.62308	4.58888
DOT5	3.64419	3.88537	3.82812	4.01008	3.97895	4.11468	3.93392	3.80405	3.96485	3.88294	3.93048	4.00871
ABP140	4.1853	4.55602	4.25622	4.61789	4.40867	4.41395	4.5749	4.48203	4.48743	4.51208	4.51711	4.47721
SMT3	3.21935	3.92167	3.46346	3.73056	3.74247	3.46434	3.7843	3.1422	3.92903	3.87494	3.8905	3.63423
GGA2	3.82617	3.90812	4.21107	3.74557	3.80226	3.23093	3.8274	4.22992	4.33401	4.06708	3.54617	3.8068
RPN9	4.14187	3.46277	4.02355	3.98503	3.86247	3.99564	3.84904	3.57993	4.12939	3.74845	4.00317	3.93518
ACH1	3.6549	3.80176	3.80357	3.78406	3.84574	3.97048	4.09631	3.8604	3.9908	4.03812	3.82056	3.94286
VAC8	3.93647	4.0894	4.05822	3.85956	3.94229	3.90346	3.95907	3.90114	4.0109	3.47736	3.77692	3.84668
TDH2	5.22395	5.25351	5.15978	5.42412	5.33768	5.17879	5.08224	5.17282	5.16703	5.45213	5.27454	5.44701
RPN3	4.16836	4.15013	4.08668	4.16472	3.94521	4.09514	4.10125	4.16362	4.46749	3.70071	3.72223	3.80157
PUB1	5.05721	5.05091	5.00879	4.93637	5.0328	4.93391	5.0104	4.95886	4.93155	4.89539	5.07592	4.95999
EGD1	4.11029	3.94216	3.69089	4.11886	4.02979	4.06188	4.02435	4.40618	3.69079	4.42079	4.54627	4.40191
PMR1	3.54468	3.458	3.44981	3.44321	3.65904	3.97091	3.91614	3.38045	3.75245	3.41094	3.77318	3.46897
ERG12	4.06527	4.13828	4.17719	3.95992	3.95686	4.12334	4.16651	3.92008	4.08777	4.02517	3.46253	3.57143
EMG1	4.61211	4.3792	3.62173	4.13123	2.85956	4.05021	3.46327	4.51614	4.49052	4.30279	4.3338	4.26424
TUB3	4.38798	4.37078	4.54845	4.54679	4.69592	4.71888	5.1748	4.36793	4.36626	4.63391	4.84626	4.80213
ERG9	4.19909	4.41079	4.28382	4.21912	4.1921	4.26606	4.4377	4.06749	4.13295	4.04635	4.20215	4.28596
RBK1	3.91577	3.14011	3.61853	3.09029	3.59531	3.40802	3.44563	3.38533	3.44881	3.43504	3.06905	3.07145
GLO1	2.55909	3.3596	2.88541	2.87618	3.04849	2.84344	3.26387	2.95381	2.94899	2.96941	3.35924	3.08572
SRP101	2.94835	2.5987	3.2087	2.88759	4.08763	3.48343	3.29739	2.92425	3.55672	3.34437	3.30467	3.92475
YTA12	3.55909	3.38347	3.57382	3.23133	2.56342	2.62612	3.18624	3.04286	3.97546	2.98449	2.95355	3.06079
MEU1	3.54762	3.50808	3.87259	2.82357	3.71624	3.62584	3.70238	3.83746	3.39022	3.68927	3.7256	3.75865
YPR148C	3.85912	3.91387	3.83243	3.96122	4.0266	3.95134	3.4639	3.79797	4.08701	3.93412	3.71039	4.05971
RAD23	3.77883	3.82735	3.21424	4.06194	3.63673	3.80778	3.80177	3.72448	3.78798	3.84242	4.07717	4.16871
ASP1	2.69422	4.21967	4.30848	4.09762	4.20413	4.14729	4.19072	4.18856	2.96274	4.14067	4.14052	4.20528
SRP54	3.8521	3.7514	3.82753	5.04197	2.85018	3.61632	3.73417	3.90047	3.93895	3.4326	3.00214	3.01416
PBP1	3.20326	3.44698	3.82334	3.39683	3.22818	2.78087	3.39119	3.41382	3.7988	2.91331	3.77504	3.18971
SEC18	4.1415	3.91892	3.97357	4.31833	4.40992	4.05723	4.56814	4.55114	4.32507	4.50719	4.55421	4.48707
ARO7	3.61875	2.63646	3.55639	3.16632	3.38701	3.52833	3.49831	3.46537	2.81456	3.19451	3.26794	3.55128
SRM1	4.5444	4.33469	4.54804	4.37491	4.37471	4.31918	4.56466	4.49254	4.49528	4.31768	4.44281	3.37134
RPO31	2.88699	2.59479	3.23487	2.79394	3.18764	2.54384	2.79161	2.94056	2.89498	2.51656	2.87477	2.61132
BNA6	3.86814	3.89668	3.901	3.68834	3.01827	3.9748	3.43011	3.29602	3.8768	3.76521	3.59949	3.01334
KGD2	3.17333	3.89991	3.51707	3.10081	3.83048	3.92433	3.64861	3.84647	3.79348	3.73303	3.91572	3.81384
GLO2	3.37893	3.73174	3.4118	3.927	3.96002	3.65205	3.45636	3.64465	3.60504	3.76876	4.02644	3.68598
VMA8	4.83896	4.73253	4.68387	4.6917	4.79398	4.53832	4.73923	4.76987	4.61574	4.66228	4.87165	4.74829
TAN1	3.60837	3.35371	3.74449	3.76933	3.45909	3.68619	3.66908	3.88723	3.82123	3.78382	3.78297	3.81123
HOR2	3.69312	3.00964	2.85446	3.72493	3.65334	3.54153	3.88739	3.42258	3.22925	3.05019	2.74735	3.4609
SSE2	4.02478	3.90361	3.8919	2.95789	3.70628	3.70144	4.00629	4.01223	4.05489	3.86854	3.76013	3.75996
CDC28	3.53186	3.57614	3.64108	3.60701	3.78456	3.7548	3.61977	3.86381	3.71181	3.98253	3.99356	4.00268
PAN1	2.41258	3.0346	2.61439	2.94058	3.32845	2.7424	3.09906	3.37982	3.02856	2.60871	2.52321	2.71131
MNN11	2.83222	3.01269	3.38746	3.00904	3.08987	3.59406	3.22264	3.06049	3.59938	3.21059	2.83895	3.44822
AIM9	4.45458	3.81277	4.35821	4.61521	4.34765	4.08924	4.66581	4.38892	4.13676	4.6676	4.12826	3.93735
OAC1	3.78933	3.81079	3.953	3.78395	3.87711	3.92036	3.70603	3.90329	3.42345	3.15874	3.75091	3.77522
PGA3	4.39978	4.23838	4.15734	4.22721	4.13951	4.06989	4.36099	4.31202	4.3903	4.24747	4.30427	4.23508
OSH6	3.59457	3.08722	4.22711	3.61977	3.34953	4.29023	3.23304	3.29694	3.56231	3.44578	3.42131	3.54319
VPS21	3.16512	3.34077	3.5018	3.67148	3.86433	4.03037	3.28127	2.80929	2.63404	3.42055	3.65065	3.78738
CCS1	4.12594	3.7412	3.92317	4.18563	3.75792	4.15735	4.08675	4.09713	4.01173	3.77293	4.026	4.07257
NUP133	3.49885	3.46302	3.53639	3.15702	3.49603	3.31674	3.09068	3.06197	3.47505	3.26518	3.44889	3.37943
PRE1	3.97625	4.01785	3.7862	3.99105	4.12427	4.19387	4.13518	4.00762	4.14801	4.14143	4.27044	4.28454
YMR027W	4.15506	4.09564	4.15987	4.20785	4.28486	4.36671	4.1075	4.28329	4.18915	4.09396	4.24486	3.77654
RBG1	3.99489	3.95136	3.9717	3.48898	3.74715	3.65686	4.01379	3.95924	3.98798	3.67174	3.5347	3.62585
ERG27	4.13422	4.00599	4.15856	4.25626	4.35865	4.39663	3.9885	4.06311	4.11848	4.15466	4.29506	4.1583
REB1	3.9931	2.79239	2.99689	2.89068	3.75008	3.47236	3.64665	3.55543	3.34835	3.22229	3.21262	3.38676
SLA2	3.15533	3.53014	3.83305	3.56051	3.25282	3.85469	3.86387	2.88561	3.47547	3.40749	3.56609	4.00229
SEC17	3.82073	3.80262	3.71489	3.9497	4.42012	3.9143	4.26917	4.37964	4.06716	4.0099	4.24081	4.41978
HNT1	2.65564	2.86264	3.15494	2.6963	2.94111	3.28467	3.23128	3.3779	3.43775	3.2113	3.51574	3.11831
ARC15	3.64797	3.59919	3.6172	3.7503	3.18683	3.84884	3.00344	3.62798	3.20183	2.62668	3.95606	4.08057
DNM1	2.4955	2.7939	3.20716	2.79907	3.23755	3.17675	2.82909	3.27708	2.64866	2.64699	2.74263	3.02915
PRS5	2.92202	3.23949	2.95058	2.66351	3.00639	3.34539	3.18997	3.02076	3.16073	3.22584	3.07742	3.27245
ALT1	2.88174	2.66745	2.89149	2.57839	2.46614	2.54335	2.95706	2.67698	2.42822	2.76955	2.56506	2.66505
YPT7	4.51339	4.38936	4.56199	4.65744	4.67689	4.72868	4.71438	4.64341	4.64295	4.71944	4.79367	4.71796
TRA1	4.67527	4.96586	4.55503	4.56759	4.93761	4.61072	4.71034	4.58097	4.50816	4.53291	4.65174	4.73395
FPR2	2.85195	2.68252	3.06261	3.24314	3.28647	3.07085	2.99101	2.70574	3.02385	2.97455	2.72534	2.83144
RPS25A	4.77911	4.93742	4.80042	4.67795	4.66332	4.67152	4.89227	4.93649	4.96016	4.38873	4.56395	4.40097
UTP10	3.51264	3.26597	3.43123	3.41745	3.45575	3.86312	3.71324	3.50415	2.9778	2.47942	3.59072	3.3463
RET2	3.29202	4.18417	3.73193	3.88268	3.81123	3.85445	3.8107	3.84539	3.63473	3.83761	4.08448	4.10997
HSP10	4.01259	4.77351	4.51682	4.84107	4.64707	4.66326	4.20675	4.77523	4.64398	4.92839	4.84033	4.75038
HMT1	3.55978	3.63857	4.20535	3.83994	3.69601	3.76382	3.37489	3.70309	3.55342	3.84475	4.06064	3.90649
SNU13	5.25538	5.11963	5.09134	4.72092	5.3315	5.28105	5.10253	5.17873	5.15542	5.25963	5.15279	5.32265
SEC61	3.80796	4.67676	4.63647	4.77785	4.74304	4.87855	4.26331	4.57726	4.26058	4.24358	4.46443	4.60757
RNQ1	4.37768	4.37665	4.18706	4.16136	4.28971	4.12486	4.32668	4.33599	4.3611	4.17764	3.9832	4.71933
MRH1	3.47028	2.6583	3.64885	3.53509	2.90333	3.31529	3.69384	3.73934	3.91031	3.76872	3.30974	3.39874
CAB2	3.69459	3.37099	3.18495	3.63841	3.54743	3.86116	4.59548	3.12764	3.71688	3.91337	3.66813	3.96709
DSK2	3.92561	3.48474	3.72286	3.2948	4.05929	4.04115	4.19321	3.96115	3.24862	4.08736	4.14288	4.20822
ECM33	3.83019	3.87202	3.30982	3.63861	3.83308	3.61381	3.58647	3.77641	3.87448	3.62656	3.80251	3.75339
PUF6	3.64531	3.88208	3.34887	3.92088	3.93755	3.67897	3.59286	3.21672	3.63787	3.52634	3.5722	3.47349
GRE2	3.47807	2.88688	3.19291	3.64576	3.71811	3.52222	3.99821	3.17791	4.16153	3.71193	3.3799	3.65851
RTN2	3.40919	3.6842	3.28967	2.52399	3.2953	3.23501	3.31732	2.86588	3.08001	2.97857	2.80109	3.5065
CMD1	3.24916	3.12043	3.33849	3.52972	3.26922	3.1676	3.27391	3.30856	3.28946	3.58529	3.42482	3.38351
SMI1	2.54027	3.07069	2.37837	2.67508	3.15281	2.71993	2.8566	2.49563	2.52242	2.63378	2.4798	2.68608
BCP1	3.68535	3.60959	3.48912	3.84762	3.12076	3.7047	4.0225	3.68505	3.6671	3.79999	3.87465	3.79906
NPA3	4.11031	4.06753	4.06108	4.01484	4.14089	3.89494	3.97819	4.13944	4.10434	3.84419	4.10993	3.97444
CUE5	3.66733	3.67344	3.59418	3.64744	3.14799	3.66219	3.40606	3.46868	3.6997	3.75645	4.00936	3.93521
BMH2	4.18469	4.28495	4.2675	4.51552	4.46623	4.62581	4.3663	4.2659	4.38915	4.44691	4.70285	4.68745
RPS10A	4.85584	5.0125	4.9292	5.09068	5.12934	5.02864	5.10911	5.12954	5.04149	5.14218	5.0997	5.19411
SHB17	2.9153	3.8662	2.70878	3.30311	2.75396	3.71656	4.14415	3.97435	2.60323	2.79705	3.74728	2.59697
ARC19	4.45204	4.39222	4.48237	4.81286	4.87911	4.75876	4.63637	4.53239	4.5235	4.78333	4.77513	4.81619
HAM1	4.02735	3.83746	3.91161	4.03678	4.22551	3.93671	3.98981	3.77875	3.91874	3.89498	4.01535	4.06479
TRX1	3.33049	3.9216	3.65114	4.07266	3.87952	3.99297	4.10775	3.66841	3.92868	3.29011	4.14367	3.65977
PAF1	3.69673	2.88465	3.48924	3.75068	3.36867	3.49297	3.68354	3.70283	3.14401	3.33203	3.64698	3.59803
YPD1	3.6843	3.74239	3.77299	3.87363	4.15995	3.89774	3.69414	3.88753	3.67652	4.05369	4.16357	3.95947
TRX3	2.83955	2.66723	3.30596	3.89171	4.05014	3.81244	3.50701	3.21917	2.73513	3.92586	3.87331	3.82471
COF1	5.09975	5.18619	5.13683	5.35077	5.35375	5.48664	5.11471	5.14439	5.10543	5.44344	5.4779	5.25476
NTF2	3.98128	3.99915	3.91698	3.18941	4.29299	4.11052	4.35362	3.93053	4.05645	4.45816	4.13932	4.10787
YBR085C-A	3.29969	2.76005	3.2834	2.59854	2.82037	2.84164	2.98366	3.32139	2.55336	3.00799	2.94477	3.16071
CDC11	3.46377	3.6954	3.66434	3.78757	3.92321	3.53148	3.84908	3.8391	3.51044	3.63959	3.80192	3.82367
PET10	3.43798	3.44448	3.29221	3.80038	3.86535	3.79635	3.09764	3.38014	3.22337	3.11859	3.59661	3.87735
YJL068C	3.11491	3.51574	3.54699	2.58534	2.89041	3.68353	3.52991	3.37768	2.89115	3.49985	3.69173	3.19599
MSN5	3.0237	2.78314	2.77863	2.93012	3.04472	2.79301	3.27342	3.20902	2.59268	3.037	3.11306	3.31912
ENT3	3.58317	3.5915	3.49048	3.6186	3.65641	3.50076	4.03644	3.65154	3.71816	3.9105	4.22323	4.03422
AAH1	3.08256	2.91632	3.20907	2.95313	3.04433	2.95772	3.80387	2.79546	2.8949	3.13656	3.22198	3.05434
HRP1	4.60978	4.52619	4.46003	4.44477	4.24272	4.34053	4.07863	4.06013	4.35825	4.22833	4.44822	4.37148
CDC21	3.9214	4.05228	3.99392	3.96821	4.02228	3.88461	3.85161	3.98037	3.8973	4.01603	4.12634	3.90529
CYC1	3.11393	3.15314	2.84691	3.27696	3.13893	2.91828	3.51659	3.63457	3.28265	3.27319	3.26516	3.0218
HEM13	3.23942	3.60914	3.57411	3.06345	3.10066	3.33811	3.13671	3.44002	3.76594	3.5606	3.78362	3.45945
RPS28A	5.34267	5.59226	5.35594	5.43287	5.39857	5.60893	5.51501	5.45203	5.49994	5.21959	5.32068	5.34432
YPR172W	3.82489	3.79607	3.72444	4.26623	4.01479	4.15401	3.84814	4.05919	3.64569	4.22126	4.12706	4.32569
RVS161	4.47976	4.63399	4.67925	4.8114	4.8411	4.87034	4.52956	4.72919	4.69704	4.90043	4.98537	4.91084
ATP4	4.50144	4.448	4.40717	4.76775	4.73823	4.70884	4.52569	4.54212	4.5604	4.60749	4.85091	4.74202
OST1	3.62441	3.25316	3.69328	3.61882	3.68734	3.55364	3.60892	3.78337	3.80512	3.56471	3.20303	3.40771
PCM1	3.11508	3.3627	2.83054	3.04631	3.04065	2.96731	2.75937	2.6882	3.61523	2.50864	2.94535	3.66591
RPS26B	5.27717	5.59332	5.64578	5.43295	5.4231	5.46339	5.65981	5.66156	5.68822	5.20923	5.32565	5.23614
PRE7	4.17866	3.83935	4.2051	4.02333	4.19393	4.20416	4.65266	3.98182	4.22675	4.16536	4.26009	4.09239
SRP68	3.8515	3.46824	3.81061	3.4585	3.6012	3.21806	3.87408	3.79674	3.79803	3.69063	3.45541	3.74159
YOR283W	3.83461	3.57027	3.97526	3.83261	3.70185	3.82262	3.47141	3.62476	3.76811	3.57105	3.73194	3.76788
HXT1	3.73343	3.74258	4.01867	2.99613	3.83641	3.95735	3.35481	3.01344	3.84938	3.59816	3.75824	3.34747
DIC1	3.42181	4.23975	3.36077	3.01241	3.74445	3.63646	3.19751	4.4737	3.26132	3.51847	3.95858	3.48681
RPA49	3.45825	3.71356	3.92405	3.96753	4.13515	3.74353	3.99438	3.90107	4.04709	3.28342	3.87168	3.78328
EMP47	4.2585	4.38818	4.39578	4.37892	4.51312	4.38628	4.38414	4.30381	4.33063	4.09183	4.02519	4.20026
INO1	3.2848	3.72867	3.2159	4.28013	4.27967	4.00108	3.86244	3.89774	3.99927	3.61924	3.15911	2.84735
ERG2	4.00315	2.90829	4.09686	3.52663	4.10553	3.38757	4.16291	3.80292	4.19754	4.08738	4.34658	3.32239
GCD2	4.02861	4.45501	4.39739	4.34802	4.54038	4.35375	3.60461	3.71142	2.98907	3.51405	3.73465	3.63598
PWP1	4.11841	3.42709	4.0195	4.0203	3.66779	4.13973	4.13548	4.1535	4.19702	4.17637	3.85811	3.50567
YCR087C-A	3.26723	3.05979	2.99381	3.31414	2.94277	2.95799	3.13382	3.30234	3.54039	2.84165	2.76604	3.27303
NAP1	4.77027	4.66859	4.66919	4.74637	4.76341	4.65828	4.57092	4.53467	4.37096	4.70374	4.82283	4.65705
TIF35	2.79661	2.68105	2.94291	3.18884	2.8106	3.46674	3.24037	3.35437	3.01612	2.90488	2.89045	3.44528
LYS4	2.7143	2.92088	2.57063	3.12155	3.09116	2.71695	2.50601	3.03924	2.844	3.17645	3.47125	2.88661
YNR034W-A	4.07663	4.05753	3.37811	3.92785	4.08804	3.45427	4.2118	4.15866	3.8785	3.80815	4.25719	4.16972
ERG26	3.3847	3.43812	2.85989	3.63199	3.34762	3.42658	3.59753	3.27241	3.57659	3.26478	3.55623	3.45686
SKI8	3.53531	3.63557	3.86437	3.51459	4.10341	3.819	4.23878	3.99468	3.53808	3.79794	4.15876	3.42832
SHP1	2.40986	2.30589	2.83811	2.37085	2.49291	2.54556	2.67763	2.80156	2.59266	2.63324	2.69912	2.69291
RPA43	2.40148	2.49131	3.06741	2.67829	2.49291	2.72447	2.45799	2.95283	2.91577	2.30767	2.6045	3.55385
CAF20	3.20178	3.91357	3.12496	3.71463	3.8718	4.03373	2.67687	3.88362	3.67628	3.72555	3.75741	3.61829
TMA20	3.48202	4.06044	4.06346	3.6093	4.15861	4.26502	4.24113	4.19866	4.13076	4.18954	4.22242	4.08368
ENT2	3.30441	3.41178	3.37988	3.46925	3.41461	3.60358	3.62588	3.32319	3.55138	3.09479	3.41871	3.50928
GCD7	3.68967	3.64611	3.43602	3.10801	3.53034	3.53327	3.80857	3.7484	3.59384	3.51726	3.54138	3.60914
RPN5	2.85879	2.92453	3.1156	2.57531	3.10321	3.25305	2.8957	3.02314	3.34363	3.09842	3.12365	3.0827
BGL2	3.86867	4.22922	4.20496	4.1764	4.22825	4.55273	4.20352	3.72577	4.17356	4.12055	4.24307	4.21005
UBC1	3.38805	3.11567	4.10662	3.96944	3.44148	3.24196	3.83242	4.22402	3.47183	3.4171	3.13784	3.47174
GNA1	3.13593	3.31408	2.94572	3.22302	3.43592	3.26222	3.25676	3.04901	3.12062	3.37782	3.37122	3.51866
AGP1	3.70461	2.61569	3.78315	3.19339	3.35953	3.3253	3.81591	3.67743	3.86937	3.30008	3.56222	3.07685
GDA1	3.95181	4.11325	4.27483	4.24907	4.21775	4.33461	4.0424	4.19673	4.19459	4.04141	3.83491	4.01083
RET3	3.59279	3.88703	3.80339	3.8716	4.06069	3.84069	4.07234	3.75739	3.04826	4.0264	3.87794	4.16634
PDX1	3.87368	3.93903	3.92352	4.13053	3.72683	3.77809	4.45836	3.62202	3.99453	4.25605	4.26807	4.23511
FPR3	3.44138	3.45223	2.87427	3.18232	3.47845	3.34001	3.47703	3.21075	3.71999	3.42051	3.54649	3.24877
YKL151C	4.02445	3.06844	4.04652	4.14635	4.26457	4.11648	3.44986	3.88827	3.90051	4.03216	4.17703	4.29744
HHT1	4.46423	4.70713	4.4469	4.65962	4.39466	4.20313	4.81755	4.91753	5.04423	4.50809	4.80276	4.40617
RDI1	3.66868	4.49942	3.81591	4.19315	4.54346	4.59065	4.14455	4.3179	4.33082	4.44743	4.52433	4.54274
TDA3	4.42291	3.67886	4.53199	3.46175	3.45891	3.47299	3.23893	3.37578	4.52462	3.57512	4.06432	4.22858
GCV1	4.27521	4.32068	4.27793	3.83998	3.90914	3.98112	4.06284	4.08381	4.01179	3.51747	3.44355	3.68314
YNL200C	3.88383	3.82948	3.21865	2.80501	3.63332	2.60509	3.09666	3.77585	2.96205	2.93455	3.72336	2.70944
IMD4	4.53942	4.58523	4.53719	3.9656	4.31847	4.33218	4.35175	4.46614	4.39584	4.02644	4.19207	4.3008
HYR1	3.57427	3.41863	3.75353	3.79605	3.90766	3.98086	3.67271	2.66473	3.83127	3.90699	3.80657	3.7847
PRE2	4.31709	4.17968	4.28611	4.36017	4.38287	4.45222	4.47195	4.34859	4.51826	4.48685	4.57213	4.47388
ATP7	4.40596	4.33399	4.40667	4.60135	4.55345	4.60968	4.52406	4.38979	4.42157	4.49693	4.50193	4.55995
YME1	3.32064	3.19409	3.51895	2.94905	3.48338	3.50497	3.40553	3.36068	2.78214	3.09714	3.18319	2.76085
YJU3	2.40156	2.53278	3.20524	2.92118	2.80512	2.74957	2.66305	2.53079	2.90489	2.48382	3.01329	2.90671
TAF14	2.36574	2.35855	2.37838	2.51486	2.53471	2.52833	2.75953	2.50051	2.64905	2.62865	2.30372	2.81243
MCA1	3.01814	3.65343	3.71726	3.91168	3.79697	3.51953	3.38225	3.77342	3.74104	3.71	3.80671	3.90697
MNN9	3.4691	3.57475	3.65241	3.56143	3.5902	3.47159	3.53238	3.22392	3.60854	3.27356	3.32788	3.36282
AFG2	3.3235	2.97355	3.23941	3.06555	3.27371	2.86125	3.14763	3.37677	2.88815	3.1253	2.97054	3.28123
RBG2	3.4039	3.57266	3.64543	3.26418	3.08567	3.55074	3.73207	3.47976	3.51684	3.38466	3.58393	3.01985
HIS5	4.43231	3.37753	4.2341	2.95009	4.05228	3.90938	4.26317	4.11771	3.07846	3.92067	4.06344	3.26581
INP53	2.87553	3.2228	2.60372	2.82763	2.81599	3.24616	3.08686	2.92083	3.29941	2.96158	3.34272	3.03215
HTA2	5.69339	5.68791	5.76698	5.75834	5.7182	5.76398	5.80964	5.80972	5.88759	5.7239	5.79176	5.68039
YGL242C	3.6919	2.80718	3.51932	3.51515	3.7102	2.86582	3.58039	3.52384	3.13241	2.60057	3.73451	2.55508
GAS3	3.82715	3.78825	3.89383	3.39532	3.92387	4.01915	3.99408	4.02239	3.88137	3.52041	3.99889	3.19196
YNL108C	3.41312	3.85637	3.4949	3.31945	3.68876	3.20767	3.62809	3.14158	3.12759	3.43203	3.42029	3.29189
COX6	4.01553	3.53429	3.84005	3.50757	3.93236	2.96802	3.77816	3.12764	3.42665	3.30498	3.52483	4.01311
LCB1	2.40549	2.95887	2.70775	2.80042	2.59853	2.73794	2.77622	2.7188	2.94048	2.9428	2.63741	2.71548
YGP1	3.97466	3.89938	3.90563	2.78856	3.15133	3.88483	4.01759	3.92795	4.00405	3.77594	3.26471	3.62854
VPS4	2.62005	2.77882	2.95532	2.79853	3.00269	2.95514	2.8563	3.20903	2.838	2.75027	3.12431	2.63773
SER2	3.05196	3.29154	3.11977	3.22229	3.2107	3.36448	2.65264	3.13993	3.19674	3.03095	3.36661	3.16773
MRI1	4.04234	3.81698	4.06877	3.08564	4.04915	4.17762	3.93097	3.12054	3.34827	4.04418	4.11122	4.12119
PFY1	3.43954	3.57271	3.39784	3.79928	3.66487	3.97849	3.60912	3.45004	3.54088	3.92312	3.94847	3.92086
YBR139W	2.69629	3.05622	2.94141	3.03068	3.11447	2.89315	3.06923	3.2957	2.61474	3.16154	3.30645	3.08628
YBR137W	2.7486	3.08137	3.37319	3.4325	3.51567	3.33353	3.18315	2.93422	3.38358	3.91562	3.88689	3.92584
EMP24	4.34663	4.43854	4.17692	4.50701	4.5395	4.3393	4.28717	4.32408	4.34192	4.52272	4.63518	4.65129
SEC28	3.64389	3.58567	2.90929	3.79388	3.86082	3.78187	3.45446	3.15797	3.48993	3.80706	3.90635	4.05629
EUG1	3.07211	3.47615	2.82262	4.03887	4.08433	3.27142	3.42502	3.56848	2.9388	3.85267	2.80024	4.04518
LHP1	3.09596	3.62407	3.19584	3.10371	3.51275	3.39758	3.11682	2.67236	3.15557	2.70288	3.21008	3.28553
PUT2	2.49106	3.05332	3.16811	3.65167	3.65989	3.58207	3.31454	3.32179	3.5084	3.44403	3.78882	3.55116
BNA3	2.79811	2.97505	2.57182	2.87245	3.39149	3.54077	3.14881	3.40985	2.59264	3.12308	2.46981	2.5724
TY1A-OL	3.69244	3.50041	4.04377	3.84223	3.62175	3.83291	3.95031	4.14387	4.2266	4.00294	4.15256	3.69648
LYS20	3.77191	3.69495	3.52604	3.67552	3.64845	3.91507	4.75142	4.68395	3.59481	4.62618	3.59542	3.91337
SUI1	4.18014	4.15507	4.07859	4.01651	4.20869	4.09432	4.18569	4.29357	3.97905	4.39515	4.29586	4.31035
NHP6A	3.76431	3.52552	2.87661	2.67969	3.7546	3.83683	3.70737	3.10373	3.62692	2.49328	3.3068	3.81498
TIM44	4.10354	4.11576	4.11559	4.10082	4.05726	3.90375	4.30927	4.14097	3.81806	4.14271	4.19672	4.07645
NHP2	2.39539	3.07499	2.69091	2.94191	2.87973	2.57652	3.01711	2.53786	2.5924	2.48344	2.90377	2.92075
REG1	2.22342	2.98192	2.59514	2.37666	2.92219	3.22607	3.12509	2.99171	2.93789	2.49658	3.19753	2.56455
PAR32	3.66666	3.77979	4.50098	3.66491	4.2786	3.92964	3.58226	3.47583	4.48531	3.7045	4.33719	3.66299
SPT15	3.85421	4.07736	3.9457	3.53415	4.43209	4.29022	3.65406	4.06901	4.12603	4.41801	4.34321	4.32715
PRE8	4.07084	4.21187	4.1448	4.20601	4.55694	4.33173	4.1462	4.1863	4.14831	4.44916	4.45515	4.47351
HFD1	3.60462	3.862	3.67408	4.16514	3.79569	3.36585	3.78335	3.26137	3.7095	3.53495	3.28723	3.0944
ADH5	5.02632	4.81672	4.82628	4.81874	4.75813	4.80164	4.79867	4.76692	3.51279	4.86667	4.86574	3.15965
PUS7	3.89888	3.75337	3.51246	3.87379	3.75513	3.55243	3.55592	3.28421	3.81742	3.70892	3.58016	3.88677
YOP1	4.93417	4.83791	4.88374	5.02076	4.96285	5.10462	4.96283	4.86239	4.94945	4.7723	4.77851	4.76118
YGR210C	3.63724	3.02853	3.60353	3.29483	3.29802	3.00338	3.82509	3.94207	3.65071	3.7004	3.8352	3.24739
RPB8	3.59311	3.65591	3.67403	3.71547	3.58961	3.83277	3.76981	3.69127	3.70644	3.73096	3.99725	3.85668
EMW1	2.98611	2.752	2.90559	3.44089	3.44609	2.90455	3.40252	2.41373	3.40152	3.56968	3.50904	2.58308
ALD3	3.9323	3.77644	4.00949	3.96955	4.12309	3.95159	3.61187	3.25459	3.21705	3.86367	4.01932	3.89919
UBC13	4.22286	4.18307	4.11055	4.46225	4.3733	4.27974	4.34202	4.20736	4.22033	4.41901	4.50426	4.37862
UFD2	3.57129	2.93587	2.58294	3.38734	3.45397	3.31069	3.12735	3.54077	3.56776	3.38714	3.32393	3.127
GET4	3.71234	3.96151	3.51768	3.78987	3.82756	3.98063	3.68434	3.91371	3.92754	4.05052	4.04093	3.8245
PHB1	4.64465	4.5812	4.66311	4.77912	4.68505	4.67412	4.77606	4.71606	4.82482	4.76538	4.82192	4.78876
SNF4	3.32043	3.11302	3.12917	2.91544	3.56208	2.78808	3.38324	3.67416	3.17579	3.18096	3.13231	2.50307
DPH5	4.44377	4.37814	4.40601	4.32367	4.32566	4.38491	4.38524	4.49547	3.44406	4.38202	4.40782	4.41267
BNA5	4.167	4.3143	4.16517	4.29353	4.34517	4.31595	4.31601	3.93201	3.74168	4.18465	3.20787	4.15063
RSC6	2.99621	3.83041	3.55656	3.52323	3.10094	3.51298	3.60036	3.90612	3.67026	3.59174	3.74257	3.70441
RSC8	3.50285	4.10987	4.17341	3.42609	4.30822	4.27489	4.323	4.28831	4.3428	4.17555	4.24819	4.21035
RPS27B	4.31007	4.45152	4.33451	4.35995	4.284	4.45815	4.45016	4.30371	4.32525	4.24232	4.43245	4.38768
AIM29	3.22408	3.31955	3.70976	3.55169	3.62612	3.45871	3.94684	3.20341	3.71658	2.92703	3.28508	3.66193
DIM1	2.94286	2.93854	2.80245	2.57754	3.31297	2.74198	3.01618	3.15916	3.35059	2.99429	2.47973	3.33975
ATP17	3.92085	3.78748	3.22866	3.97657	3.97968	4.14239	4.04048	4.02186	3.96134	3.78927	3.92074	3.78407
RRP1	3.03415	3.29707	3.43788	3.36143	2.95508	3.75667	2.92521	3.33175	3.12927	3.29881	3.13822	3.5608
YIP3	3.90597	3.82032	3.92365	4.25766	4.30532	4.23367	3.92517	3.89366	4.14525	4.0338	4.22791	3.93176
PAT1	4.57146	4.30027	4.3495	4.03777	3.50239	3.78186	4.49405	3.51569	4.52854	3.96146	3.34305	3.5779
YGR111W	2.66048	3.0784	2.7273	3.03752	3.35199	2.9086	3.12256	2.65812	2.94098	2.52476	2.56414	2.78467
PUP3	4.02865	4.60874	4.84854	3.48708	5.56031	3.17636	5.56024	4.28242	5.51453	4.36729	4.24592	4.25448
YPT52	4.41967	4.36083	4.42183	4.33904	4.60666	4.59592	4.51439	4.38148	4.29068	4.51885	4.58623	4.6206
PHO86	2.63947	3.56916	3.8232	3.68252	3.78362	3.93658	3.86375	3.66061	3.75579	3.74519	3.76533	3.76822
YNL208W	3.74448	4.33173	4.06421	4.09748	4.08508	4.08528	3.95595	4.19904	3.80421	4.24804	4.05069	4.10843
HMO1	3.63732	3.43834	4.23581	3.65236	4.36037	4.38294	4.45569	3.82389	4.26772	3.92762	3.84423	3.47985
YKE2	3.49396	3.71491	3.52531	3.60777	3.6814	2.9478	3.91334	3.62896	3.13645	3.37396	3.73176	3.5101
HEM12	3.82587	3.97371	3.89203	3.90249	3.90817	3.74697	3.90117	3.74942	3.72784	3.57432	3.8478	3.91752
NIP7	3.95553	3.62276	3.93216	3.81539	3.95737	4.07958	3.49946	4.14182	4.07711	4.08714	4.11131	4.01593
CIR1	3.76038	3.92548	3.85287	3.79112	3.93369	3.93065	3.68191	3.71533	3.329	3.89152	3.88238	3.69387
TMA22	3.47015	3.59534	3.12681	3.86048	3.63197	3.64838	3.54817	3.73197	3.34682	3.52068	3.85481	3.90297
STO1	3.8411	3.92481	3.82583	3.15039	3.46146	3.90457	3.91006	3.8838	3.80847	3.39934	3.87825	3.87749
USO1	3.04906	3.5667	3.8745	2.85937	3.77828	3.91126	3.18501	3.39681	3.29755	2.79316	2.45193	3.09119
SPB1	2.41916	3.00182	2.69426	3.19024	2.92375	3.16241	3.24391	2.69176	2.87827	3.03558	2.79843	2.58975
SEH1	3.71978	3.82864	3.88732	3.33438	3.55506	3.17351	4.30811	3.64353	2.89153	3.967	3.1787	3.15103
PHO91	3.42003	2.98575	2.74094	2.69422	2.5583	2.86105	3.50702	3.20422	2.85228	3.13513	3.12598	3.16296
DOG2	3.82701	3.70156	3.36805	4.04846	3.94421	4.02954	3.61957	3.5946	3.61712	3.81158	4.21462	3.93656
ISW1	2.663	3.61252	3.81953	3.68207	3.7134	3.55532	3.2071	3.81392	3.61413	3.59539	3.47298	3.70601
APL5	3.41562	3.0369	2.74788	2.84505	2.65896	3.74514	3.81948	3.32094	2.98478	3.49356	2.93586	3.48829
LSM6	2.74835	2.96921	3.04499	3.58506	3.73262	3.40957	3.38331	3.72489	3.89469	3.71498	3.93455	3.15718
KRE6	2.6227	3.06748	2.55446	2.94238	2.79834	3.00002	3.2595	2.92811	2.89897	3.04675	3.11089	3.01773
ARC18	3.11197	2.8616	3.31272	3.1336	4.17133	4.21239	4.07979	4.09249	2.59651	4.10322	4.41343	4.22317
SBA1	4.44404	4.47825	4.47139	4.71688	4.68841	4.62963	4.32413	4.27546	4.37576	4.82548	4.89138	4.58342
ACO2	4.04772	3.77418	3.92819	4.04927	3.57892	3.52521	3.88441	3.2044	4.00656	3.53816	3.32763	3.21053
SDS24	2.74482	2.82371	2.82768	2.89852	2.51313	2.71929	3.28747	3.13841	3.35768	2.7383	3.3963	3.15584
GPI16	2.97709	3.22014	3.51013	2.68809	3.3859	3.04977	3.37219	3.00673	2.33708	2.72163	2.41718	2.68397
ARL1	4.29559	4.31208	4.14487	4.32574	4.54833	4.49251	4.65752	4.56214	4.54861	4.60241	4.70929	4.72163
ALG9	3.89832	3.79266	3.35482	3.67168	3.29116	3.5131	3.60507	3.69873	3.42757	3.90586	3.8031	4.06562
UBP15	2.31276	2.71959	2.88265	2.7255	2.94251	2.87847	3.31252	3.18968	3.0344	2.99648	2.79992	2.59398
SFH5	2.77802	3.31817	3.41352	3.60148	3.80428	3.31857	3.68324	3.59029	3.05084	3.21812	3.65991	3.56892
MET12	3.18199	3.97876	3.45182	3.87889	3.55856	4.10754	3.90256	4.0175	3.86673	3.24588	3.86908	3.50345
TIF6	3.39235	3.68872	3.53161	3.41086	3.47059	3.60158	4.00389	3.41373	3.63444	3.47543	3.37631	3.4168
AIM13	4.16311	4.0467	3.40361	3.55369	2.61837	3.55766	3.31791	3.05757	3.27562	4.07414	4.10267	4.01647
RIO2	3.37348	2.92753	2.44296	3.54163	3.38305	3.44533	3.33107	3.0733	2.83159	3.24395	3.33206	3.50095
DPH2	2.86225	2.80913	3.17835	3.00766	3.24865	2.94497	3.42881	2.7318	3.37822	2.81513	2.85354	3.21163
LSM2	3.93768	3.44681	3.96084	3.74335	3.93778	4.01945	4.02399	3.6432	3.46827	3.57881	3.82734	3.52796
KAP95	3.40697	3.6582	3.38834	3.65331	3.62788	3.44474	3.5825	3.50004	3.75815	3.48345	3.50555	3.28353
SGT1	3.26603	2.77014	2.69185	3.24308	3.33833	2.90197	3.23483	3.19818	2.59258	3.11306	3.48931	3.21275
ARP9	3.43507	3.24104	3.48805	3.47118	2.8948	3.61568	3.49827	3.55787	3.57203	3.54489	3.69136	3.69646
REE1	3.0636	2.91306	3.17428	2.96014	2.89846	2.82026	2.9468	3.00681	3.18194	2.51125	2.62796	2.59397
GRX3	3.86178	3.93208	3.76637	4.23892	4.20929	4.32548	3.4891	3.71181	3.99536	4.05771	4.17553	4.37176
MVP1	2.8542	3.1165	3.07449	3.01889	3.13061	3.22756	2.82448	2.83713	2.59267	2.4145	2.89588	3.07572
GGC1	3.19316	3.14766	2.9402	2.99083	3.0487	3.02853	3.48131	2.82688	3.31951	3.0245	3.17723	3.00892
PHO13	3.90124	3.75749	3.96413	4.08763	4.08337	3.94537	3.80615	3.85259	3.87416	4.03588	3.99369	4.10506
SCW4	3.37375	4.00171	4.19672	3.82732	3.85141	3.86981	4.17157	3.9869	4.0775	3.89171	3.67899	3.70192
MGM101	3.31248	3.30508	2.71229	2.55334	3.68641	3.92417	3.53372	3.36097	2.71737	2.37927	2.94765	3.81081
COX2	3.98748	3.95487	4.02016	4.13556	4.19445	4.20051	4.16194	4.0924	4.23355	4.15589	4.21903	4.26177
PBN1	3.02421	3.04503	3.34665	3.00058	3.12465	3.69822	2.65182	2.78258	3.31734	3.44144	3.42378	3.59069
FES1	3.23291	2.61485	3.34515	3.62762	3.58203	3.46398	3.9503	3.8159	3.91848	3.92929	3.12333	3.38443
HAT1	3.24487	3.37547	3.65008	3.86205	2.98543	3.85103	3.29108	2.93179	3.80826	3.91084	3.78965	3.72789
ERV25	4.48711	4.44059	4.55837	4.65172	4.68034	4.91129	4.09316	4.59743	4.53622	4.77998	4.79412	4.83791
LHS1	3.16585	3.1769	3.1139	3.46589	3.43553	3.24312	2.88099	2.55183	3.02312	3.37258	2.8402	3.57869
UTP21	3.25608	3.67146	3.52304	2.73597	3.16428	3.3706	3.56623	2.77328	3.19182	3.02933	3.15612	2.93926
YFR006W	3.67889	3.36021	3.80387	3.63141	3.71647	3.01997	3.67003	3.40956	3.87976	3.30711	3.49924	3.73313
YLR118C	3.48292	3.93073	3.81887	3.18861	3.45519	3.55866	3.95081	3.81584	3.96989	3.16562	3.76082	3.3421
UBC4	4.01589	3.69124	3.86175	4.25133	4.37148	4.33834	4.44806	4.61043	4.55303	4.45742	4.73659	4.66125
RPL14A	3.97907	4.19448	4.01267	4.10156	3.96552	4.34542	4.22513	4.17116	4.16133	3.93882	4.03334	4.0365
VTC3	3.61921	3.30618	3.04138	2.84352	3.3145	3.3651	3.29582	3.22642	2.58577	3.25409	3.07705	3.31448
MRPL15	3.22872	3.29312	3.42797	3.91325	3.25114	3.5331	3.1888	3.27525	2.90892	3.48376	3.40696	3.16024
NOP13	3.16697	2.83261	2.84759	2.67854	2.49286	3.33784	2.65318	3.06257	2.58808	2.9831	3.29135	2.91098
ALB1	3.02361	3.12727	3.36588	3.14612	2.7145	3.14048	3.47222	2.61195	2.63822	3.45411	2.47949	3.5836
ESF1	2.97376	3.28613	2.86336	2.73874	3.37297	2.88798	4.00711	3.2666	3.75044	3.34268	2.98328	3.47414
DJP1	2.52661	2.64162	2.58791	2.70242	2.5309	2.33271	2.94678	2.4897	2.5941	2.48795	2.30373	2.7897
PRE4	3.5565	3.7101	3.8458	3.91982	3.85316	3.98947	3.9178	3.73938	3.61967	3.79341	4.12615	4.00727
REX2	4.29615	4.45098	4.00761	3.77782	3.23117	3.62881	4.47125	4.33971	4.31877	4.37332	4.43888	4.41499
RPB10	3.80895	2.94298	3.79043	3.50936	3.23701	3.06094	3.15137	3.9561	3.88173	3.0154	2.85925	3.16868
RPL4B	4.30061	4.30606	4.24498	4.27247	4.27482	4.16387	4.12148	4.10395	4.22919	3.68737	4.09129	2.89693
RPL26A	4.19364	4.1872	4.2964	4.15809	4.26203	4.36015	4.23988	4.28405	4.25135	4.23173	4.28232	4.14573
ARF1	4.75531	4.73531	4.79016	5.04543	5.0248	5.15861	4.95647	4.88612	4.99634	5.06998	5.05841	5.13558
RPL24B	4.26524	4.45623	4.34141	3.94539	3.89692	3.1808	4.47339	4.41989	4.50177	3.51024	3.86141	3.76359
YPR127W	2.78805	2.96682	2.69564	3.61438	3.46793	3.43452	3.25434	3.48938	3.53816	3.73714	3.67366	3.69186
RPC53	2.40148	3.30356	2.87319	2.93481	2.5115	3.35494	2.90758	2.92875	2.766	2.72307	2.47151	2.71307
SWP1	4.03695	3.96211	4.03271	4.14749	4.14326	4.0246	3.99904	4.00735	3.96875	3.95131	3.98403	4.12423
NCE102	3.99425	2.85507	3.8411	3.57452	3.32591	3.47126	3.43897	3.89465	3.24999	3.11804	3.07285	2.84653
YOR289W	2.4253	3.0106	2.98888	3.64562	3.54628	3.50341	3.2913	3.11401	3.11253	3.67889	3.80767	3.67721
RPL22A	4.78203	4.53672	2.74921	4.88339	4.80944	4.91879	4.78334	4.74417	4.83161	4.81499	5.00022	4.87477
RPB4	3.89369	3.8087	4.64047	4.31494	3.85349	4.38264	4.02474	3.94575	3.96144	4.6923	4.37	4.23777
RPP1B	3.99407	4.02219	3.64079	3.64067	3.77556	4.03784	3.71438	5.3841	4.09869	3.98623	3.35959	3.87164
TOS1	3.18514	3.5821	3.11071	3.73953	3.9883	3.69886	3.67658	3.73975	3.66804	3.84604	3.98786	3.86541
YKL100C	3.09584	3.34111	3.00641	3.25979	3.67208	3.46163	3.20527	2.66398	3.5447	2.89423	2.46686	2.87317
PGA2	2.64967	2.49145	2.73835	2.4403	2.37896	2.54435	2.84205	2.83775	3.03665	2.58545	2.32351	2.77616
DUT1	2.99754	3.2541	3.21218	3.33802	3.26436	3.49151	3.67825	3.32737	3.46913	3.95094	3.91301	3.86038
TAE2	2.95711	3.00408	3.33139	2.67727	2.8119	2.939	3.19907	2.37514	3.01055	2.99241	2.85621	2.78704
YIH1	3.65571	3.18258	3.87669	4.20717	3.52442	3.32913	3.22072	3.81035	3.78618	2.79384	3.14354	3.96498
TGL1	3.45694	3.84949	3.66212	3.92179	3.99468	3.93801	4.05452	3.10913	3.96993	3.81582	3.96875	2.98892
SIT4	4.0031	3.65821	3.89806	3.8624	3.47238	3.63596	4.06758	4.03037	4.01495	3.8562	3.86338	3.49948
SEC65	3.58386	3.59842	3.47414	3.62409	3.47923	3.47069	3.36716	3.65055	3.67784	3.79765	3.78804	3.5797
MNP1	3.61514	2.90283	3.37373	3.06469	2.85735	2.74137	3.23385	2.32442	2.82012	2.48367	3.26231	2.93604
RPB9	3.64484	3.46261	2.88329	3.61029	3.0715	2.67945	3.39689	3.27819	3.58608	2.67414	3.49953	2.59975
RPP1A	5.76552	5.81332	5.90289	5.83538	5.81895	5.8369	5.85004	5.80523	4.16394	5.7493	5.29226	5.70095
CIS3	4.73886	4.57832	4.7031	4.80841	4.80627	4.79198	4.82697	4.83163	4.89917	4.88573	4.92738	4.8563
ERP4	2.82642	3.01365	3.18314	3.3294	2.8824	3.40655	2.9563	3.04418	2.88467	3.29756	3.09705	3.07699
YOR131C	3.87875	3.93679	3.38456	3.91507	4.15592	3.89587	3.89776	3.5871	3.83373	4.05523	4.04826	4.01674
SEC62	3.70396	3.70099	3.5424	3.79268	3.77712	3.90264	3.54029	3.61315	2.80843	3.39183	3.63273	3.6105
MIC17	3.47099	3.16245	2.89845	3.55558	3.27518	2.8417	3.24357	3.56358	3.74302	3.37103	3.22196	3.03629
GLC8	2.64831	3.22046	2.45352	3.0585	3.17871	2.47049	2.69323	2.89145	2.92648	3.37441	3.18653	2.32064
YMR086W	2.55355	2.86911	2.7573	2.80646	2.88369	2.71487	3.23207	3.32461	2.59268	2.79714	2.76322	3.34527
RPN13	3.94711	4.04092	4.21051	4.24945	4.19514	3.55705	4.07034	4.23687	3.47387	3.50782	4.27463	4.37091
LSM1	2.33446	2.82145	4.02783	2.92171	3.65597	3.86057	4.01393	3.31828	3.77958	2.96808	3.0385	2.7884
SGF73	2.86446	3.39661	3.55644	3.75306	3.28667	3.93289	3.71186	3.7447	3.79685	3.63026	3.69629	3.81372
ADP1	2.526	3.54443	3.32975	2.58885	3.33323	3.55321	3.00668	3.06167	2.44013	3.73557	3.82338	3.72251
TIM11	4.33075	4.14074	4.31098	4.5188	4.37222	4.51299	4.4865	4.34028	4.38491	4.41783	4.54307	4.46725
PBY1	3.67882	3.64139	2.77356	3.69118	3.54234	3.13387	2.77898	2.76732	2.85249	2.50438	3.33929	2.89731
YCR051W	3.51336	3.69123	2.96225	2.66567	3.27377	2.87012	3.24772	2.50054	3.51557	3.53722	3.09217	3.67988
FMP41	3.86203	4.07321	4.18711	4.06467	4.244	4.13847	4.2179	4.13959	4.2318	4.32108	4.27863	4.19231
SSS1	3.81053	3.98919	3.77419	4.00316	3.98683	4.19459	4.11016	4.02437	4.05092	3.91818	4.01253	4.0161
CCR4	4.02006	3.5862	3.25502	2.96681	4.01043	3.94147	3.72728	3.59795	3.89265	3.45619	3.83809	4.05233
NUS1	3.44515	3.3285	2.90671	3.86187	3.79367	3.49722	3.24073	2.41248	3.12553	3.7084	3.68144	3.38753
MAS1	3.61535	3.4739	3.57114	3.01704	3.4921	3.36285	3.4891	3.51371	3.56589	2.84702	3.59268	3.54021
TY2B-DR1	3.50558	2.85448	3.24157	3.95565	3.37021	4.0509	3.57994	3.04067	3.26302	3.91795	4.09527	3.99511
MPD2	2.72362	3.29282	2.99307	2.79885	3.49872	3.6749	3.03546	2.83086	2.97893	3.11843	3.13232	3.20658
KSH1	3.01856	3.09391	3.16923	3.1936	3.05594	2.64632	2.49721	3.48354	2.90333	3.1931	3.37641	3.31951
PLB1	3.29918	3.31523	2.82492	3.77395	3.83972	3.80038	3.54782	3.52418	2.82628	3.53198	3.38061	3.52804
YCH1	3.65192	2.98466	2.65947	3.72044	3.71788	3.75764	2.97564	3.22905	3.54045	3.538	3.68782	3.62877
RPL36A	3.42849	3.43716	3.39826	3.48984	3.52778	3.50629	3.46936	3.73232	3.64112	3.19701	3.36416	3.17825
RRP6	3.53937	3.64473	3.72282	2.82677	3.52657	3.71978	3.02119	3.2565	3.60269	3.09897	3.52616	3.86999
RTT103	2.78947	3.7113	3.38026	3.59965	3.46801	2.93569	3.55644	2.7699	3.31358	3.3585	2.91808	3.30875
SCD6	3.27106	3.28267	3.72905	3.79392	3.95167	3.25976	3.55165	3.81926	3.69	3.73419	3.81931	3.90282
UBP2	3.48685	4.41086	4.04941	4.24145	4.25374	3.58988	3.27593	3.78998	3.54318	3.1227	3.76255	3.77467
PRI1	3.97741	3.97641	3.53515	2.70912	3.94429	3.58931	2.75712	2.49553	3.62924	3.38067	3.58589	3.32872
TYR1	3.20724	3.105	2.95955	3.58646	3.37098	3.56915	3.11114	3.24836	3.03179	3.35393	3.42059	2.70925
YOL098C	3.55851	3.44773	3.21622	3.50003	3.57568	3.31452	2.6737	3.46807	3.42178	2.60899	2.87107	3.44448
UBX5	3.40414	2.80663	3.34072	2.92113	2.67114	3.00388	2.89678	3.26749	2.61305	2.70567	3.05048	2.98341
ALG12	3.29087	2.68912	3.2407	3.38207	3.35336	3.65023	3.3831	3.30137	3.38538	2.99915	3.34077	2.7899
IMD2	4.15866	4.20477	4.16794	4.16464	3.9519	4.23966	3.70295	4.23324	4.39306	3.94368	4.38433	4.27266
NUP120	4.10663	4.1299	3.93147	3.88404	4.4298	4.45484	4.22033	3.91857	3.64121	4.33611	3.97959	3.3044
RPC10	3.96353	3.91911	3.54644	3.80822	4.01467	3.94144	3.9907	3.95468	4.15497	4.00438	3.12217	3.17244
CCC1	3.50484	3.55574	3.39474	2.55337	3.52991	3.51538	3.70942	3.70679	3.69648	3.13229	3.34723	3.47924
TMT1	3.60347	3.84591	3.66215	3.88964	3.363	3.91723	3.60578	3.82254	3.5113	3.58876	3.7226	3.56011
URE2	3.91999	3.1586	3.56332	3.09999	3.04564	3.81911	3.45168	3.61872	3.78303	3.78473	3.91086	3.98787
RPC37	2.39574	2.93623	3.04979	2.93858	2.6952	2.54366	3.09537	2.99506	2.8841	3.08032	2.96871	3.2098
REH1	2.88541	3.50787	2.94461	3.15112	3.01332	3.25403	3.54216	2.88399	3.51188	2.89107	2.46555	3.16044
UTP7	3.93937	3.74986	3.83818	3.88096	3.94232	3.80952	3.70373	4.03048	3.62641	3.71725	3.78452	3.86338
MET10	3.08416	4.29196	4.1103	3.32898	3.24955	3.20617	3.9275	4.25697	3.0009	3.3121	3.92214	3.63965
GAR1	4.2762	4.28902	4.35491	4.22755	4.13834	4.31325	4.32585	4.26582	4.01309	4.18184	4.17857	3.88816
MRN1	3.46515	3.45691	2.96728	3.79997	3.4515	2.72985	3.49978	3.43277	3.52011	3.60441	3.60062	3.12803
PAN6	3.63737	3.27824	3.82014	3.8673	3.79038	3.56516	3.85743	3.72295	3.74943	3.83542	3.80592	3.76996
SKY1	2.85604	2.6158	3.03663	2.71005	3.17544	2.75753	3.55164	2.82809	3.54109	2.70838	3.10772	2.91106
RFS1	2.42303	2.43204	2.4122	2.33359	2.31656	2.30911	2.5018	2.31752	2.28858	2.60863	2.30373	2.39188
COX14	2.40552	2.49145	2.37837	2.92269	2.46249	2.71568	2.75985	2.50053	2.71762	2.30766	2.60475	3.02346
SLT2	3.27657	3.69795	3.32264	4.18976	4.08919	3.97192	3.7039	3.23531	3.65233	4.10642	3.86538	3.94368
THO1	3.52885	3.50828	3.48988	3.53171	3.70017	3.52435	2.85275	3.52917	3.14295	3.70494	4.00967	3.72978
PHB2	4.21201	4.17887	4.25932	3.93166	4.14356	4.02298	4.27905	4.19925	4.25607	4.10618	4.18203	4.22198
SPC3	3.98329	3.24539	3.34655	3.92811	4.08525	3.87645	3.78345	3.81195	3.61115	3.85741	3.55355	3.26739
RPF1	2.88386	3.61135	3.05738	2.80131	2.49141	2.31039	2.82654	2.8334	2.83249	2.63959	3.11899	2.82933
RPL33B	4.69931	4.47935	4.57963	4.55565	4.45746	4.58153	4.65405	4.67216	4.73228	4.42758	4.38891	4.27322
SSB1	4.61584	4.61879	4.84658	4.29473	3.44952	4.40068	4.53971	4.57093	4.42947	4.46521	3.69766	4.42367
HUB1	4.1242	2.70076	3.48442	3.07068	3.1811	2.96795	3.36079	3.25633	3.50043	2.60158	2.85887	2.74231
TRM112	2.55842	2.59973	2.95719	2.92125	2.73781	2.5765	3.23274	2.63675	3.34424	2.684	2.90227	2.76376
NOP9	3.12279	3.16791	3.12371	2.54697	3.38418	2.93563	3.18413	3.32823	3.44203	2.97133	2.63284	3.52771
CUE1	2.87091	2.79248	2.55478	2.88826	2.61786	3.05365	2.75968	2.91446	2.44926	2.73194	2.84779	2.78775
RAI1	3.2862	3.43998	3.23777	3.09695	3.32792	3.67439	3.12358	3.06384	3.17491	3.54169	3.38008	3.27509
MAM33	2.77726	3.44889	2.97035	3.05882	3.80672	3.50164	3.1765	3.16179	2.89137	3.2966	3.59063	3.5383
GET2	3.44525	3.06367	2.68242	2.55337	3.118	3.87487	3.02283	3.25945	3.09269	3.92524	2.92473	2.96147
SPC2	3.22701	2.99042	2.79348	2.89368	3.68393	3.79712	2.86659	3.59392	3.60846	3.28251	3.11428	3.57279
TIM13	2.63422	2.65657	2.57997	2.54707	2.87858	2.8774	3.45421	3.41056	2.58787	2.87071	2.50117	2.23321
MTR3	3.59002	3.17465	3.64715	3.49141	3.25565	3.46788	3.49238	3.64502	2.94362	3.71496	3.52472	3.64966
XDJ1	3.13418	2.97128	3.01043	2.67564	3.44532	2.75475	2.65242	3.18345	3.30287	2.73055	3.1779	3.70876
RTS1	3.23035	3.37977	2.85481	2.53918	3.31361	3.17743	2.69194	2.97937	3.07004	2.51669	3.16717	3.1892
RPS9A	2.86013	2.74735	2.80739	2.54911	2.47417	2.74188	2.49132	2.08974	2.33538	2.30767	2.32216	2.33681
RPL9B	4.76448	4.64391	4.2525	4.36213	5.2249	5.06611	3.5602	4.47563	3.86007	5.10716	4.42033	4.31588
RPL21B	4.13433	2.87198	4.0303	3.93315	3.92878	3.87837	4.02479	4.09711	3.99735	3.85936	3.8029	3.07369
RER1	3.29485	3.27008	3.34148	2.70459	3.32251	3.99144	3.32557	3.23909	3.46869	3.92583	3.05856	2.91623
SIL1	3.22903	3.44241	3.19834	4.20527	4.34294	4.05948	3.75708	3.38159	3.2965	4.34317	4.26079	4.28728
YGL185C	2.39514	2.66975	3.04709	2.55304	3.23201	2.7359	2.71337	3.55299	3.16946	2.48215	2.79869	3.28582
YRA2	3.31844	3.34133	3.62535	2.92889	3.34096	3.63902	3.72342	3.38132	3.3767	2.77412	3.47017	3.28501
YBL029C-A	2.52741	3.01908	2.55435	3.29803	2.7964	3.23997	2.77359	2.96696	3.17154	3.29459	3.38991	3.02609
AIM7	4.12623	3.92201	3.98389	4.2336	4.29522	4.17229	4.04	3.92824	3.95291	4.16248	4.29106	4.02914
NAT3	2.71	2.96612	2.27952	2.71049	2.63862	3.11784	2.78812	2.89374	3.3211	2.30765	2.76387	2.80102
VPS75	3.54153	3.44032	3.25473	3.66568	2.61734	3.63205	3.1379	3.44608	3.34037	3.48086	3.47505	3.16911
TOA1	2.2785	2.6633	2.71207	2.09529	2.47623	2.53237	2.85932	2.44095	2.61471	2.62528	2.78367	2.78982
RRP45	3.33288	3.57364	2.7117	2.88038	2.51243	3.57475	2.67726	3.24925	2.97268	2.84943	3.15985	2.89236
NPL6	3.42387	2.72624	3.3942	3.30997	2.74516	3.28234	3.0861	3.32964	2.84498	3.55148	3.73823	3.33329
ATP20	2.78053	3.20667	3.30026	3.24519	3.11703	2.96558	2.6611	3.20396	3.05484	3.24997	2.63803	3.21815
ELO1	5.27253	5.10836	5.14829	5.04303	5.07484	4.84898	5.36178	5.33559	5.34715	5.11087	5.2093	3.40195
RSC58	3.52228	3.0974	3.52533	3.39963	3.3535	3.2791	3.1554	3.16413	2.97787	3.46896	3.07699	2.84324
RCF1	3.47774	3.78594	3.44039	3.59719	3.91278	3.88329	3.5383	3.5983	3.19908	3.34259	3.82729	3.62582
DBP8	3.76048	3.51538	3.30355	3.35656	3.47487	2.95227	3.26418	3.2595	3.525	3.25365	3.45999	3.36591
KCS1	3.23982	3.55783	2.83346	3.63744	3.39017	3.47093	3.41235	3.39011	3.82358	3.19829	2.97077	2.56228
ERV14	3.42487	3.70952	3.82054	3.95744	3.32674	3.86307	3.61945	3.61087	3.63431	3.23564	3.26865	3.391
ORM2	4.16882	4.01169	4.14458	4.73515	4.77313	4.72549	4.15858	4.17939	4.13022	4.34394	4.35894	4.30506
SEC22	3.80377	3.62009	3.69271	3.97851	3.91847	3.65996	3.99214	3.99616	3.95898	3.77383	3.95334	3.87345
CTR9	3.83187	3.75675	3.84565	3.80823	3.92442	3.16345	3.98149	3.92951	3.91758	3.57955	3.7368	3.88747
BAT2	4.52344	4.48383	3.50469	3.5026	4.02028	4.12521	3.04882	4.23271	4.33095	3.88802	3.58666	2.96116
KTR4	3.94014	4.60393	3.98301	4.20685	4.05268	3.97685	4.17949	4.62553	4.66476	4.1933	4.33098	4.20279
AAP1	4.31834	4.28456	4.12207	3.9861	3.98856	3.71558	4.28921	4.2107	4.31098	3.70881	3.60699	2.98346
INH1	3.67174	2.66101	3.09775	3.31946	3.86728	3.82646	3.52185	2.92479	3.53819	2.86057	3.14536	2.75495

## Sheet: Wt_Tm_vs_Wt
Common Names	Fold Change (FC)	Log2 Fold Change (FC)	Raw P Value	-log10 (P)		Reformatted For Plotting				Dierential Expression Analysis
ACC1	1.38506	0.469945	0.436158	0.360356		Common Names	Log2 Fold Change (FC)	-log10 (P)		Expression	Numbers
FAS1	2.01302	1.00936	0.196663	0.706277		FPR1	3.89847	1.11361		Upregulated	81
FAS2	1.56111	0.642571	0.196638	0.706333		NQM1	3.71384	3.1064		Downregulated	59
URA2	1.00134	0.00193754	0.845223	0.0730286		APT1	3.41784	1.01155		Insignificant	918
YEF3	0.444489	-1.16978	0.000810181	3.09142		SIL1	3.03519	2.90559
CDC19	1.41998	0.505869	0.0165724	1.78061		TRX3	3.00453	2.07124
EFT1	0.503873	-0.988869	0.00218511	2.66053		PRB1	2.58343	1.71204
LEU1	0.955785	-0.0652415	0.878292	0.0563613		KAR2	2.55031	4.30499
ENO2	1.24953	0.32138	0.0209257	1.67932		INO1	2.43094	1.85885
VMA1	0.734142	-0.445869	0.0249554	1.60283		HSP26	2.41033	2.62404
PGK1	1.40258	0.488084	0.00955649	2.0197		YOR289W	2.29606	1.74057
TDH3	0.862158	-0.213976	0.326987	0.485469		YPR127W	2.26259	2.6844
SSA1	1.08513	0.117867	0.0662335	1.17892		MET13	2.20724	1.65625
HSC82	0.427908	-1.22463	0.00697765	2.15629		SYP1	2.19683	1.32025
PDC1	0.505201	-0.985071	0.000490902	3.30901		LSM6	2.18378	2.14915
MET6	0.473738	-1.07784	0.00901206	2.04518		PAA1	2.16196	2.23243
TEF1	0.370327	-1.43313	0.00522665	2.28178		PUT2	2.14382	1.58472
ARO1	1.23207	0.301083	0.462942	0.334474		YMR090W	2.1382	2.61879
SCP160	0.574105	-0.800614	0.167438	0.776146		ORM2	2.09756	3.62575
PFK1	0.630992	-0.664307	0.14131	0.849828		SLT2	2.0478	1.93677
ILS1	0.7648	-0.386845	0.046933	1.32852		PLB1	2.0202	1.81544
FBA1	0.882302	-0.180655	0.139075	0.856751		UGA1	1.94609	2.11384
GCN1	1.13984	0.188833	0.819152	0.0866354		YDL124W	1.93753	2.10215
PMA1	0.753249	-0.408801	0.890841	0.0501997		TFS1	1.84923	1.98318
SSE1	0.413345	-1.27458	0.000107348	3.96921		YMR315W	1.81068	1.60051
GLT1	1.49811	0.583139	0.377224	0.423401		TIF11	1.79895	1.81726
GUS1	0.468638	-1.09345	0.158702	0.799418		VPS21	1.735	1.66387
CHC1	1.91182	0.934944	0.278546	0.555103		MRP8	1.718	2.71536
HSP104	0.822266	-0.282322	0.269543	0.569372		CPR1	1.69103	2.17677
VAS1	0.846887	-0.239759	0.497774	0.302968		SEC53	1.69062	4.11432
RPL3	0.585034	-0.773409	0.0715615	1.14532		BFR1	1.64493	2.13187
THS1	0.637274	-0.650015	0.00679192	2.16801		TOS1	1.6062	1.39904
RRP5	1.13748	0.185842	0.597522	0.223646		GPD1	1.60213	2.65275
GRS1	0.751511	-0.412133	0.194537	0.710997		RHR2	1.59358	4.64331
YDR341C	0.644866	-0.632929	0.0200271	1.69838		PEP1	1.54667	1.2024
CDC48	1.45109	0.537135	0.0984017	1.007		GLK1	1.54375	4.0443
PFK2	0.794554	-0.331783	0.2177	0.662142		NUS1	1.53912	1.16454
RPL8B	1.16158	0.216087	0.511793	0.290906		UBC4	1.48523	2.00641
ALA1	0.657821	-0.604232	0.0131304	1.88172		RPS7A	1.4655	1.03492
DPS1	0.401247	-1.31744	0.0119051	1.92427		TSA1	1.46417	3.6886
THR4	0.76982	-0.377407	0.0787294	1.10386		YCH1	1.45507	1.0166
ALD6	0.720542	-0.472846	0.354823	0.449988		KTR1	1.4493	1.58103
SSB2	0.273622	-1.86974	0.0993629	1.00278		HSP42	1.43854	2.8251
LEU4	1.26357	0.337502	0.263864	0.578621		ZWF1	1.43329	3.58945
GLN4	0.704293	-0.505753	0.0408435	1.38888		PBI2	1.41762	1.15763
PAB1	0.545569	-0.874167	0.236054	0.626989		PET10	1.41133	2.85177
SAH1	0.441445	-1.17969	0.0040551	2.392		BMH1	1.40781	2.17133
RPG1	0.417332	-1.26073	0.109239	0.961621		PRE3	1.3881	1.9686
KRS1	0.70619	-0.501873	0.0216946	1.66365		TYR1	1.38531	1.86159
VMA2	0.67619	-0.564499	0.00037829	3.42218		MMF1	1.37051	3.5266
CDC60	0.888713	-0.170211	0.807791	0.0927012		SAR1	1.3508	4.0436
ABP1	0.724582	-0.46478	0.00272153	2.56519		GRX3	1.33572	2.61608
PYC2	0.363301	-1.46076	0.072533	1.13946		GRE3	1.29335	3.30927
ADH1	1.02721	0.0387343	0.623703	0.205022		GRE2	1.282	1.15653
ADE6	0.364465	-1.45615	0.36422	0.438637		PDI1	1.27929	2.7407
HXK1	1.49487	0.580019	0.111255	0.953682		YIP3	1.26557	3.24997
STI1	0.508696	-0.975123	0.0319445	1.4956		ARC19	1.24871	2.99173
CLU1	1.95832	0.969613	0.351473	0.454108		YPR172W	1.23961	2.0052
ACO1	0.35385	-1.49879	0.000648554	3.18805		MDY2	1.23262	1.19876
HSP60	0.545949	-0.873163	0.00439467	2.35707		TPI1	1.22916	2.22641
CYS4	0.760437	-0.395098	0.150153	0.823467		OYE2	1.20331	3.98609
GPM1	0.758642	-0.398509	0.00712789	2.14704		MCR1	1.19865	1.53516
RPS3	1.87465	0.906619	0.0612241	1.21308		NIP1	1.19166	2.18679
PGI1	0.80551	-0.312026	0.392159	0.406537		ARG7	1.19048	1.77835
HIS4	0.786663	-0.346182	0.521682	0.282594		PFY1	1.18498	1.51437
SSC1	0.651533	-0.61809	0.00280721	2.55172		PEP4	1.17957	2.58193
SHM2	0.357209	-1.48516	2.9211e-05	4.53445		TAL1	1.14748	2.9069
ILV5	1.69575	0.761927	0.000858572	3.06622		DOG2	1.12379	1.25218
TKL1	0.529192	-0.918136	0.00410635	2.38654		LSC1	1.12153	3.41831
ACS2	0.416785	-1.26262	0.255889	0.591948		PMI40	1.10685	4.20657
GND1	1.04442	0.062697	0.849538	0.0708173		CCP1	1.09509	2.19993
TRP5	0.647374	-0.627329	0.191788	0.717178		GLO2	1.08968	1.06917
TIF1	0.584089	-0.775741	0.00158982	2.79865		RTC3	1.08258	2.42304
FKS1	1.5208	0.604834	0.177366	0.751128		GUK1	1.08052	1.24876
UBA1	0.513926	-0.960368	0.0832042	1.07985		DPM1	1.06889	1.81395
GDH1	0.708437	-0.497288	0.00471027	2.32695		ARF1	1.06141	2.6799
COP1	1.26061	0.334119	0.651959	0.18578		FPR2	1.05026	1.22603
BFR1	3.12733	1.64493	0.00738119	2.13187		LYS21	1.0406	2.8765
SES1	0.731098	-0.451863	0.0402292	1.39546		CAR1	1.03151	2.56728
RPL4A	0.666605	-0.585097	0.373148	0.428119		YPL199C	1.02625	1.7852
ADE3	0.521105	-0.940354	0.0137458	1.86183		URA6	1.01856	2.1505
ILV3	0.811426	-0.301469	0.206556	0.684962		HOM3	1.01166	1.40418
FAA1	0.351827	-1.50706	0.00445198	2.35145		NMD3	-1.01589	1.65489
OLA1	0.563889	-0.826518	0.0141046	1.85064		RNR2	-1.02181	2.09981
ALD4	1.14708	0.197966	0.209408	0.679006		ARO4	-1.03164	2.16614
TIF3	0.750946	-0.41322	0.0427235	1.36933		SSA2	-1.06061	2.78714
GLK1	2.91552	1.54375	9.03026e-05	4.0443		IMD4	-1.06121	1.34696
GUA1	0.44085	-1.18164	0.00360613	2.44296		ZUO1	-1.07618	1.75488
ASN2	0.724134	-0.465671	0.138036	0.860007		MET6	-1.07784	2.04518
RPS1B	0.904941	-0.144104	0.668492	0.174904		NOP1	-1.07791	1.52187
MES1	0.621162	-0.686959	0.493736	0.306505		RBG1	-1.09396	1.95088
IDP1	0.582788	-0.778957	0.0451819	1.34504		AAP1	-1.1147	1.46822
PDI1	2.4272	1.27929	0.00181678	2.7407		RLI1	-1.12482	2.13073
ACT1	0.979484	-0.0299056	0.777081	0.109534		BDH1	-1.12583	1.75021
KAR2	5.85761	2.55031	4.95456e-05	4.30499		DED81	-1.14292	4.1502
SAM2	0.980274	-0.0287435	0.96889	0.0137257		STM1	-1.14406	1.81758
TPI1	2.3443	1.22916	0.00593737	2.22641		PRT1	-1.15373	3.67395
SAC6	0.6364	-0.651993	0.0897542	1.04695		YEF3	-1.16978	3.09142
DED81	0.452843	-1.14292	7.07619e-05	4.1502		SAH1	-1.17969	2.392
YHR020W	0.410757	-1.28364	0.0639575	1.19411		CDC37	-1.18018	1.98003
ATP2	1.08715	0.12055	0.136805	0.863898		GUA1	-1.18164	2.44296
SUB2	0.797448	-0.326538	0.104913	0.979171		TUF1	-1.18174	1.11958
HOM2	0.651306	-0.618592	0.0382294	1.4176		GCD11	-1.18232	2.12395
DED1	0.404828	-1.30462	0.0478472	1.32014		HTS1	-1.20565	2.86401
CPA2	1.15844	0.212185	0.805819	0.0937627		RPL28	-1.22229	3.28737
TAL1	2.21526	1.14748	0.00123909	2.9069		HSC82	-1.22463	2.15629
ARG1	0.639044	-0.646014	0.0618455	1.20869		RPN1	-1.22699	2.99068
KGD1	0.646767	-0.628683	0.304889	0.515859		GLY1	-1.23092	4.54811
KAP123	0.92352	-0.114785	0.405071	0.392469		IMD3	-1.25188	1.81168
NEW1	0.601672	-0.732951	0.227751	0.642539		GCV1	-1.25529	3.03598
RPS4B	0.926867	-0.109566	0.432185	0.36433		LYS1	-1.25799	1.17479
VPS1	1.17399	0.231421	0.411892	0.385217		ADE4	-1.26436	2.639
ATP1	0.89298	-0.1633	0.0786867	1.1041		SSE1	-1.27458	3.96921
TEF4	0.539076	-0.89144	0.000683397	3.16533		HSP82	-1.27665	3.54508
ILV2	1.96676	0.975823	0.672374	0.172389		YHR020W	-1.28364	1.19411
PDA1	1.02845	0.0404735	0.812793	0.09002		DED1	-1.30462	1.32014
ARO8	3.07541	1.62078	0.468831	0.328984		DPS1	-1.31744	1.92427
FRS1	0.540628	-0.887293	0.0122375	1.91231		SUP35	-1.34735	1.1905
RPS9B	0.66919	-0.579511	0.381804	0.418159		SER3	-1.36612	2.17558
NOP56	0.507975	-0.977171	0.0114461	1.94134		SSA4	-1.43093	3.43912
BMH1	2.65335	1.40781	0.00674019	2.17133		TEF1	-1.43313	2.28178
PRT1	0.449461	-1.15373	0.00021186	3.67395		SEH1	-1.44403	1.71211
TPS2	1.03219	0.0457148	0.800026	0.096896		DBP2	-1.45563	2.48046
TPM1	0.885785	-0.174972	0.639331	0.194274		PYC2	-1.46076	1.13946
PET9	0.869897	-0.201083	0.0153603	1.8136		RPO21	-1.47029	3.53766
ASC1	1.30374	0.382657	0.667262	0.175704		SHM2	-1.48516	4.53445
BAT1	1.11362	0.155254	0.332823	0.477787		ACO1	-1.49879	3.18805
GPH1	1.00351	0.00505131	0.899553	0.0459731		FAA1	-1.50706	2.35145
MDN1	1.40542	0.491003	0.232886	0.632856		FAA4	-1.52316	1.92593
RPN1	0.427206	-1.22699	0.00102169	2.99068		RPL19B	-1.60236	2.1441
RPA190	0.602785	-0.730284	0.318894	0.496354		MAE1	-1.8212	1.39099
LPD1	0.596507	-0.745388	0.00412233	2.38486		SSB2	-1.86974	1.00278
RPL10	1.39506	0.480325	0.80494	0.0942364		AHP1	-1.91925	1.49643
UGP1	0.563231	-0.828202	0.00501201	2.29999		RPL24B	-1.92004	1.25957
RPL20B	1.40371	0.489243	0.0938641	1.0275		ADE17	-1.92677	4.33674
STM1	0.452485	-1.14406	0.0152203	1.81758		YTA12	-1.97382	1.46312
ZUO1	0.474284	-1.07618	0.0175841	1.75488		PAT1	-1.98281	1.64433
RPS11B	1.39582	0.481114	0.891454	0.0499009		REX2	-2.28373	1.55755
RPO21	0.36091	-1.47029	0.000289963	3.53766		RPF1	-2.38512	1.16607
TSL1	1.01964	0.0280534	0.746006	0.127258		RPS29A	-2.76905	2.59994
HOM6	0.584978	-0.773545	0.00279694	2.55332		TDA3	-2.90055	1.30495
APE2	0.627861	-0.671482	0.0173321	1.76115		ARC18	2.99548	0.923322
CCT3	0.584205	-0.775452	0.161678	0.79135		APA1	2.7419	0.926645
RPS16B	0.907242	-0.140441	0.481906	0.317037		SRP54	2.56157	0.0132718
SEC31	1.96627	0.97546	0.221516	0.654596		SRP101	2.46774	0.661206
POR1	1.02424	0.034552	0.583666	0.233835		EUG1	2.36623	0.971595
TUP1	0.610444	-0.71207	0.127866	0.893245		TY2B-DR1	1.99796	0.973928
SEC21	0.864692	-0.209743	0.360238	0.44341		YGR130C	1.99216	0.734049
ERG6	0.993908	-0.00881606	0.897732	0.0468534		SPC2	1.85406	0.663333
TRP2	0.719476	-0.474981	0.466306	0.331329		BNA3	1.7802	0.975424
RHR2	3.01797	1.59358	2.27346e-05	4.64331		ARO8	1.62078	0.328984
HXK2	1.48033	0.565921	0.000402504	3.39523		ERG8	1.61418	0.857427
PGM2	1.17645	0.234437	0.704805	0.151931		PUP3	1.59412	0.206772
DBP2	0.364597	-1.45563	0.00330782	2.48046		MGM101	1.56913	0.233649
ADE5,7	0.521521	-0.939204	0.00199361	2.70036		NDE1	1.5203	0.875544
CAM1	0.648991	-0.623729	0.0140978	1.85085		ALO1	1.50034	0.589972
OYE2	2.30268	1.20331	0.000103254	3.98609		EMW1	1.44272	0.929826
IPP1	1.16287	0.217688	0.303582	0.517724		TIF35	1.36882	0.785637
DAK1	1.06904	0.0963093	0.637146	0.195761		RPL9B	1.35578	0.466267
ADE17	0.263017	-1.92677	4.60536e-05	4.33674		FES1	1.33967	0.996857
MIS1	0.991213	-0.0127323	0.760561	0.118866		INH1	1.33472	0.704675
CCT2	0.952164	-0.0707179	0.634245	0.197743		YBL029C-A	1.32171	0.849355
HTS1	0.433573	-1.20565	0.0013677	2.86401		RIO2	1.31657	0.929217
SEC53	3.22795	1.69062	7.68559e-05	4.11432		MAM33	1.3042	0.591118
RPS18B	1.13847	0.187091	0.0445228	1.35142		YLR257W	1.29322	0.425839
YNL247W	0.788491	-0.342833	0.374932	0.426048		MPD2	1.29221	0.438347
ARB1	0.652452	-0.616056	0.234435	0.629977		SEC17	1.25839	0.883391
AAT2	1.43258	0.518618	0.0269122	1.57005		SGF73	1.24401	0.607119
SUP45	0.995002	-0.0072287	0.985359	0.00640558		LYS2	1.24131	0.654562
GCN20	0.533058	-0.907636	0.22698	0.644012		SFH5	1.23971	0.767402
RPP0	1.12346	0.167955	0.497631	0.303093		RPL22A	1.22898	0.590483
RPL2B	0.756093	-0.403365	0.0408222	1.3891		YLR413W	1.22436	0.448593
ARG4	1.25578	0.328589	0.800245	0.0967768		SKI3	1.219	0.434216
SSZ1	0.740834	-0.432778	0.0412415	1.38467		GET3	1.15928	0.677286
VPH1	0.41414	-1.27181	0.176918	0.752228		RPL38	1.15804	0.452364
ADK1	1.54035	0.623256	0.0103316	1.98583		MXR1	1.12884	0.998972
GFA1	1.33127	0.412802	0.191975	0.716756		ALG12	1.12693	0.839334
SPF1	1.28793	0.365053	0.904016	0.0438237		SPB1	1.12525	0.96232
SPT6	0.785739	-0.347878	0.873804	0.058586		PMU1	1.12235	0.973503
CAR2	1.5164	0.600653	0.000817749	3.08738		SEC28	1.10694	0.847512
TDH1	0.982953	-0.0248053	0.809171	0.0919598		HMO1	1.086	0.460255
RPL5	0.51716	-0.951317	0.372223	0.429197		YKL100C	1.07927	0.953372
TUB2	1.69636	0.762445	0.0936296	1.02859		MRPL15	1.07895	0.549784
ARC1	0.54694	-0.870545	0.102103	0.990962		CAF20	1.0755	0.794389
QCR2	1.58484	0.66434	0.00290273	2.53719		RDI1	1.0649	0.718395
RPL1B	1.00624	0.00897822	0.906916	0.0424331		STE24	1.06024	0.605261
RLI1	0.458561	-1.12482	0.00740059	2.13073		RPN10	1.05626	0.881629
CCT7	1.22561	0.293499	0.987354	0.00552714		SPC3	1.05009	0.850493
SEC27	0.681423	-0.553378	0.0648729	1.18794		GET2	1.05008	0.0957986
PSA1	1.09103	0.125691	0.611841	0.213361		RER1	1.04174	0.0339372
SEC24	1.01319	0.0189073	0.875265	0.0578602		COX14	1.03523	0.936726
RNA1	1.53067	0.614162	0.132261	0.878569		ATP17	1.02581	0.818872
RPL27B	0.526955	-0.924248	0.01347	1.87063		PAN1	1.02002	0.558598
RNR1	0.628405	-0.670234	0.23885	0.621875		SPT16	1.01637	0.0336789
MYO2	1.57473	0.655103	0.281893	0.549915		FAS1	1.00936	0.706277
RPB2	0.500729	-0.997898	0.85253	0.0692902		RPN6	1.00005	0.733241
YDL124W	3.8305	1.93753	0.007904	2.10215		YLR179C	-1.02262	0.358372
TCB3	1.59906	0.677227	0.203505	0.691424		TAE2	-1.02657	0.964697
YDJ1	1.16275	0.21754	0.458207	0.338938		DIC1	-1.03156	0.225284
ARA1	1.47237	0.558145	0.00212664	2.67231		HEM13	-1.05529	0.985888
ERG13	0.868249	-0.203819	0.214469	0.668636		RPS15	-1.05956	0.74447
ADE13	0.678284	-0.560039	0.00830492	2.08066		URA4	-1.06921	0.784064
SAC1	0.801921	-0.318468	0.460097	0.337151		CYS3	-1.07656	0.978016
DLD3	0.411768	-1.28009	0.266502	0.5743		GUS1	-1.09345	0.799418
RNR2	0.492497	-1.02181	0.0079468	2.09981		RPS21B	-1.1197	0.66937
TIF4631	1.39462	0.479869	0.384355	0.415267		NUG1	-1.12805	0.928401
LYS21	2.05708	1.0406	0.00132893	2.8765		RPB10	-1.1432	0.319854
LSP1	1.22762	0.295867	0.310854	0.507444		EHT1	-1.15458	0.414529
SUP35	0.393013	-1.34735	0.064491	1.1905		UTP21	-1.17576	0.816685
TSA1	2.75904	1.46417	0.000204835	3.6886		YLR118C	-1.17953	0.922169
FUN12	0.435001	-1.20091	0.119539	0.92249		GGA2	-1.18997	0.834377
RPS7A	2.76159	1.4655	0.0922731	1.03492		HIS5	-1.19935	0.327586
GRE3	2.45097	1.29335	0.000490604	3.30927		FUN12	-1.20091	0.92249
EIS1	1.73564	0.795469	0.131133	0.882289		PBP1	-1.20688	0.621433
PMI40	2.15375	1.10685	6.21491e-05	4.20657		RTN2	-1.21515	0.742135
ADO1	1.99132	0.993728	0.321149	0.493293		UBX5	-1.21532	0.674865
ERG10	1.82777	0.870088	0.000292733	3.53353		SSE2	-1.25992	0.896359
DHH1	1.69559	0.76179	0.162218	0.7899		RPG1	-1.26073	0.961621
YMR099C	1.03808	0.0539234	0.687402	0.162789		ACS2	-1.26262	0.591948
RPL16A	1.23016	0.298846	0.254926	0.593587		RPL17A	-1.26745	0.842778
GLR1	0.52859	-0.919778	0.0688678	1.16198		VPH1	-1.27181	0.752228
SEC7	1.85605	0.892237	0.0980143	1.00871		DLD3	-1.28009	0.5743
CCT8	0.886418	-0.173941	0.773322	0.11164		RPS29B	-1.283	0.763177
RNR4	1.07516	0.104546	0.311315	0.5068		HEM1	-1.29322	0.645921
URA7	0.522622	-0.936161	0.231533	0.635388		TIF34	-1.30348	0.0421222
NSR1	0.930481	-0.103952	0.805557	0.0939037		BAT2	-1.31201	0.304669
SER3	0.387934	-1.36612	0.00667458	2.17558		YBR085C-A	-1.35725	0.867536
ARO2	1.27195	0.347037	0.296879	0.52742		YGP1	-1.38916	0.942714
YEL047C	1.16759	0.223529	0.0486911	1.31255		PHO91	-1.3906	0.726517
RPS5	1.1176	0.160403	0.1925	0.71557		EMG1	-1.43876	0.442715
APA1	6.6895	2.7419	0.118401	0.926645		ADE6	-1.45615	0.438637
SPE3	0.769667	-0.377694	0.00162304	2.78967		YCR051W	-1.55991	0.732601
DYS1	0.830071	-0.268694	0.718481	0.143585		MNP1	-1.58308	0.826693
GCD11	0.440641	-1.18232	0.00751702	2.12395		YNL200C	-1.58868	0.761675
MET13	4.6179	2.20724	0.0220674	1.65625		MLC1	-1.61103	0.374208
RPA135	0.705167	-0.503963	0.803875	0.0948117		SSB1	-1.68285	0.973927
RPL14B	1.30193	0.380649	0.317101	0.498802		MAP1	-1.7728	0.639619
RPS8B	0.596463	-0.745496	0.000218401	3.66075		RPS12	-1.82102	0.821255
VMA4	1.2107	0.275841	0.13465	0.870795		AIM13	-1.89202	0.734813
CCT4	0.622151	-0.684664	0.0792514	1.10099		HUB1	-2.21867	0.364446
SER1	0.660772	-0.597775	0.0578474	1.23772		GBP2	-2.33428	0.556843
LIA1	1.38714	0.472108	0.0301492	1.52072		MET10	-2.61044	0.682848
VMA13	0.605524	-0.723745	0.0130117	1.88567		TRX2	0.999297	0.918978
CRN1	0.576615	-0.794321	0.175358	0.756076		ARI1	0.99557	1.92752
AIP1	0.983024	-0.024702	0.749566	0.12519		HOR2	0.994308	0.797663
HOM3	2.01622	1.01166	0.0394297	1.40418		ADO1	0.993728	0.493293
TIF5	1.11707	0.159713	0.226935	0.644098		YKL151C	0.990878	0.641426
NIP1	2.28415	1.19166	0.00650445	2.18679		HYR1	0.989133	1.32273
ZWF1	2.70062	1.43329	0.000257367	3.58945		YBR137W	0.979704	0.891639
PRO2	1.31975	0.400263	0.0429587	1.36695		YPL225W	0.977756	2.78159
RPS6B	0.727404	-0.45917	0.108888	0.963022		ILV2	0.975823	0.172389
SGT2	1.23829	0.308348	0.0778386	1.1088		SEC31	0.97546	0.654596
RPS2	0.871848	-0.197852	0.249879	0.602271		BMH2	0.974022	2.1691
AHP1	0.264392	-1.91925	0.031884	1.49643		SEC61	0.97334	0.676636
RPL31B	0.766938	-0.382818	0.711011	0.148123		CLU1	0.969613	0.454108
TUF1	0.440818	-1.18174	0.0759313	1.11958		TRX1	0.966015	0.901069
PAA1	4.47523	2.16196	0.00585554	2.23243		TMA22	0.958011	0.934337
SSA2	0.479429	-1.06061	0.00163251	2.78714		YNK1	0.95196	2.45535
RPL13B	0.734398	-0.445366	0.376993	0.423666		YBT1	0.951931	0.550033
ARO4	0.489152	-1.03164	0.00682119	2.16614		ATP4	0.946778	3.05425
WTM1	1.14772	0.198768	0.0215669	1.66621		CHC1	0.934944	0.555103
RPL9A	1.01381	0.0197927	0.618075	0.208959		YGR111W	0.922554	0.682382
TPS1	1.66814	0.738239	0.00267892	2.57204		RPS3	0.906619	1.21308
MAE1	0.282986	-1.8212	0.0406456	1.39099		SCD6	0.89381	0.394286
ILV6	0.962439	-0.0552332	0.594569	0.225798		SEC7	0.892237	1.00871
RPL18B	0.70111	-0.512287	0.0054952	2.26002		YOR021C	0.892147	0.517179
CYS3	0.474157	-1.07656	0.105192	0.978016		TGL1	0.88876	1.20178
NOP1	0.473714	-1.07791	0.0300696	1.52187		ERV25	0.883712	1.3272
RPL17A	0.415392	-1.26745	0.143622	0.842778		SEC18	0.876055	0.936297
WRS1	0.90947	-0.136902	0.988884	0.00485481		YPD1	0.872889	1.20269
SHM1	0.693358	-0.528328	0.010039	1.99831		ERG10	0.870088	3.53353
ASN1	0.683384	-0.549231	0.149179	0.826292		COF1	0.861865	2.12256
ADE12	0.611909	-0.708611	0.0727474	1.13818		PRE9	0.861523	0.756788
SOD1	1.05635	0.0790907	0.733876	0.134377		PMR1	0.860174	0.592074
CPR1	3.22887	1.69103	0.00665629	2.17677		REG1	0.858845	0.295559
HPT1	1.11594	0.158257	0.526598	0.278521		NUP120	0.857216	0.436762
GPD2	1.10445	0.143322	0.652048	0.18572		PHO86	0.854789	0.550725
ERG20	1.22917	0.297679	0.382897	0.416918		NOC2	0.850991	2.1945
RPL19B	0.329339	-1.60236	0.00717622	2.1441		BBC1	0.849904	0.64278
FRS2	1.10945	0.149848	0.143249	0.84391		LSC2	0.849801	1.13829
MBF1	1.38131	0.466039	0.181755	0.740513		SPT15	0.839731	0.166533
SCL1	1.51232	0.596766	0.109237	0.961629		LYS4	0.836496	0.662128
CBF5	0.610301	-0.712406	0.218684	0.660183		HAT1	0.835227	0.171945
SRP1	0.842323	-0.247555	0.326606	0.485976		ENO1	0.830751	4.34057
TOM70	0.666989	-0.584265	0.0126254	1.89876		PRE8	0.808477	0.941879
NCP1	0.811757	-0.30088	0.328823	0.483037		DOT5	0.800772	1.38865
LAT1	0.729303	-0.455409	0.0034038	2.46804		EIS1	0.795469	0.882289
TCP1	0.666928	-0.584396	0.0091711	2.03758		LHS1	0.794017	1.46907
YGR130C	3.97831	1.99216	0.184481	0.734049		RPA49	0.792355	0.641087
FAA4	0.347924	-1.52316	0.0118597	1.92593		MET12	0.790415	0.476575
RPN2	0.935066	-0.0968606	0.886541	0.052301		ERG27	0.785858	1.7032
DLD1	1.39145	0.476594	0.241764	0.616609		RVS161	0.783624	1.74783
CIT1	1.08292	0.114933	0.194532	0.711009		PRX1	0.782684	0.536802
SEC14	1.4608	0.546762	0.00753067	2.12317		CAB2	0.777855	0.687815
SEC26	1.05972	0.0836807	0.598686	0.222801		TUB2	0.762445	1.02859
SAM1	0.993529	-0.00936636	0.98667	0.00582824		ILV5	0.761927	3.06622
RPS31	0.81999	-0.286321	0.13028	0.885121		DHH1	0.76179	0.7899
ARG5,6	0.688136	-0.539235	0.693369	0.159036		ATP5	0.756078	1.01755
CCT5	1.06004	0.0841165	0.68584	0.163777		ERP4	0.755492	0.440771
RPS24B	1.00299	0.00430257	0.8898	0.0507075		HCH1	0.750141	0.397245
PRD1	0.909447	-0.136939	0.62048	0.207272		BGL2	0.744251	0.588499
DCS1	0.779473	-0.359429	0.406855	0.390561		CDC33	0.740399	1.44856
GSF2	0.792951	-0.334697	0.128918	0.889688		SVF1	0.739825	2.01835
EDE1	0.638238	-0.647835	0.383738	0.415966		PRE10	0.739677	1.4846
APE3	1.27508	0.350592	0.115154	0.93872		PBN1	0.73928	0.221967
AHA1	0.773385	-0.370742	0.229434	0.639343		TPS1	0.738239	2.57204
VMA5	0.670291	-0.577141	0.0763509	1.11719		RCF1	0.736733	0.704875
ILV1	0.8369	-0.256872	0.312458	0.505209		AIM7	0.721764	1.47487
RPS14A	0.956443	-0.0642484	0.742351	0.129391		MCA1	0.720796	0.483304
RPL11B	0.917879	-0.123625	0.556209	0.254762		TUB3	0.720533	1.3072
DEF1	0.781221	-0.356198	0.532765	0.273464		SBA1	0.714211	2.81673
CRM1	0.658449	-0.602856	0.473636	0.324556		UTP10	0.710975	0.475833
MDH1	1.34779	0.430599	0.104079	0.982638		YOR131C	0.706685	0.587692
YMR315W	3.50808	1.81068	0.0250896	1.60051		KCS1	0.693346	0.580834
TIF34	0.405148	-1.30348	0.907565	0.0421222		SGT1	0.692114	0.491385
RPS13	0.872667	-0.196497	0.266655	0.574051		ARL1	0.691927	1.12649
KES1	0.755671	-0.404171	0.269299	0.569765		DUT1	0.687372	0.945915
ENO1	1.77861	0.830751	4.56487e-05	4.34057		ATP7	0.682116	2.63827
GLN1	1.08616	0.11923	0.905448	0.0431363		PRE4	0.679067	1.10305
ALD5	1.24514	0.316306	0.241295	0.617452		TIM11	0.678643	1.26211
SIS1	1.1674	0.223304	0.444298	0.352326		TCB3	0.677227	0.691424
SYP1	4.58471	2.19683	0.047835	1.32025		SSS1	0.676628	1.01476
YCP4	0.620869	-0.687639	0.226573	0.644791		UBC13	0.676024	1.48853
YHB1	0.556237	-0.846229	0.0181749	1.74053		YIH1	0.669352	0.125681
GVP36	1.48433	0.569813	0.0133241	1.87536		QCR2	0.66434	2.53719
NPT1	1.35952	0.443096	0.0258411	1.58769		GRX2	0.661286	0.420996
PIL1	1.10992	0.150455	0.527525	0.277757		YMR226C	0.659858	0.76243
UGA1	3.8533	1.94609	0.00769422	2.11384		APL5	0.659565	0.0138884
GLY1	0.426045	-1.23092	2.83068e-05	4.54811		MYO2	0.655103	0.549915
GDI1	1.35191	0.434997	0.31133	0.506779		HYP2	0.655083	2.88835
GSP2	0.789776	-0.340485	0.165671	0.780752		YPL260W	0.65034	0.648223
IDH2	1.04171	0.0589534	0.814576	0.0890685		YBR056W	0.64777	0.386498
MCR1	2.29525	1.19865	0.0291637	1.53516		YPT7	0.646377	1.63731
GUK1	2.1148	1.08052	0.0563955	1.24876		FAS2	0.642571	0.706333
TUB1	1.00205	0.00294741	0.973498	0.0116649		ERG26	0.640222	0.52201
RPL32	0.520052	-0.943273	0.0242255	1.61573		HSP10	0.640013	0.537975
CDC33	1.67064	0.740399	0.0355988	1.44856		POL30	0.637634	2.18421
IDH1	1.25591	0.328736	0.0879174	1.05593		RAD23	0.633592	0.419383
IMD3	0.419902	-1.25188	0.0154283	1.81168		COX2	0.629471	2.60261
RVB2	1.19508	0.257105	0.206471	0.68514		CAP1	0.627429	1.06561
YLR179C	0.492223	-1.02262	0.438155	0.358372		ADK1	0.623256	1.98583
GAS1	1.24233	0.313045	0.161898	0.790758		ADE16	0.622599	0.995452
SSA4	0.370891	-1.43093	0.000363815	3.43912		RRP1	0.618366	0.144839
COR1	1.28425	0.360928	0.0369895	1.43192		RNA1	0.614162	0.878569
NOP58	0.688371	-0.538742	0.255151	0.593202		PUF6	0.608952	0.556916
HIS1	1.04097	0.0579232	0.856929	0.0670552		RTN1	0.605426	1.35664
TYS1	0.69228	-0.530571	0.00837363	2.07709		FKS1	0.604834	0.751128
LYS2	2.36412	1.24131	0.221533	0.654562		CAR2	0.600653	3.08738
YNL010W	1.042	0.0593552	0.771249	0.112805		DNM1	0.600132	0.409541
EMI2	1.23406	0.303413	0.357321	0.446942		SCL1	0.596766	0.961629
SPT16	2.02282	1.01637	0.925382	0.0336789		GLT1	0.583139	0.423401
SEC23	1.06618	0.0924468	0.839584	0.075936		HCR1	0.582495	0.428957
YMR226C	1.57993	0.659858	0.17281	0.76243		SKI8	0.581617	0.274233
RPS17B	0.804382	-0.314048	0.14513	0.838244		HXK1	0.580019	0.953682
ADH6	1.07366	0.102541	0.629221	0.201197		PRE1	0.575169	0.884437
RDL1	0.831272	-0.266608	0.450626	0.346184		ARD1	0.574495	1.08653
RPL28	0.428603	-1.22229	0.000515975	3.28737		MNN11	0.574166	0.247552
LSC2	1.80225	0.849801	0.0727296	1.13829		SEC62	0.572873	1.23801
ABF2	1.2442	0.315217	0.585104	0.232767		PDX3	0.570503	0.529249
PEP4	2.2651	1.17957	0.00261858	2.58193		GVP36	0.569813	1.87536
PRS3	0.855644	-0.224917	0.0587001	1.23136		CDC10	0.567851	3.60851
YKR018C	0.800203	-0.321562	0.745831	0.12736		HXK2	0.565921	3.39523
FUM1	1.05849	0.0820072	0.671905	0.172692		UFD2	0.55982	0.534172
MAP1	0.29264	-1.7728	0.229288	0.639619		TIM13	0.55884	0.568745
HIS7	0.90753	-0.139983	0.694318	0.158441		SOL2	0.558756	0.578879
MIR1	1.24373	0.314672	0.385721	0.413727		CLC1	0.558616	0.342424
ARO3	0.759532	-0.396817	0.361809	0.44152		ARA1	0.558145	2.67231
CBR1	0.722375	-0.46918	0.0768465	1.11438		PRE5	0.552057	1.31717
RPS20	1.02324	0.0331441	0.864372	0.0632993		SEC14	0.546762	2.12317
RPS19B	1.36913	0.453257	0.11271	0.948038		RPT4	0.543943	0.715802
RPL12B	1.1531	0.205517	0.133102	0.875817		DSK2	0.543383	0.112144
TMA19	1.08466	0.117239	0.926047	0.033367		CDC48	0.537135	1.007
TPS3	0.69994	-0.514696	0.377136	0.423503		UBP15	0.535101	0.508459
RPL33A	0.746641	-0.421512	0.013755	1.86154		PHO13	0.534886	1.00271
BBC1	1.80238	0.849904	0.227625	0.64278		HFD1	0.533724	0.0906964
YPR1	1.04411	0.0622678	0.774684	0.110875		AIM17	0.533469	1.89682
SAR1	2.55054	1.3508	9.04488e-05	4.0436		SEC22	0.533172	0.588562
YMR196W	0.822167	-0.282497	0.48966	0.310105		BCY1	0.532773	0.317791
ATP3	1.29292	0.370627	0.0863498	1.06374		GNA1	0.53089	0.631964
MAP2	0.827236	-0.273629	0.263308	0.579536		RSC4	0.528577	0.459753
POB3	1.01866	0.0266775	0.851836	0.0696442		MRN1	0.527936	0.0289954
DBP5	0.84365	-0.245283	0.176848	0.752399		TAF14	0.526221	4.36611
PDR5	0.914132	-0.129525	0.728173	0.137765		RET3	0.524527	0.664801
PMT1	0.821022	-0.284508	0.464546	0.332971		CDC11	0.520638	0.440897
ADE1	0.522121	-0.937544	0.0645304	1.19024		AAT2	0.518618	1.57005
NAT1	0.758168	-0.399411	0.227019	0.643938		RRP12	0.515143	0.823845
SEC13	0.710037	-0.494035	0.653324	0.184871		YGL185C	0.510674	0.187971
RPL35B	0.817309	-0.291047	0.31882	0.496454		YMR027W	0.509894	1.38756
ADE16	1.53965	0.622599	0.101053	0.995452		CDC19	0.505869	1.78061
LSC1	2.17578	1.12153	0.000381671	3.41831		CPR5	0.502283	0.454847
FUR1	1.22946	0.298025	0.070336	1.15282		HAM1	0.500368	0.627123
ADE2	0.511863	-0.966169	0.00407553	2.38982		TMA20	0.498915	0.194854
HYP2	1.57471	0.655083	0.00129316	2.88835		MDN1	0.491003	0.632856
YNK1	1.9345	0.95196	0.00350469	2.45535		RPS10A	0.490361	1.30638
NTH1	0.66933	-0.57921	0.419181	0.377599		RPL20B	0.489243	1.0275
ADE4	0.416284	-1.26436	0.00229614	2.639		PGK1	0.488084	2.0197
MVD1	1.24231	0.313025	0.46842	0.329365		YOP1	0.485951	1.35638
DPM1	2.09782	1.06889	0.0153478	1.81395		RPS11B	0.481114	0.0499009
PRE5	1.46617	0.552057	0.0481754	1.31717		RPL10	0.480325	0.0942364
YKT6	1.02842	0.0404254	0.90536	0.0431788		TIF4631	0.479869	0.415267
CRP1	0.838266	-0.254521	0.568397	0.245348		ARP2	0.477525	1.30928
RPL25	0.927033	-0.109308	0.749128	0.125444		DLD1	0.476594	0.616609
URA1	0.623361	-0.68186	0.107425	0.968893		NAT3	0.473272	0.273685
RSP5	0.746097	-0.422565	0.349063	0.457096		YNL134C	0.472381	0.812753
MRP8	3.2898	1.718	0.00192593	2.71536		LIA1	0.472108	1.52072
RPT4	1.45795	0.543943	0.192397	0.715802		ACC1	0.469945	0.360356
SUI2	0.893378	-0.162658	0.934132	0.0295916		RPT1	0.46834	0.456231
GET3	2.23347	1.15928	0.210239	0.677286		YPT1	0.467793	0.589586
EFB1	0.932241	-0.101226	0.810958	0.0910018		MBF1	0.466039	0.740513
YRB1	1.13132	0.178011	0.488277	0.311334		SMI1	0.457018	0.291121
THR1	0.663611	-0.59159	0.0114777	1.94014		GOR1	0.456984	0.474754
ADH3	0.941091	-0.0875936	0.529756	0.275924		GDA1	0.454806	0.705061
TCB1	0.894086	-0.161514	0.963531	0.0161342		CDC28	0.454288	0.978835
RPL43B	0.517298	-0.950933	0.00585288	2.23263		EMP24	0.453924	0.64734
RPS12	0.28302	-1.82102	0.150919	0.821255		RPS19B	0.453257	0.948038
RPN7	1.13397	0.181384	0.727403	0.138225		ENT2	0.45042	0.945626
CDC39	1.31314	0.393026	0.173465	0.760787		PRE2	0.449707	1.28933
PDB1	1.07322	0.101951	0.554288	0.256264		NPT1	0.443096	1.58769
RPL30	0.811838	-0.300737	0.000201365	3.69602		PRC1	0.437625	0.373375
SBP1	0.923327	-0.115086	0.960638	0.0174404		GDI1	0.434997	0.506779
PMT2	0.988113	-0.0172519	0.853699	0.0686955		TSC13	0.434419	0.42793
SRV2	1.04308	0.0608543	0.691851	0.159988		RSC8	0.433803	0.0725796
NOG1	0.607542	-0.718945	0.246958	0.607378		RPT6	0.431701	0.3394
BNA1	0.611679	-0.709154	0.142334	0.846691		MDH1	0.430599	0.982638
DUG1	0.943197	-0.0843689	0.588058	0.23058		CUE1	0.429924	0.290248
SOL2	1.473	0.558756	0.263706	0.578879		MSC1	0.429676	0.478778
YNL134C	1.3874	0.472381	0.153903	0.812753		YPT52	0.426841	0.559064
HSP12	1.33061	0.412086	0.871942	0.0595122		ABP140	0.424359	0.483184
CCP1	2.13626	1.09509	0.00631059	2.19993		PAN6	0.422196	0.371109
NFS1	0.527906	-0.921646	0.223957	0.649835		YBL036C	0.418436	1.54361
RIB3	0.836918	-0.256841	0.53507	0.27159		SLC1	0.415627	0.225218
TIM50	0.840824	-0.250124	0.503837	0.29771		EGD1	0.414488	0.553556
ATP5	1.68889	0.756078	0.0960399	1.01755		GFA1	0.412802	0.716756
MCK1	0.771562	-0.374145	0.285076	0.54504		HSP12	0.412086	0.0595122
RPN8	1.07276	0.101331	0.622488	0.205869		CIS3	0.410531	1.23611
RPS15	0.479777	-1.05956	0.180107	0.74447		VPS4	0.401913	0.511778
ERB1	0.885288	-0.175781	0.610555	0.214275		PRO2	0.400263	1.36695
[truncated: 622 more rows]

## Sheet: sse1Δ_Tm_vs_sse1Δ
Common Names	Fold Change (FC)	Log2 Fold Change (FC)	Raw P Value	-log10 (P)		Reformatted For Plotting				Dierential Expression Analysis
[truncated: 1,059 more rows]

[truncated: 2 more sheets: sse1Δ_vs_Wt, sse1Δ_Tm_vs_Wt_Tm]
