# Supplementary material for: Sse1, Hsp110 chaperone of yeast, controls the cellular fate during endoplasmic reticulum stress
Source: G3 (Bethesda). 2024 Apr 5;14(6):jkae075. doi: 10.1093/g3journal/jkae075 (PMC11152076; doi:10.1093/g3journal/jkae075)
Supplement: jkae075_Supplementary_Data [file jkae075_supplementary_data.zip › Table_S4_G3-2024-404855.xlsx]

## Sheet: Sheet1
	Sse1 deletion-untreated
	Enrichment FDR	nGenes	Pathway Genes	Fold Enrichment	Pathway	Genes
	6.94028e-67	148	489	4.89595	Translation	STM1
	5.17711e-67	149	494	4.87914	Peptide biosynthetic proc.	STM1
	2.25956e-66	154	538	4.63044	Amide biosynthetic proc.	STM1
	1.56505e-63	150	531	4.56962	Peptide metabolic proc.	STM1
	9.2335e-60	155	603	4.15813	Cellular amide metabolic proc.	STM1
	1.02305e-47	183	1003	2.95144	Organonitrogen compound biosynthetic proc.	STM1
	3.07988e-34	196	1384	2.29089	Cellular protein metabolic proc.	RFA3	STM1	RFA2	RFA3	ORC2
	9.40164e-34	201	1457	2.23162	Protein metabolic proc.	RFA3	STM1	HSP60	RFA2	RFA3	ORC2
	4.76553e-33	204	1511	2.18398	Macromolecule biosynthetic proc.	REB1	SWI5	RFA3	STM1	RFA2	RFA3	PDR3	ORC2	ISW1	RIF1	FKH1
	3.44158e-32	201	1493	2.17781	Cellular macromolecule biosynthetic proc.	REB1	SWI5	RFA3	STM1	RFA2	RFA3	PDR3	ORC2	ISW1	RIF1	FKH1
	4.58296e-31	196	1456	2.1776	Cellular nitrogen compound biosynthetic proc.	REB1	SWI5	RFA3	STM1	RFA2	RFA3	PDR3	ISW1	FKH1
	8.88149e-31	235	1983	1.91703	Organonitrogen compound metabolic proc.	RFA3	STM1	HSP60	RFA2	RFA3	ORC2
	5.06994e-22	198	1715	1.8676	Gene expression	REB1	SWI5	STM1	HSP60	PDR3	ORC2	ISW1	RIF1	FKH1
	1.07116e-27	230	1996	1.86402	Cellular biosynthetic proc.	REB1	SWI5	RFA3	STM1	RFA2	RFA3	PDR3	ORC2	ISW1	RIF1	FKH1
	8.01911e-13	138	1214	1.83884	Cellular component biogenesis	HSP60	ORC2	FKH1
	Sse1 deletion+Tunicamycin
	Enrichment FDR	nGenes	Pathway Genes	Fold Enrichment	Pathway	Genes
	0.0418802	3	4	15.5172	Histone phosphorylation	TEL1
	0.0452431	11	71	3.20544	Pos. reg. of cell cycle	FKH1
	0.0418802	19	167	2.35391	Reg. of response to stimulus	PDR3
	0.0131243	36	374	1.99152	Mitotic cell cycle	MCM2	REB1	FKH1	YOX1
	0.0225275	32	338	1.95878	Mitotic cell cycle proc.	MCM2	FKH1	YOX1
	0.0216048	51	625	1.68828	Cell cycle proc.	MCM2	TEL1	ORC2	ISW1	FKH1	YOX1
	0.0186293	61	782	1.6139	Cell cycle	MCM2	TEL1	REB1	ORC2	ISW1	RIF1	FKH1	YOX1
	0.0216048	94	1384	1.40522	Cellular protein metabolic proc.	TEL1	ORC2
	0.0216048	98	1457	1.39162	Protein metabolic proc.	TEL1	ORC2
	0.0458614	98	1511	1.34188	Macromolecule biosynthetic proc.	PDR3	RRN6	MCM2	RRN10	REB1	TFC1	ORC2	ISW1	RIF1	FKH1	YOX1
	0.0216048	126	1983	1.31462	Organonitrogen compound metabolic proc.	TEL1	ORC2
	0.0428124	124	1996	1.28533	Cellular biosynthetic proc.	PDR3	RRN6	MCM2	RRN10	REB1	TFC1	ORC2	ISW1	RIF1	FKH1	YOX1
